# Supplementary material for: Changes in the microsomal proteome of tomato fruit during ripening
Source: Sci Rep. 2019 Oct 4;9:14350. doi: 10.1038/s41598-019-50575-5 (PMC6778153; doi:10.1038/s41598-019-50575-5)
Supplement: Supplementary file 2 — Table S1 [file 41598_2019_50575_MOESM2_ESM.xlsx]

## Sheet: Foglio1
Supplementary Materials of “Changes in the microsomal proteome of tomato fruit during ripening”, by Daniela Pontiggia, Francesco Spinelli, Claudia Fabbri, Valerio Licursi, Rodolfo Negri, Giulia De Lorenzo and Benedetta Mattei
Supplemental Table 1. List of identified proteins
Column Legend:
A: These are the IDs of those proteins that have at least half of the peptides that the leading protein has	C: Annotation reported in SolGenomicNetwork	E: The total number of razor + unique peptides associated with the protein group (i.e. these peptides are shared with another protein group).	G: Percentage of the sequence that is covered by the identified peptides of the best protein sequence contained in the group.	I: Predicted Subcellular localization with CELLO predictive system (CY: Cytoplasm; CH: Chloroplast; MI: Mitochondrion; PM: Plasma membrane; NU:Nuclear; GA: Golgi Apparatus; ER: Endoplasmic Reticulum; LY: Lysosomial; VA: Vacuole; PX: Peroxisome; EX: Extracellular)	L,M,N,O,P,Q: Label free summed up eXtracted Ion Current (XIC) of all isotopic clusters associated with the identified AA sequence. MG: mature green, R, red ripe	S: NCBI Reference Sequence
B: First protein of the majority protein groups	D: Molecular weight of the leading protein sequence contained in the protein group	F: The total number of unique peptides associated with the protein group (i.e. these peptides are not shared with another protein group).	H: Posterior Error Probability of the identification. This value essentially operates as a p-value, where smaller is more significant.	K: Transmembrane domains predicted with TMHMM server v.2.0	R: Uniprot reference ID	T: Annotation reported in NCBI
Majority protein groups	Leading protein	Annotation Sol Genomic Network	Predicted MW	Razor + unique peptides	Unique peptides	Sequence coverage [%]	PEP	Predicted Subcellular localization	Signal peptide	N° of TM domains	LFQ intensity MG1	LFQ intensity MG2	LFQ intensity MG3	LFQ intensity R1	LFQ intensity R2	LFQ intensity R3	Uniprot Reference Sequence	NCBI Reference Sequence	Hit_def
Solyc00g006800.2.1	Solyc00g006800.2.1	Transaldolase	47645	10	10	36.6	1.26E-95	CH	N	0	2119700	2249700	9451500	983370	616770	3451700	Q9FVH1	NP_001234354	transaldolase [Solanum lycopersicum] >gi|10441272|gb|AAG16981.1|AF184164_1 transaldolase [Solanum lycopersicum]
Solyc00g007270.2.1	Solyc00g007270.2.1	Translation initiation factor	26325	2	2	11.8	1.72E-07	CY/PM	N	0	0	0	0	0	0	119030	K4APY0	XP_004253247	PREDICTED: eukaryotic translation initiation factor 6-2-like isoform 1 [Solanum lycopersicum] >gi|460415813|ref|XP_004253248.1| PREDICTED: eukaryotic translation initiation factor 6-2-like isoform 2 [Solanum lycopersicum]
Solyc00g009020.2.1	Solyc00g009020.2.1	Mitochondrial ATP synthase	27713	2	2	8.7	1.42E-10	CY	N	0	0	227040	0	0	0	0	K4AQ32	XP_004253261	PREDICTED: probable ATP synthase 24 kDa subunit, mitochondrial-like [Solanum lycopersicum]
Solyc00g009060.2.1	Solyc00g009060.2.1	Hypoxanthine phosphoribosyltransferase	21583	2	2	17.1	8.01E-19	CH	N	0	93204	0	0	0	0	0	K4AQ36	XP_004253262	PREDICTED: hypoxanthine-guanine phosphoribosyltransferase-like [Solanum lycopersicum]
Solyc00g042130.1.1	Solyc00g042130.1.1	ATP synthase subunit alpha	74980	4	3	5.4	2.17E-30	MI	N	0	1817000	810120	0	0	0	510920		XP_004253362	PREDICTED: ATP synthase subunit alpha-like [Solanum lycopersicum]
Solyc00g060810.2.1	Solyc00g060810.2.1	Major latex-like protein	16566	8	8	43.8	4.24E-93	CY	N	0	0	671240	0	18478000	1319900	765230	K4AR40	XP_004253390	PREDICTED: kirola-like [Solanum lycopersicum]
Solyc00g071180.2.1	Solyc00g071180.2.1	Cysteine proteinase inhibitor	39904	3	3	16.2	3.17E-25	CY	N	0	938980	1986900	0	1231100	0	0		XP_004253396	PREDICTED: multicystatin, partial [Solanum lycopersicum]
Solyc00g140060.2.1	Solyc00g140060.2.1	Tripeptidyl peptidase II	24044	7	7	44.3	2.58E-85	CH	N	0	1145900	830450	1078600	362930	1526300	333270		XP_004253466	PREDICTED: tripeptidyl-peptidase 2-like, partial [Solanum lycopersicum]
Solyc00g174340.1.1;Solyc09g007010.1.1	Solyc00g174340.1.1	Pathogenesis-related protein 1b	17520	5	5	46.5	1.77E-105	EX	Y	0	0	0	0	0	1119400	0	P04284	NP_001234314	pathogenesis-related leaf protein 6 precursor [Solanum lycopersicum] >gi|548587|sp|P04284.2|PR06_SOLLC RecName: Full=Pathogenesis-related leaf protein 6; Short=P6; AltName: Full=Ethylene-induced protein P1; AltName: Full=P14; AltName: Full=
Solyc01g005020.2.1	Solyc01g005020.2.1	Sodium/hydrogen exchanger	127500	3	3	4	1.28E-07	PM	N	12	0	218570	0	0	0	0	Q4W3B5	NP_001234698	plasmalemma Na+/H+ antiporter [Solanum lycopersicum] >gi|66765937|emb|CAG30524.1| putative plasmalemma Na+/H+ antiporter [Solanum lycopersicum]
Solyc01g005490.2.1;Solyc06g054410.2.1	Solyc01g005490.2.1	Iaa-amino acid hydrolase 4	48218	2	2	4.8	7.11E-06	CY	Y	1	0	63747	0	0	0	0		XP_004228647	PREDICTED: IAA-amino acid hydrolase ILR1-like 7-like isoform 1 [Solanum lycopersicum]
Solyc01g005560.2.1;Solyc11g011930.1.1	Solyc01g005560.2.1	Isocitrate dehydrogenase	46688	8	7	23.4	7.34E-57	CY	N	0	125860	251430	480130	383430	1738400	6367500	K4ASC2	XP_004228607	PREDICTED: isocitrate dehydrogenase [NADP]-like [Solanum lycopersicum]
Solyc01g006280.2.1	Solyc01g006280.2.1	Formate-tetrahydrofolate ligase	67326	20	20	44.3	2.88E-240	CY	N	0	8060900	10902000	3321500	1138600	535730	1488000	K4ASJ4	XP_004228600	PREDICTED: formate--tetrahydrofolate ligase-like [Solanum lycopersicum]
Solyc01g006350.2.1	Solyc01g006350.2.1	Glucan synthase like 7	128360	4	4	4.7	4.58E-69	PM	N	10	578190	363310	0	0	0	0		XP_004228592	PREDICTED: LOW QUALITY PROTEIN: callose synthase 9-like [Solanum lycopersicum]
Solyc01g006450.2.1	Solyc01g006450.2.1	Enoyl reductase	41915	10	4	33.2	1.75E-176	CH	N	0	1871700	1672500	972780	2668800	1702500	1217000	K4ASL1	XP_004228626	PREDICTED: enoyl-[acyl-carrier-protein] reductase [NADH], chloroplastic-like [Solanum lycopersicum]
Solyc01g006510.2.1	Solyc01g006510.2.1	L-threonine 3-dehydrogenase	38126	7	7	30.4	2.36E-95	CY	N	0	2223900	2856200	1734900	85174	0	282210	Q3C2L6	NP_001234092	sorbitol related enzyme [Solanum lycopersicum] >gi|78183416|dbj|BAE47038.1| sorbitol related enzyme [Solanum lycopersicum]
Solyc01g006540.2.1	Solyc01g006540.2.1	Lipoxygenase	101810	22	22	30.2	5.98E-165	CY	N	0	0	0	318470	3750300	3654900	17471000	Q96573	NP_001233812	lipoxygenase [Solanum lycopersicum] >gi|1654138|gb|AAB65766.1| lipoxygenase [Solanum lycopersicum]
Solyc01g006630.2.1	Solyc01g006630.2.1	Oxidoreductase family protein	39377	3	3	10.9	3.85E-14	CH/CY	N	0	180340	163250	75024	84114	0	0	K4ASM9	XP_004228627	PREDICTED: uncharacterized protein YMR315W-like [Solanum lycopersicum]
Solyc01g006900.2.1	Solyc01g006900.2.1	Phosphatidylglycerol/phosphatidylinositol transfer protein	17537	7	7	59.7	6.31E-132	EX	Y	0	10359000	9604500	32176000	58944000	58946000	53735000		XP_004228716	PREDICTED: phosphatidylglycerol/phosphatidylinositol transfer protein-like isoform 1 [Solanum lycopersicum]
Solyc01g006940.2.1	Solyc01g006940.2.1	Poly(U)-binding-splicing factor PUF60	35712	4	4	15.9	2.24E-23	CH	N	0	0	204320	0	0	0	0	K4ASR0	XP_004228672	PREDICTED: 33 kDa ribonucleoprotein, chloroplastic-like [Solanum lycopersicum]
Solyc01g006980.2.1	Solyc01g006980.2.1	Malonyl CoA-acyl carrier protein transacylase containing protein expressed	38036	5	5	17.8	7.92E-43	CH	N	0	1924200	3049600	3884100	0	0	2962200	K4ASR4	XP_004228628	PREDICTED: malonyl-CoA-acyl carrier protein transacylase, mitochondrial-like [Solanum lycopersicum]
Solyc01g007150.2.1	Solyc01g007150.2.1	Coatomer subunit beta-1	105850	2	2	6.8	1.75E-32	GA	N	0	242030	755830	0	0	0	0	K4AST1	XP_004228599	PREDICTED: coatomer subunit beta-1-like [Solanum lycopersicum]
Solyc01g007320.2.1	Solyc01g007320.2.1	ATP synthase subunit beta chloroplastic	65515	19	19	49.4	0	CH	N	0	9108800	10530000	1377200	1543000	5049500	9627500		YP_008563095	ATP synthase CF1 beta subunit (chloroplast) [Solanum lycopersicum] >gi|544170678|ref|AP_004935.1| ATP synthase CF1 beta chain (chloroplast) [Solanum lycopersicum] >gi|460365363|ref|XP_004228572.1| PREDICTED: ATP synthase subunit beta, chlor
Solyc01g007330.2.1	Solyc01g007330.2.1	Ribulose bisphosphate carboxylase large chain	52954	30	30	60.2	0	CH/CY	N	0	206080000	163340000	30614000	6184200	6093800	35757000		YP_008563096	ribulose-1,5-bisphosphate carboxylase/oxygenase large subunit (chloroplast) [Solanum lycopersicum] >gi|544170679|ref|AP_004936.1| ribulose 1,5-bisphosphate carboxylase /oxygenase large chain (chloroplast) [Solanum lycopersicum] >gi|92087012
Solyc01g007380.1.1	Solyc01g007380.1.1	Apocytochrome f	35217	7	7	27.5	2.23E-113	CH	N	1	574050	525500	442220	222520	515890	1734900		YP_008563101	cytochrome f [Solanum bulbocastanum] >gi|108773143|ref|YP_635652.1| cytochrome f [Solanum tuberosum] >gi|544163626|ref|YP_008563101.1| cytochrome f (chloroplast) [Solanum lycopersicum] >gi|544170684|ref|AP_004941.1| cytochrome f (chloroplas
Solyc01g007500.2.1	Solyc01g007500.2.1	Photosystem II CP47 chlorophyll apoprotein	61282	10	10	23.5	5.76E-231	PM	N	5	12473000	12895000	1352100	0	0	0		YP_008563114	photosystem II 47 kDa protein [Nicotiana tabacum] >gi|28261743|ref|NP_783257.1| photosystem II 47 kDa protein [Atropa belladonna] >gi|78102564|ref|YP_358704.1| photosystem II 47 kDa protein [Nicotiana sylvestris] >gi|81301594|ref|YP_398890.
Solyc01g007530.2.1;Solyc01g017740.1.1	Solyc01g007530.2.1	Cytochrome b6	23949	3	3	21.6	5.65E-47	PM	N	4	2033800	3362900	0	566730	424540	0		YP_008563118	cytochrome b6 [Atropa belladonna] >gi|91209017|ref|YP_538879.1| cytochrome b6 [Solanum bulbocastanum] >gi|108773159|ref|YP_635669.1| cytochrome b6 [Solanum tuberosum] >gi|544163642|ref|YP_008563118.1| cytochrome b6 (chloroplast) [Solanum ly
Solyc01g007610.2.1	Solyc01g007610.2.1	30S ribosomal protein S3 chloroplastic	40466	3	3	7.7	8.41E-09	NU/CH	N	0	153530	126910	0	0	0	0		YP_008563127	ribosomal protein S3 (chloroplast) [Solanum lycopersicum] >gi|544170710|ref|AP_004966.1| ribosomal protein S3 (chloroplast) [Solanum lycopersicum] >gi|91207770|sp|Q2MI62.1|RR3_SOLLC RecName: Full=30S ribosomal protein S3, chloroplastic >gi|
Solyc01g007630.2.1;Solyc05g023730.1.1;Solyc10g047090.1.1;Solyc00g036540.1.1	Solyc01g007630.2.1	50S ribosomal protein L2 chloroplastic	38999	2	2	7.1	1.19E-10	MI	N	0	121030	180600	0	0	0	0		YP_008563130	ribosomal protein L2 [Atropa belladonna] >gi|91209029|ref|YP_538891.1| ribosomal protein L2 [Solanum bulbocastanum] >gi|91209054|ref|YP_538914.1| ribosomal protein L2 [Solanum bulbocastanum] >gi|108773170|ref|YP_635680.1| ribosomal protein
Solyc01g007740.2.1	Solyc01g007740.2.1	Peroxiredoxin	29259	14	11	55.1	1.56E-221	CH	N	0	1317800	1152900	1258300	10561000	76192000	486110	K4ASX2	XP_004228569	PREDICTED: 2-Cys peroxiredoxin BAS1-like, chloroplastic-like [Solanum lycopersicum]
Solyc01g007920.2.1	Solyc01g007920.2.1	Isochorismatase family protein	23268	2	2	17.6	2.02E-08	CY/CH	N	0	172240	0	0	0	0	0	K4ASZ0	XP_004228557	PREDICTED: isochorismatase-like [Solanum lycopersicum]
Solyc01g008330.2.1	Solyc01g008330.2.1	Acetyl-CoA carboxylase biotin carboxylase	58545	2	2	6	0.0017266	MI	N	0	1504900	0	0	0	0	0	K4AT31	XP_004228525	PREDICTED: biotin carboxylase 1, chloroplastic-like [Solanum lycopersicum]
Solyc01g008370.2.1	Solyc01g008370.2.1	26S proteasome regulatory subunit	35065	4	4	22.6	9.69E-27	CY/MI	N	0	2717900	1741400	469800	865910	2717300	2470000	K4AT35	XP_004228523	PREDICTED: probable 26S proteasome non-ATPase regulatory subunit 7-like [Solanum lycopersicum]
Solyc01g008710.2.1	Solyc01g008710.2.1	Mannan endo-1 4-beta-mannosidase	45338	4	4	13.5	5.16E-90	EX/LY	Y	0	0	0	0	338570	0	1508900	Q8L5J1	NP_001234131	mannan endo-1,4-beta-mannosidase 4 precursor [Solanum lycopersicum] >gi|125951563|sp|Q8L5J1.2|MAN4_SOLLC RecName: Full=Mannan endo-1,4-beta-mannosidase 4; AltName: Full=Beta-mannanase 4; AltName: Full=Endo-beta-1,4-mannanase 4; AltName: Ful
Solyc01g008960.2.1	Solyc01g008960.2.1	Argonaute 4-like protein	101750	2	2	4.6	3.45E-09	NU	N	0	19542	0	0	0	0	0	K4AT92	NP_001266156	uncharacterized protein LOC101256023 [Solanum lycopersicum] >gi|409127957|gb|AFV15381.1| AGO4A [Solanum lycopersicum]
Solyc01g009020.2.1	Solyc01g009020.2.1	Cysteine proteinase inhibitor	12647	2	2	26.5	2.28E-53	CY	N	0	547300	2295200	0	0	485110	0		XP_004228480	PREDICTED: cysteine proteinase inhibitor isoform 1 [Solanum lycopersicum] >gi|460365178|ref|XP_004228481.1| PREDICTED: cysteine proteinase inhibitor isoform 2 [Solanum lycopersicum]
Solyc01g009050.2.1	Solyc01g009050.2.1	Molybdenum cofactor biosynthesis protein	70724	4	4	9.9	1.06E-48	CY	N	0	0	45128	0	0	2313400	0	K4ATA1	XP_004228477	PREDICTED: molybdopterin biosynthesis protein CNX1-like [Solanum lycopersicum]
Solyc01g009180.2.1	Solyc01g009180.2.1	5-methyltetrahydropteroyltriglutamate--homocysteine methyltransferase	90656	13	13	42.8	0	CH	N	0	1731900	2174200	6818200	811760	570070	1427500	K4ATB4	XP_004228469	PREDICTED: 5-methyltetrahydropteroyltriglutamate--homocysteine methyltransferase-like [Solanum lycopersicum]
Solyc01g009230.2.1	Solyc01g009230.2.1	Xanthine dehydrogenase/oxidase	148600	3	3	4.8	3.30E-53	PM/CH	N	0	261320	62341	0	0	106000	49412	E5L4Q6	XP_004228468	PREDICTED: benzaldehyde dehydrogenase (NAD(+))-like [Solanum lycopersicum] >gi|312986081|gb|ADR31353.1| ABA aldehyde oxidase [Solanum lycopersicum]
Solyc01g009520.2.1	Solyc01g009520.2.1	Ribosomal protein	24578	2	2	32.9	2.44E-85	NU/CY	N	0	0	506230	1040800	33535	0	322190	K4ATE8	XP_004228453	PREDICTED: 60S ribosomal protein L10a-1-like [Solanum lycopersicum]
Solyc01g010540.2.1;Solyc01g010580.2.1;Solyc04g005680.2.1;Solyc05g007250.2.1	Solyc01g010540.2.1	Ribosomal protein	23004	9	9	36.5	1.28E-37	NU	N	0	2399900	4230100	753700	642430	278390	1266300	K4ATQ2	XP_004228395	PREDICTED: 40S ribosomal protein S9-2-like [Solanum lycopersicum] >gi|460365009|ref|XP_004228398.1| PREDICTED: 40S ribosomal protein S9-2-like [Solanum lycopersicum] >gi|460382528|ref|XP_004236991.1| PREDICTED: 40S ribosomal protein S9-2-li
Solyc01g010750.2.1	Solyc01g010750.2.1	Stress responsive protein	37591	7	7	37.6	2.23E-77	NU	N	0	3895400	3688700	10148000	6943000	2890200	4361900	G8Z279	NP_001265987	Hop-interacting protein THI113 [Solanum lycopersicum] >gi|365222922|gb|AEW69813.1| Hop-interacting protein THI113 [Solanum lycopersicum]
Solyc01g010760.2.1	Solyc01g010760.2.1	Porin/voltage-dependent anion-selective channel protein	29420	2	2	7.2	2.84E-15	MI	N	0	0	0	0	0	0	7173.6	K4ATR9	XP_004228386	PREDICTED: mitochondrial outer membrane protein porin of 36 kDa-like [Solanum lycopersicum]
Solyc01g010870.2.1;Solyc06g035790.2.1;Solyc06g069870.2.1;Solyc03g116150.2.1	Solyc01g010870.2.1	Dehydration-responsive family protein	68554	2	1	4.3	2.02E-06	MI/CH	N	1	0	0	0	0	567880	301790		XP_004228376	PREDICTED: probable methyltransferase PMT2-like [Solanum lycopersicum]
Solyc01g011000.2.1;Solyc04g005510.2.1;Solyc07g005560.2.1;Solyc12g010060.1.1;Solyc05g006890.1.1	Solyc01g011000.2.1	Eukaryotic translation initiation factor 5A	17371	4	4	32.7	1.66E-35	NU	N	0	1905000	436570	0	0	0	0	Q9AXQ4	NP_001234507	eukaryotic translation initiation factor 5A-3 [Solanum lycopersicum] >gi|20138706|sp|Q9AXQ4.1|IF5A3_SOLLC RecName: Full=Eukaryotic translation initiation factor 5A-3; Short=eIF-5A-3 >gi|12407791|gb|AAG53649.1|AF296085_1 eukaryotic translati
Solyc01g011100.2.1	Solyc01g011100.2.1	Phospholipid-transporting ATPase	114520	4	4	5.8	7.15E-40	PM	N	8	565500	276050	313760	0	0	139580		XP_004228365	PREDICTED: phospholipid-transporting ATPase 3-like [Solanum lycopersicum]
Solyc01g015000.2.1;Solyc06g009400.2.1	Solyc01g015000.2.1	Nitrogen regulatory protein P-II	23093	3	3	13.7	7.37E-19	CH	N	0	298490	382920	0	0	0	510490		XP_004228804	PREDICTED: nitrogen regulatory protein P-II homolog [Solanum lycopersicum]
Solyc01g021670.2.1	Solyc01g021670.2.1	POT family domain containing protein expressed	19613	7	7	39.4	9.46E-124	EX	Y	0	405100	556160	978600	8822000	75858000	4776400		XP_004228332	PREDICTED: uncharacterized protein At5g01610-like isoform 1 [Solanum lycopersicum]
Solyc01g028810.2.1	Solyc01g028810.2.1	chaperonin	62991	17	12	34.2	5.11E-240	CH	N	0	3955500	8425900	428120	2138500	1254400	2831600	K4AV63	XP_004228946	PREDICTED: ruBisCO large subunit-binding protein subunit beta, chloroplastic-like [Solanum lycopersicum]
Solyc01g044360.2.1	Solyc01g044360.2.1	Importin beta-3	123060	21	21	29.3	0	CY/GA	N	0	3264700	2947100	1880600	1695000	1723300	5977100	K4AVB7	XP_004228963	PREDICTED: importin-5-like [Solanum lycopersicum]
Solyc01g057000.2.1	Solyc01g057000.2.1	Universal stress protein family protein	18935	4	4	27.9	1.93E-26	NU/CY	N	0	0	0	0	49999	0	454110	K4AVR4	XP_004229048	PREDICTED: universal stress protein A-like protein-like isoform 1 [Solanum lycopersicum]
Solyc01g058730.2.1	Solyc01g058730.2.1	Os03g0310500 protein	91481	2	2	3.7	7.60E-26	CY	Y	1	0	218170	0	0	0	0	K4AW81	XP_004229013	PREDICTED: uncharacterized protein LOC101264054 isoform 1 [Solanum lycopersicum]
Solyc01g059880.2.1	Solyc01g059880.2.1	ATP citrate lyase a-subunit	65560	16	5	33.6	4.93E-179	CH/CY	N	0	4364500	4460800	441390	33421	0	155690	K4AW95	XP_004229010	PREDICTED: ATP-citrate synthase beta chain protein 1-like [Solanum lycopersicum]
Solyc01g059930.2.1	Solyc01g059930.2.1	Universal stress protein	17904	3	3	25.2	7.50E-56	CY	N	0	279750	469450	0	0	134870	0	K4AWA0	XP_004229006	PREDICTED: uncharacterized protein LOC101261951 [Solanum lycopersicum]
Solyc01g059980.2.1;Solyc01g060020.2.1	Solyc01g059980.2.1	Beta-glucanase	39719	2	2	7.5	1.84E-23	VA	Y	1	0	0	0	744650	0	0	Q01413	NP_001234805	glucan endo-1,3-beta-glucosidase B precursor [Solanum lycopersicum] >gi|460366258|ref|XP_004229005.1| PREDICTED: glucan endo-1,3-beta-glucosidase B-like [Solanum lycopersicum] >gi|461979|sp|Q01413.1|E13B_SOLLC RecName: Full=Glucan endo-1,3-
Solyc01g060470.2.1	Solyc01g060470.2.1	Importin alpha-1b subunit	58735	15	10	46.4	0	CY	N	0	11673000	12730000	6327100	4363900	5088300	5720300	K4AWF0	XP_004228994	PREDICTED: importin subunit alpha-1a-like [Solanum lycopersicum]
Solyc01g065530.2.1	Solyc01g065530.2.1	COBRA-like protein	70786	2	2	3.4	2.02E-18	PM/ EX	Y	1	336420	244550	0	0	0	535310	K4AWF7	XP_004229282	PREDICTED: COBRA-like protein 7-like [Solanum lycopersicum]
Solyc01g067740.2.1	Solyc01g067740.2.1	Superoxide dismutase	15285	4	4	36.8	1.35E-55	CY	N	0	927330	1955900	1383100	0	2283600	0		Q43779	RecName: Full=Superoxide dismutase [Cu-Zn] 2 >gi|854248|emb|CAA60826.1| cytosolic Cu,Zn superoxide dismutase [Solanum lycopersicum]
Solyc01g073640.2.1	Solyc01g073640.2.1	Uncharacterized oxidoreductase Mb1385	27060	13	13	67.2	1.37E-271	CY	N	0	9570700	11277000	22534000	233230	3162300	5411900	Q9LEG3	NP_001233856	yfe37 protein [Solanum lycopersicum] >gi|7981382|emb|CAB91875.1| putative alcohol dehydrogenase [Solanum lycopersicum]
Solyc01g073690.2.1	Solyc01g073690.2.1	V-type ATP synthase subunit D	27475	9	9	38.2	1.03E-79	MI	N	0	910660	678600	4605600	415150	125120	1362600		XP_004229335	PREDICTED: V-type proton ATPase subunit D-like isoform 1 [Solanum lycopersicum] >gi|460366946|ref|XP_004229336.1| PREDICTED: V-type proton ATPase subunit D-like isoform 2 [Solanum lycopersicum]
Solyc01g073740.2.1	Solyc01g073740.2.1	Citrate synthase	53049	5	5	16.7	1.35E-82	MI	N	0	2252300	926080	1092800	80817	0	0		XP_004229342	PREDICTED: citrate synthase, mitochondrial-like [Solanum lycopersicum]
Solyc01g074030.2.1	Solyc01g074030.2.1	Beta-glucosidase 01	58669	2	2	6	0.0013311	VA/PM	Y	1	38993	0	0	0	0	0	B5M9E4	NP_001234412	beta-glucosidase 01 precursor [Solanum lycopersicum] >gi|197260355|gb|ACH56715.1| beta-glucosidase 01 [Solanum lycopersicum]
Solyc01g079450.2.1	Solyc01g079450.2.1	Peptidase S9 prolyl oligopeptidase active site domain protein	108990	5	5	8.3	5.25E-79	CH	N	0	165980	87299	707340	0	0	53800		XP_004229392	PREDICTED: probable glutamyl endopeptidase, chloroplastic-like isoform 2 [Solanum lycopersicum]
Solyc01g079540.2.1;Solyc01g100350.2.1;Solyc01g060130.2.1	Solyc01g079540.2.1	ADP-ribosylation factor-like protein 3	21924	8	2	51.8	8.22E-98	CY/ER	N	0	759730	1466200	1232000	1695600	1593800	5657000	K4AXJ9	XP_004229399	PREDICTED: GTP-binding protein SAR1A-like [Solanum lycopersicum]
Solyc01g079820.2.1	Solyc01g079820.2.1	Redoxin domain protein	20572	4	4	38.4	2.00E-19	CH/MI	N	0	310770	297330	0	0	2039000	0	K4AXM7	XP_004229422	PREDICTED: peroxiredoxin-2F, mitochondrial-like isoform 1 [Solanum lycopersicum]
Solyc01g079880.2.1	Solyc01g079880.2.1	Asparagine synthetase	25252	5	5	37.7	1.01E-28	CH	N	0	1381400	1026900	777300	1354900	0	530750	K4AXN3	XP_004229428	PREDICTED: stem-specific protein TSJT1-like [Solanum lycopersicum]
Solyc01g080280.2.1	Solyc01g080280.2.1	Glutamine synthetase	47539	2	2	14.6	1.68E-73	CH	N	0	335070	123550	0	0	0	0	K4AXS2	XP_004229461	PREDICTED: glutamine synthetase, chloroplastic [Solanum lycopersicum]
Solyc01g080460.2.1	Solyc01g080460.2.1	Pyruvate phosphate dikinase	105850	39	39	53.4	0	CH	N	0	5824000	4806700	7670100	7698000	11986000	36718000		XP_004229475	PREDICTED: pyruvate, phosphate dikinase, chloroplastic-like [Solanum lycopersicum]
Solyc01g080640.2.1	Solyc01g080640.2.1	Multidrug resistance protein ABC transporter family	168560	18	17	15.9	2.09E-210	PM	N	15	1903200	579530	1098000	2481500	1751800	4340800	K4AXV8	XP_004229490	PREDICTED: ABC transporter C family member 4-like [Solanum lycopersicum]
Solyc01g081070.2.1	Solyc01g081070.2.1	Protein transport protein Sec23	84564	3	3	8.4	5.45E-21	PM	N	0	0	0	0	0	0	198340	K4AXZ9	XP_004229519	PREDICTED: protein transport protein SEC23-like [Solanum lycopersicum]
Solyc01g081540.2.1	Solyc01g081540.2.1	Myosin XI-F	177890	3	3	4.3	1.17E-109	NU	N	0	241720	0	0	0	0	0		XP_004229546	PREDICTED: myosin-H heavy chain-like [Solanum lycopersicum]
Solyc01g081610.2.1	Solyc01g081610.2.1	Beta-hexosaminidase 1	64023	4	4	10.3	4.11E-77	PM/LY	Y	1	22137	11291	215350	70142	4884200	477120	D3TI69	NP_001234608	beta-hexosaminidase 1 precursor [Solanum lycopersicum] >gi|166159759|gb|ABY83272.1| beta-hexosaminidase 1 [Solanum lycopersicum] >gi|166159763|gb|ABY83274.1| beta-hexosaminidase 1 [Solanum lycopersicum]
Solyc01g087120.2.1	Solyc01g087120.2.1	F1-ATP synthase delta subunit	26475	2	2	14.6	2.85E-10	MI	N	0	769200	437010	0	0	0	0	K4AYA3	XP_004229623	PREDICTED: ATP synthase subunit O, mitochondrial-like [Solanum lycopersicum]
Solyc01g087260.2.1	Solyc01g087260.2.1	Carotenoid cleavage dioxygenase 1B	61175	10	10	24	7.25E-183	CY	N	0	1468900	1304100	1707600	653910	0	799970	Q6E4P4	NP_001233838	carotenoid cleavage dioxygenase 1-2 [Solanum lycopersicum] >gi|283971022|gb|AAT68188.2| carotenoid cleavage dioxygenase 1B [Solanum lycopersicum]
Solyc01g087610.2.1	Solyc01g087610.2.1	Alpha-N-acetylglucosaminidase	92143	4	4	8.2	3.84E-18	PM	Y	1	0	0	0	337440	0	0	K4ARI3	XP_004253441	PREDICTED: alpha-N-acetylglucosaminidase-like [Solanum lycopersicum]
Solyc01g087820.2.1	Solyc01g087820.2.1	Subtilisin-like protease	84914	4	2	9.4	2.95E-26	PM	N	0	0	0	0	1690200	1050200	1341600	Q9ZS44	XP_004229666	PREDICTED: subtilisin-like protease-like [Solanum lycopersicum] >gi|3970731|emb|CAA07059.1| SBT4B protein [Solanum lycopersicum]
Solyc01g087850.2.1	Solyc01g087850.2.1	Subtilisin-like protease	82225	12	8	22.1	6.99E-114	PM/EX	Y	0	812560	198840	0	6673900	600560	1293600	O82777	NP_001234774	subtilisin-like protease precursor [Solanum lycopersicum] >gi|3687301|emb|CAA06997.1| subtilisin-like protease [Solanum lycopersicum] >gi|3687309|emb|CAA07001.1| subtilisin-like protease [Solanum lycopersicum]
Solyc01g088020.2.1	Solyc01g088020.2.1	Protein transport protein sec31	121560	3	3	3.9	3.86E-52	NU	N	0	0	0	522030	0	0	410700	K4AYJ2	XP_004229677	PREDICTED: protein transport protein Sec31A-like [Solanum lycopersicum]
Solyc01g088080.2.1	Solyc01g088080.2.1	T-complex protein theta subunit	58406	8	8	23.7	7.29E-32	CY	N	0	755670	856350	1591200	826570	1826900	1831200	K4AYJ8	XP_004229680	PREDICTED: T-complex protein 1 subunit theta-like [Solanum lycopersicum]
Solyc01g088170.2.1;Solyc11g071610.1.1	Solyc01g088170.2.1	Aldehyde oxidase	149780	6	3	5.8	1.11E-26	PM	N	0	183370	0	0	0	0	0	Q9FV24	NP_001234453	aldehyde oxidase [Solanum lycopersicum] >gi|10764216|gb|AAG22606.1|AF258809_1 aldehyde oxidase [Solanum lycopersicum] >gi|14028573|gb|AAK52409.1|AF258813_1 aldehyde oxidase TAO2 [Solanum lycopersicum]
Solyc01g088370.2.1	Solyc01g088370.2.1	Eukaryotic translation initiation factor 3 subunit B	82718	18	18	30.7	1.72E-122	CY	N	0	5119300	3052800	836000	940400	2291800	4117500	K4AYM7	XP_004229693	PREDICTED: eukaryotic translation initiation factor 3 subunit B-like [Solanum lycopersicum]
Solyc01g088400.2.1	Solyc01g088400.2.1	CER1	73197	11	11	25.3	4.33E-62	PM	N	6	0	0	0	2179900	2357000	3963500	K4AYN0	XP_004229696	PREDICTED: protein ECERIFERUM 1-like [Solanum lycopersicum]
Solyc01g088560.2.1;Solyc03g078570.2.1;Solyc05g051570.2.1	Solyc01g088560.2.1	Ras-related protein Rab-6A	23098	4	4	22.1	1.93E-40	CH	N	0	0	127140	866000	378340	366460	206130	K4AYP6	XP_004229706	PREDICTED: ras-related protein RABH1b-like [Solanum lycopersicum]
Solyc01g088590.2.1	Solyc01g088590.2.1	Invertase inhibitor	20605	4	4	30.1	2.39E-85	EX	Y	0	0	0	0	2277900	0	0	K4AYP9	XP_004229708	PREDICTED: putative invertase inhibitor-like [Solanum lycopersicum]
Solyc01g088610.2.1	Solyc01g088610.2.1	chaperonin	14930	2	2	28.9	1.35E-45	CH	N	0	733510	1475500	0	0	0	0	K4AYQ1	XP_004229710	PREDICTED: 20 kDa chaperonin, chloroplastic-like [Solanum lycopersicum]
Solyc01g089970.2.1	Solyc01g089970.2.1	Nucleoside diphosphate kinase	16252	7	6	47.3	1.02E-107	CY	N	0	5621700	4848700	10008000	8999700	9925400	13291000		P47921	RecName: Full=Nucleoside diphosphate kinase; Short=NDK; Short=NDP kinase
Solyc01g090170.2.1;Solyc05g053940.2.1	Solyc01g090170.2.1	Ras-related protein Rab-1A	22458	3	1	27.6	6.96E-37	GA	N	0	0	0	0	648010	0	370870	K4AYV8	XP_004229738	PREDICTED: ras-related protein RABD2a-like isoform 1 [Solanum lycopersicum] >gi|460367762|ref|XP_004229739.1| PREDICTED: ras-related protein RABD2a-like isoform 2 [Solanum lycopersicum]
Solyc01g090410.2.1	Solyc01g090410.2.1	Palmitoyl protein thioesterase family protein	36170	5	5	23	1.50E-47	PM	Y	1	323620	0	0	2178000	0	538590	K4AYY2	XP_004229756	PREDICTED: palmitoyl-protein thioesterase 1-like [Solanum lycopersicum]
Solyc01g090750.2.1	Solyc01g090750.2.1	T-complex protein 1 subunit alpha	59193	10	10	29	2.90E-234	CY	N	0	2087700	3160000	275180	1590600	1444200	3240500	K4AZ16	XP_004229777	PREDICTED: T-complex protein 1 subunit alpha-like [Solanum lycopersicum]
Solyc01g091220.2.1;Solyc03g083530.2.1;Solyc10g018250.1.1;Solyc11g072260.1.1;Solyc05g051000.2.1	Solyc01g091220.2.1	40S ribosomal protein S13	17061	6	6	38.4	4.58E-23	MI	N	0	1662800	1065000	1378700	439890	0	2304500	K4CYU9	XP_004229806	PREDICTED: 40S ribosomal protein S13-like [Solanum lycopersicum] >gi|460378367|ref|XP_004234944.1| PREDICTED: 40S ribosomal protein S13-like [Solanum lycopersicum] >gi|460406213|ref|XP_004248562.1| PREDICTED: 40S ribosomal protein S13-like
Solyc01g091530.2.1	Solyc01g091530.2.1	Fasciclin-like arabinogalactan protein 13	43073	9	9	35.5	3.90E-138	EX/PM	Y	0	34919000	57640000	33829000	22978000	82020000	2972500	K4AZ93	XP_004229828	PREDICTED: fasciclin-like arabinogalactan protein 10-like [Solanum lycopersicum]
Solyc01g091690.2.1	Solyc01g091690.2.1	Dehydration-responsive family protein	71886	2	2	5.3	2.15E-08	CH	N	1	0	0	0	0	0	104040	K4AZA9	XP_004229839	PREDICTED: probable methyltransferase PMT15-like [Solanum lycopersicum]
Solyc01g094030.2.1	Solyc01g094030.2.1	Syt1 synaptotagmin Ca2+-dependent lipid-binding protein putati (IC)	54633	4	4	9.1	1.05E-20	CY	N	3	500980	297760	1596400	138080	1813900	2450600	O48645	NP_001231830	CLB1 [Solanum lycopersicum] >gi|2789434|dbj|BAA24382.1| CLB1 [Solanum lycopersicum]
Solyc01g094200.2.1	Solyc01g094200.2.1	NAD-dependent malic enzyme 2	66284	7	7	16.3	2.83E-24	MI	N	0	652230	224650	804000	731940	0	0		XP_004229881	PREDICTED: NAD-dependent malic enzyme 59 kDa isoform, mitochondrial-like [Solanum lycopersicum]
Solyc01g094370.2.1	Solyc01g094370.2.1	Remorin 2	19169	3	3	15.5	3.96E-07	NU/CY	N	0	0	7411.9	50713	0	0	0	Q9XEX9	NP_001234238	remorin 2 [Solanum lycopersicum] >gi|4883530|gb|AAD28507.2|AF123266_1 remorin 2 [Solanum lycopersicum]
Solyc01g094410.2.1	Solyc01g094410.2.1	Phosphoribosylanthranilate transferase (Fragment)	114220	2	2	1.8	0.00016062	PM/NU	N	4	29882	0	0	0	0	0	K4AZI2	XP_004229889	PREDICTED: uncharacterized protein LOC101249303 [Solanum lycopersicum]
Solyc01g094540.2.1;Solyc05g049950.2.1	Solyc01g094540.2.1	Small nuclear ribonucleoprotein-associated protein B	29878	2	2	8.6	8.59E-16	NU	N	0	0	0	73274	0	0	0		XP_004240099	PREDICTED: small nuclear ribonucleoprotein-associated protein B'-like isoform 1 [Solanum lycopersicum] >gi|460388897|ref|XP_004240100.1| PREDICTED: small nuclear ribonucleoprotein-associated protein B'-like isoform 2 [Solanum lycopersicum]
Solyc01g094690.2.1	Solyc01g094690.2.1	Aquaporin	30482	2	2	36.5	2.24E-59	PM	N	6	271990	0	0	21959	0	0	Q9M624	NP_001234413	Aqp2 protein [Solanum lycopersicum] >gi|7263070|gb|AAF44085.1| putative water channel protein [Solanum lycopersicum]
Solyc01g095150.2.1	Solyc01g095150.2.1	Late embryogenesis abundant protein (Fragment)	19123	4	4	32.8	6.79E-62	CY	N	0	854930	952440	2767300	1161600	4725800	851650	Q40159	NP_001234431	late embryogenesis (Lea)-like protein [Solanum lycopersicum] >gi|2326677|emb|CAA86613.1| late embryogenesis (Lea)-like protein [Solanum lycopersicum]
Solyc01g095200.2.1	Solyc01g095200.2.1	Reticulon family protein	29718	5	4	26.6	5.50E-23	PM	N	3	900980	0	1213500	370280	0	3032900	K4AZQ9	XP_004229935	PREDICTED: reticulon-like protein B1-like [Solanum lycopersicum]
Solyc01g095430.2.1	Solyc01g095430.2.1	Threonine endopeptidase	17988	3	3	18.8	8.71E-60	CH	N	2	441760	457420	0	2514400	856150	1164700	K4AZT2	XP_004229969	PREDICTED: uncharacterized protein At4g01150, chloroplastic-like isoform 2 [Solanum lycopersicum]
Solyc01g095670.2.1	Solyc01g095670.2.1	Rhodanese-related sulfurtransferase	46836	2	2	5.9	2.72E-23	CH/CY	N	0	0	0	0	0	0	551440	K4CYD3	XP_004248078	PREDICTED: rhodanese-like domain-containing protein 4, chloroplastic-like [Solanum lycopersicum]
Solyc01g096060.2.1	Solyc01g096060.2.1	Nuclear envelope protein that mediates the nuclear export of importin alpha (Srp1p)	109650	12	12	19.5	7.16E-150	PM	N	0	889060	1864300	440560	1127000	0	1227500	K4AZZ5	XP_004229992	PREDICTED: exportin-2-like [Solanum lycopersicum]
Solyc01g096430.2.1	Solyc01g096430.2.1	Predicted NADPH-dependent FMN reductase	21332	4	4	34.5	9.68E-34	CY	N	0	283210	288550	0	0	2795000	0		XP_004230028	PREDICTED: NAD(P)H:quinone oxidoreductase-like [Solanum lycopersicum]
Solyc01g096580.2.1;Solyc01g096590.2.1	Solyc01g096580.2.1	30S ribosomal protein S10	13118	2	2	16.2	1.48E-10	NU/MI	N	0	0	269700	0	0	0	724680		XP_004230042	PREDICTED: 40S ribosomal protein S20-1-like [Solanum lycopersicum]
Solyc01g096900.2.1	Solyc01g096900.2.1	DNA gyrase subunit A family protein	105290	2	2	2.7	7.62E-08	CH	N	0	0	0	0	0	0	183400	K4B078	XP_004230064	PREDICTED: DNA gyrase subunit A, chloroplastic/mitochondrial-like [Solanum lycopersicum]
Solyc01g097000.2.1	Solyc01g097000.2.1	Beta-D-glucosidase	72641	3	3	8.6	8.55E-11	PM	Y	1	0	0	125320	0	0	0	K4B088	XP_004230073	PREDICTED: lysosomal beta glucosidase-like [Solanum lycopersicum]
Solyc01g097240.2.1	Solyc01g097240.2.1	Pathogenesis-related protein 4B (Fragment)	16026	8	8	72	3.24E-244	EX	Y	1	0	218250	180530	12123000	6526700	2475400	P32045	NP_001234083	pathogenesis-related protein P2 precursor [Solanum lycopersicum] >gi|400851|sp|P32045.1|PRP2_SOLLC RecName: Full=Pathogenesis-related protein P2; Flags: Precursor >gi|19976|emb|CAA41439.1| pathogenesis-related protein P2 [Solanum lycopersic
Solyc01g097450.2.1	Solyc01g097450.2.1	Thioredoxin-like protein 1	19620	2	2	19.9	6.07E-09	CY/NU	N	0	0	246360	0	0	0	0	K4B0D2	XP_004230101	PREDICTED: PITH domain-containing protein At3g04780-like isoform 1 [Solanum lycopersicum]
Solyc01g097460.2.1	Solyc01g097460.2.1	Ribose-5-phosphate isomerase	31147	7	7	34.8	2.04E-143	CH	N	0	599080	1515900	3668600	2521900	11096000	549200	K4B0D3	XP_004230104	PREDICTED: probable ribose-5-phosphate isomerase-like [Solanum lycopersicum]
Solyc01g097510.2.1	Solyc01g097510.2.1	Annexin 3	35901	3	3	14.8	3.12E-15	NU	N	0	0	0	66219	0	0	0	K4B0D8	XP_004230105	PREDICTED: annexin D3-like [Solanum lycopersicum]
Solyc01g097520.2.1	Solyc01g097520.2.1	Annexin 11	36468	16	16	50	4.85E-206	CY/NU	N	0	6827500	4681200	5835700	1183900	0	2008900	K4B0D9	XP_004230106	PREDICTED: annexin D4-like [Solanum lycopersicum]
Solyc01g097760.2.1;Solyc06g050120.2.1;Solyc06g064460.2.1;Solyc06g064470.2.1	Solyc01g097760.2.1	Ribosomal protein L7a	29222	5	5	23.6	1.65E-12	MI	N	0	0	0	0	0	0	177060	K4B0G3	XP_004230117	PREDICTED: 60S ribosomal protein L7a-2-like [Solanum lycopersicum]
Solyc01g097770.2.1	Solyc01g097770.2.1	Serine/threonine protein kinase	106700	7	5	9.6	1.77E-25	NU	N	0	532880	708360	0	0	0	0		ABI48276	phototropin-2 [Solanum lycopersicum]
Solyc01g097810.2.1	Solyc01g097810.2.1	Zeta-carotene desaturase	64719	4	4	9.7	1.04E-20	CH	N	0	0	0	0	0	0	1234100		ABD67160	zeta-carotene desaturase [Solanum lycopersicum]
Solyc01g097870.2.1	Solyc01g097870.2.1	40S ribosomal protein S24	15363	4	1	27.1	2.36E-121	CY/MI	N	0	721910	2047700	639580	0	165430	2405600	K4B0H4	XP_004230123	PREDICTED: 40S ribosomal protein S24-2-like [Solanum lycopersicum]
Solyc01g097880.2.1	Solyc01g097880.2.1	Deaminase	20188	4	4	29	2.04E-33	CY	N	0	0	0	0	921110	448410	687260	K4B0H5	XP_004230124	PREDICTED: guanine deaminase-like isoform 1 [Solanum lycopersicum]
Solyc01g098000.2.1	Solyc01g098000.2.1	Elongation factor-like protein	26117	2	2	31.5	2.05E-11	CY	N	0	0	424610	0	0	0	0		XP_004230132	PREDICTED: elongation factor 1-delta-like isoform 1 [Solanum lycopersicum]
Solyc01g098650.2.1	Solyc01g098650.2.1	GDSL esterase/lipase At1g54790	45739	4	4	12.6	9.56E-48	EX	N	1	806420	428310	732090	145870	0	109740		XP_004230167	PREDICTED: GDSL esterase/lipase At1g54790-like [Solanum lycopersicum]
Solyc01g098880.2.1	Solyc01g098880.2.1	Seryl-tRNA synthetase	50977	7	7	21.3	1.67E-89	CY	N	0	729720	840070	797390	2532100	6375100	679120	K4B0S5	XP_004230185	PREDICTED: serine--tRNA ligase-like [Solanum lycopersicum]
Solyc01g098920.2.1	Solyc01g098920.2.1	Mitochondrial Rho GTPase 1	71496	2	2	6.2	1.95E-06	CY/NU	N	1	254470	0	0	0	0	0	K4B0S9	XP_004230188	PREDICTED: mitochondrial Rho GTPase 1-like [Solanum lycopersicum]
Solyc01g099040.2.1	Solyc01g099040.2.1	GDSL esterase/lipase At5g03980	42574	3	3	15.3	3.90E-50	PM	Y	1	0	0	0	0	0	993840	K4B0U1	XP_004230196	PREDICTED: acetylajmalan esterase-like [Solanum lycopersicum]
Solyc01g099090.2.1	Solyc01g099090.2.1	Beta-mannosidase	110650	8	8	11.6	3.89E-31	LY	N	0	1402700	1317800	0	3821200	894160	3407800	K4B0U6	XP_004230200	PREDICTED: mannosylglycoprotein endo-beta-mannosidase-like [Solanum lycopersicum]
Solyc01g099160.2.1	Solyc01g099160.2.1	Lipoxygenase	97504	8	5	19.7	1.12E-127	CY	N	0	154090	0	0	632210	656080	1396300	Q9FT17	NP_001234098	lipoxygenase [Solanum lycopersicum] >gi|10764845|gb|AAG21691.1| lipoxygenase [Solanum lycopersicum]
Solyc01g099190.2.1	Solyc01g099190.2.1	Lipoxygenase	96953	67	53	74.5	0	CY	N	0	975250	772600	788600	442680000	127580000	483850000		AAA74393	lipoxygenase [Solanum lycopersicum]
Solyc01g099410.2.1;Solyc09g010400.2.1	Solyc01g099410.2.1	Histone H2A	15335	2	2	26.7	1.26E-13	NU	N	0	362800	966090	0	0	0	0	G8IIJ5	XP_004230227	PREDICTED: histone H2A.1-like [Solanum lycopersicum] >gi|122003|sp|P25469.1|H2A1_SOLLC RecName: Full=Histone H2A.1; AltName: Full=LeH2A-1 >gi|355477218|gb|AES12482.1| putative histone 2A protein [Solanum lycopersicum]
Solyc01g099670.2.1;Solyc12g096540.1.1	Solyc01g099670.2.1	40S ribosomal protein S10-like	20112	3	3	14.8	5.86E-43	NU	N	0	568080	791980	225680	315040	424170	1215400	K4B101	XP_004230234	PREDICTED: 40S ribosomal protein S10-1-like [Solanum lycopersicum]
Solyc01g099760.2.1	Solyc01g099760.2.1	26S protease regulatory subunit 6A homolog	47482	3	3	17	1.62E-13	CY	N	0	300800	1501800	85626	98537	0	1912000	P54776	NP_001234147	26S protease regulatory subunit 6A homolog [Solanum lycopersicum] >gi|1729860|sp|P54776.1|PRS6A_SOLLC RecName: Full=26S protease regulatory subunit 6A homolog; AltName: Full=LEMA-1; AltName: Full=Mg(2+)-dependent ATPase 1; AltName: Full=Tat
Solyc01g099770.2.1;Solyc01g099780.2.1	Solyc01g099770.2.1	Translationally-controlled tumor protein homolog	18912	8	8	70.8	3.94E-114	CY	N	0	1377000	1829800	12924000	2934000	2305000	3518000	Q6DUX3	NP_001234566	translationally-controlled tumor protein homolog [Solanum lycopersicum] >gi|75254748|sp|Q6DUX3.1|TCTP_SOLLC RecName: Full=Translationally-controlled tumor protein homolog; Short=TCTP >gi|49425163|gb|AAT65968.1| translationally controlled tu
Solyc01g099830.2.1	Solyc01g099830.2.1	60S ribosomal protein L22-2	14022	6	5	40	4.55E-52	NU	N	0	3238100	2566900	895020	0	305030	861040	K4B117	XP_004230252	PREDICTED: 60S ribosomal protein L22-2-like [Solanum lycopersicum]
Solyc01g099900.2.1	Solyc01g099900.2.1	Ribosomal protein L18	20762	6	5	36.9	4.35E-54	CY	N	0	999890	2111100	1050300	550310	682890	699650		XP_004231286	PREDICTED: uncharacterized protein LOC101244722 [Solanum lycopersicum]
Solyc01g100320.2.1	Solyc01g100320.2.1	Thioredoxin/protein disulfide isomerase	39454	8	8	29.5	6.99E-224	ER	Y	1	741170	305010	3909200	4075300	8756500	9638300	K4B166	XP_004230291	PREDICTED: protein disulfide isomerase-like 2-1-like [Solanum lycopersicum]
Solyc01g100360.2.1	Solyc01g100360.2.1	Dihydrolipoyl dehydrogenase	60200	3	3	7.9	1.19E-35	MI/CH	N	0	1431400	810950	0	0	0	0	K4B170	XP_004230295	PREDICTED: dihydrolipoyl dehydrogenase-like [Solanum lycopersicum]
Solyc01g100370.2.1	Solyc01g100370.2.1	Universal stress protein	18038	6	6	52.4	1.40E-83	CY	N	0	15672	48318	0	240480	108180	4460100	K4B171	XP_004230297	PREDICTED: universal stress protein MJ0531-like isoform 2 [Solanum lycopersicum]
Solyc01g100380.2.1	Solyc01g100380.2.1	Calreticulin 2 calcium-binding protein	47602	13	12	38.8	2.28E-181	ER	Y	1	4129500	4660500	8061200	793460	3995600	4284600	K4B172	XP_004230299	PREDICTED: calreticulin-like isoform 2 [Solanum lycopersicum]
Solyc01g100520.2.1	Solyc01g100520.2.1	ATP-dependent Clp protease proteolytic subunit	32370	2	2	13.4	6.58E-24	MI/CH	N	0	0	504030	0	0	0	0	Q93YH0	XP_004230309	PREDICTED: ATP-dependent Clp protease proteolytic subunit 5, chloroplastic [Solanum lycopersicum] >gi|15485610|emb|CAC67407.1| Clp protease 2 proteolytic subunit [Solanum lycopersicum]
Solyc01g100650.2.1	Solyc01g100650.2.1	NHL repeat containing 2	117060	2	2	4.5	3.24E-20	CH	N	0	0	140300	0	0	0	0	K4B196	XP_004230317	PREDICTED: NHL repeat-containing protein 2-like [Solanum lycopersicum]
Solyc01g100770.2.1;Solyc01g100760.2.1;Solyc01g100750.2.1	Solyc01g100770.2.1	Susceptibility homeodomain transcription factor (Fragment)	18581	3	3	29.9	1.84E-20	CY	N	0	0	0	0	81465	0	0	K4B1A8	XP_004230327	PREDICTED: uncharacterized protein LOC101255245 [Solanum lycopersicum]
Solyc01g100870.2.1;Solyc01g008000.2.1;Solyc01g100860.2.1;Solyc05g005190.2.1;Solyc04g025560.2.1;Solyc12g099080.1.1	Solyc01g100870.2.1	ADP-ribosylation factor	24192	14	11	51.4	4.06E-216	MI/CY	N	0	32165000	22717000	9502300	11610000	8344700	10051000		XP_004238651	PREDICTED: ADP-ribosylation factor 2-like isoform 1 [Solanum lycopersicum]
Solyc01g101040.2.1	Solyc01g101040.2.1	ATP-citrate lyase A-3	46482	8	8	34	2.09E-78	CY	N	0	3122300	7551800	2736500	1833100	1194800	1216400	K4B1D4	XP_004230349	PREDICTED: ATP-citrate synthase alpha chain protein 3-like [Solanum lycopersicum]
Solyc01g101060.2.1	Solyc01g101060.2.1	S-adenosylmethionine synthase	43301	3	2	32.1	4.08E-59	CY	N	0	1212200	1975300	2899400	0	92527	166050	P43280	NP_001234425	S-adenosylmethionine synthase 1 [Solanum lycopersicum] >gi|1170936|sp|P43280.1|METK1_SOLLC RecName: Full=S-adenosylmethionine synthase 1; Short=AdoMet synthase 1; AltName: Full=Methionine adenosyltransferase 1; Short=MAT 1 >gi|429104|emb|CA
Solyc01g101240.2.1	Solyc01g101240.2.1	Aspartic proteinase	55097	14	14	32.6	0	EX/LY	Y	0	1641700	1220100	7172100	8988000	9780500	25336000	Q40140	NP_001234702	aspartic protease precursor [Solanum lycopersicum] >gi|951449|gb|AAB18280.1| aspartic protease precursor [Solanum lycopersicum]
Solyc01g102310.2.1	Solyc01g102310.2.1	Unknown Protein	82234	30	30	65.1	0	NU/CY	N	0	12774000	15523000	516940	0	0	0	K4B1F9	XP_004230369	PREDICTED: uncharacterized protein LOC101267652 [Solanum lycopersicum]
Solyc01g102330.2.1	Solyc01g102330.2.1	Acetyl xylan esterase A	29210	2	2	16.8	1.13E-31	MI	Y	0	0	0	0	606840	0	0	K4B1G1	XP_004230370	PREDICTED: probable carbohydrate esterase At4g34215-like [Solanum lycopersicum]
Solyc01g102390.2.1;Solyc01g102400.2.1	Solyc01g102390.2.1	Germin-like protein	23232	3	3	16.8	8.09E-18	EX	Y	0	17307	30924	50324	0	0	2259100		XP_004230374	PREDICTED: nectarin-1-like [Solanum lycopersicum]
Solyc01g102410.2.1	Solyc01g102410.2.1	Glutaminyl-tRNA synthetase	84179	13	13	23.9	5.80E-117	CY	N	0	845550	511210	322210	0	895680	3272100	K4B1G9	XP_004230376	PREDICTED: probable glutamate--tRNA ligase, cytoplasmic-like [Solanum lycopersicum]
Solyc01g102510.2.1	Solyc01g102510.2.1	Genomic DNA chromosome 5 P1 clone MXC17	152840	4	4	5.2	2.62E-54	PM	N	1	0	291110	0	0	0	0		XP_004230382	PREDICTED: uncharacterized protein LOC101246184 [Solanum lycopersicum]
Solyc01g102660.2.1	Solyc01g102660.2.1	Maleylacetoacetate isomerase / glutathione S-transferase	25276	8	8	41.9	3.77E-100	CY	N	0	11785000	7206500	2541600	7664200	2450100	746760		XP_004230388	PREDICTED: glutathione S-transferase zeta class-like isoform 2 [Solanum lycopersicum]
Solyc01g102960.2.1	Solyc01g102960.2.1	class IV heat shock protein	21644	5	4	25.4	2.24E-109	CY/EX	Y	1	0	241150	0	1895800	0	0	K4B1M2	XP_004230409	PREDICTED: 22.7 kDa class IV heat shock protein-like [Solanum lycopersicum]
Solyc01g103010.2.1	Solyc01g103010.2.1	Cullin-associated NEDD8-dissociated protein 2	134670	15	15	16.3	2.87E-121	NU/PM	N	0	1351900	750070	1055400	796690	439580	1488800	K4B1M7	XP_004230412	PREDICTED: cullin-associated NEDD8-dissociated protein 1-like [Solanum lycopersicum]
Solyc01g103450.2.1	Solyc01g103450.2.1	Chaperone DnaK	74896	21	15	33.1	0	CH	N	0	2147200	3513400	4895900	8892000	11720000	18383000	K4B1S1	XP_004230445	PREDICTED: stromal 70 kDa heat shock-related protein, chloroplastic-like [Solanum lycopersicum]
Solyc01g103480.2.1	Solyc01g103480.2.1	Coatomer subunit delta	57813	5	5	15.2	2.78E-47	GA	N	0	1130500	264700	0	0	0	0	K4B1S4	XP_004230447	PREDICTED: coatomer subunit delta-like [Solanum lycopersicum]
Solyc01g103750.2.1	Solyc01g103750.2.1	ATP phosphoribosyltransferase	42964	4	4	22.3	3.97E-86	CH	N	0	1345300	1250200	419770	0	0	589810	K4B1V0	XP_004230464	PREDICTED: ATP phosphoribosyltransferase-like [Solanum lycopersicum]
Solyc01g103800.2.1;Solyc03g083290.2.1	Solyc01g103800.2.1	40S ribosomal protein S12	15112	7	4	69.2	1.53E-59	CY	N	0	1427500	2742200	1316700	648460	0	791420	K4B1V5	XP_004230468	PREDICTED: 40S ribosomal protein S12-like isoform 1 [Solanum lycopersicum]
Solyc01g104020.2.1	Solyc01g104020.2.1	Embryo-specific 3	17830	3	3	22.2	3.86E-70	PM	Y	1	0	1781400	0	565740	0	3480100		XP_004230484	PREDICTED: uncharacterized protein LOC101251419 [Solanum lycopersicum]
Solyc01g104040.2.1	Solyc01g104040.2.1	UDP-glucose glycoprotein glucosyltransferase	185790	4	4	3	2.05E-16	CY/PM	Y	1	481980	274480	0	0	0	400140		XP_004230486	PREDICTED: UDP-glucose:glycoprotein glucosyltransferase-like [Solanum lycopersicum]
Solyc01g104070.2.1	Solyc01g104070.2.1	Importin beta	115190	9	9	13.7	9.19E-52	GA/PM	N	0	3141200	2318900	0	0	0	3207300	K4B1Y2	XP_004230489	PREDICTED: probable importin subunit beta-4-like [Solanum lycopersicum]
Solyc01g104370.2.1	Solyc01g104370.2.1	60S acidic ribosomal protein P1	11321	2	2	36.6	2.60E-74	CH/CY	N	0	1717200	4932600	0	0	0	0	K4B212	XP_004230513	PREDICTED: 60S acidic ribosomal protein P1-2-like isoform 2 [Solanum lycopersicum]
Solyc01g104590.2.1	Solyc01g104590.2.1	Ribosomal protein L3	44407	8	8	24.4	3.59E-37	CY	N	0	3302400	2884000	613510	287330	540270	1140500	Q6SKP4	NP_001233997	ribosomal protein L3 [Solanum lycopersicum] >gi|38327504|gb|AAR17783.1| ribosomal protein L3 [Solanum lycopersicum]
Solyc01g104680.2.1;Solyc01g104700.2.1;Solyc05g023800.2.1	Solyc01g104680.2.1	GTP-binding nuclear protein Ran-A1	25160	10	10	49.3	5.40E-112	CY	N	0	3396100	2422700	10163000	1564700	2493100	20516000	P38547	NP_001234020	GTP-binding nuclear protein Ran2 [Solanum lycopersicum] >gi|350537083|ref|NP_001234023.1| GTP-binding nuclear protein Ran2 [Solanum lycopersicum] >gi|585778|sp|P38547.1|RAN2_SOLLC RecName: Full=GTP-binding nuclear protein Ran2; AltName: Ful
Solyc01g104850.2.1	Solyc01g104850.2.1	Serine carboxypeptidase F13S12.6	54656	4	3	11.5	6.83E-16	LY	N	0	0	49088	51957	0	0	885460		XP_004230572	PREDICTED: serine carboxypeptidase-like 42-like [Solanum lycopersicum]
Solyc01g104920.2.1	Solyc01g104920.2.1	26S protease regulatory subunit 8 homolog	76023	14	14	29.2	4.48E-183	CY	Y	0	516080	720010	640760	853460	1421200	2117400		XP_004230528	PREDICTED: vesicle-fusing ATPase-like [Solanum lycopersicum]
Solyc01g104950.2.1	Solyc01g104950.2.1	Alpha-L-arabinofuranosidase/beta-D-xylosidase	85206	11	11	21.6	2.16E-133	EX	Y	1	493290	560400	1408800	336970	2627300	1565200	K4B267	XP_004230547	PREDICTED: beta-xylosidase/alpha-L-arabinofuranosidase 2 [Solanum lycopersicum]
Solyc01g105030.2.1	Solyc01g105030.2.1	Chlorophyll a-b binding protein, chloroplastic	27253	2	2	21.1	2.48E-44	CH	N	2	4765100	0	0	0	0	0	P27524	XP_004230588	PREDICTED: chlorophyll a-b binding protein CP24 10A, chloroplastic-like [Solanum lycopersicum] >gi|115833|sp|P27524.1|CB4A_SOLLC RecName: Full=Chlorophyll a-b binding protein CP24 10A, chloroplastic; Short=CAB-10A; Short=LHCP; Flags: Precur
Solyc01g105060.2.1	Solyc01g105060.2.1	(3R)-hydroxymyristoyl-	24874	4	4	19.6	7.15E-29	CH	N	0	534090	1930500	245320	0	0	2619700	K4B276	XP_004230623	PREDICTED: 3-hydroxyacyl-[acyl-carrier-protein] dehydratase FabZ-like [Solanum lycopersicum]
Solyc01g105070.2.1	Solyc01g105070.2.1	Peroxidase	35955	5	5	24.7	1.46E-77	EX	N	1	0	0	0	0	463110	508750		CAG25463	cationic peroxidase [Solanum lycopersicum]
Solyc01g105100.2.1	Solyc01g105100.2.1	Endoplasmic reticulum-Golgi intermediate compartment protein 3	43344	2	2	7.8	1.74E-05	CY	N	2	0	8282.1	0	0	0	0	K4B280	XP_004230558	PREDICTED: endoplasmic reticulum-Golgi intermediate compartment protein 3-like [Solanum lycopersicum]
Solyc01g105340.2.1	Solyc01g105340.2.1	Chaperone protein dnaJ	37664	2	2	7.4	1.57E-19	NU	N	0	0	0	0	0	0	229310		XP_004230549	PREDICTED: chaperone protein DnaJ-like [Solanum lycopersicum]
Solyc01g105410.2.1	Solyc01g105410.2.1	Os06g0220000 protein (Fragment)	31956	5	5	18.6	6.33E-112	EX	Y	1	736210	725410	311600	1420900	465210	459970	K4B2B1	XP_004230631	PREDICTED: uncharacterized protein LOC101268808 [Solanum lycopersicum]
Solyc01g105540.2.1	Solyc01g105540.2.1	2-oxoglutarate/malate translocator	60863	4	4	9.5	1.39E-34	PM	N	11	305150	39776	480440	196230	0	0	K4D5J0	XP_004250120	PREDICTED: dicarboxylate transporter 2.1, chloroplastic-like [Solanum lycopersicum]
Solyc01g106010.2.1	Solyc01g106010.2.1	Fructose-1 6-bisphosphatase class 1	40041	5	5	21.1	9.73E-28	CH	N	0	530730	183540	0	0	0	0		XP_004230574	PREDICTED: fructose-1,6-bisphosphatase, chloroplastic-like [Solanum lycopersicum]
Solyc01g106080.2.1	Solyc01g106080.2.1	Methylmalonate-semialdehyde dehydrogenase	57810	9	9	31.7	1.72E-60	MI/CH	N	0	61730	64050	2521300	96474	0	530180		XP_004230541	PREDICTED: methylmalonate-semialdehyde dehydrogenase [acylating], mitochondrial-like [Solanum lycopersicum]
Solyc01g106210.2.1;Solyc01g106260.2.1	Solyc01g106210.2.1	Chaperone DnaK	72969	8	8	16	1.69E-88	MI	N	0	672430	186240	858410	0	867330	879580	K4B2I9	XP_004230536	PREDICTED: heat shock 70 kDa protein, mitochondrial-like [Solanum lycopersicum]
Solyc01g106320.2.1	Solyc01g106320.2.1	Octicosapeptide/Phox/Bem1p domain-containing protein	54070	2	2	6.3	8.55E-16	NU	N	0	289100	223700	125960	0	0	0	K4B2K0	XP_004230573	PREDICTED: uncharacterized protein LOC101252825 [Solanum lycopersicum]
Solyc01g106360.2.1	Solyc01g106360.2.1	Glutamyl-tRNA(Gln) amidotransferase subunit A	66714	3	3	6.2	3.99E-10	PM	N	0	0	0	0	0	291090	0	K4B2K4	XP_004230538	PREDICTED: fatty acid amide hydrolase-like [Solanum lycopersicum]
Solyc01g106450.2.1	Solyc01g106450.2.1	L-galactose dehydrogenase	34659	2	2	9	7.80E-13	CY	N	0	92586	0	0	0	0	0	K4B2L3	XP_004230657	PREDICTED: L-galactose dehydrogenase-like [Solanum lycopersicum]
Solyc01g106820.2.1	Solyc01g106820.2.1	Peptidase M50 family	64707	2	2	2.6	0.00073271	PM	N	5	8094.9	0	0	0	0	0	K4B2P9	XP_004230679	PREDICTED: uncharacterized protein LOC101260481 [Solanum lycopersicum]
Solyc01g107130.2.1	Solyc01g107130.2.1	Vacuolar sorting receptor	69806	19	18	41.4	3.97E-219	EX	Y	1	880880	1535000	1815500	8856700	4496600	5243900	K4B2T0	XP_004230700	PREDICTED: vacuolar-sorting receptor 3-like isoform 2 [Solanum lycopersicum]
Solyc01g107550.2.1	Solyc01g107550.2.1	Methylthioribose kinase	47814	2	2	6	2.94E-17	CY	N	0	143380	134750	0	71091	0	0	K4B2X1	XP_004230731	PREDICTED: methylthioribose kinase-like [Solanum lycopersicum]
Solyc01g107750.2.1	Solyc01g107750.2.1	Phosphatase and tensin-like A	67716	2	2	3.2	1.48E-05	NU	N	0	0	0	0	0	42797	0		XP_004230749	PREDICTED: uncharacterized protein LOC101255438 isoform 1 [Solanum lycopersicum]
Solyc01g107870.2.1	Solyc01g107870.2.1	Poly (A) RNA binding protein	70177	6	6	15.1	2.16E-102	CY/NU	N	0	0	0	701840	723090	6690700	0	K4B303	XP_004230758	PREDICTED: polyadenylate-binding protein 2-like [Solanum lycopersicum]
Solyc01g108540.2.1	Solyc01g108540.2.1	Acetyl esterase	34539	4	1	17.2	8.66E-47	CY	N	0	61902	50687	0	10275000	3939800	2893600	K4B369	XP_004230812	PREDICTED: probable carboxylesterase 7-like [Solanum lycopersicum]
Solyc01g108880.2.1	Solyc01g108880.2.1	1-aminocyclopropane-1-carboxylate oxidase	40671	2	2	11.1	1.84E-12	CY	N	0	0	0	0	775930	0	0	K4B3A3	XP_004230829	PREDICTED: naringenin,2-oxoglutarate 3-dioxygenase-like [Solanum lycopersicum]
Solyc01g109300.2.1	Solyc01g109300.2.1	4-hydroxy-3-methylbut-2-enyl diphosphate reductase	51894	4	4	11.1	3.90E-16	CY	N	0	0	0	167080	0	200370	90490	D0VNY3	NP_001234728	ISPH protein [Solanum lycopersicum] >gi|262176919|gb|ACY27516.1| ISPH protein [Solanum lycopersicum]
Solyc01g109350.2.1	Solyc01g109350.2.1	WD-40 repeat-containing protein	83124	5	5	10.3	1.06E-19	CY	N	0	233980	238160	0	0	0	0	K4B3E8	XP_004230862	PREDICTED: phospholipase A-2-activating protein-like [Solanum lycopersicum]
Solyc01g109360.2.1	Solyc01g109360.2.1	Tyrosyl-tRNA synthetase	37695	8	8	37.5	9.34E-109	CY	N	0	1745000	567120	1980700	888120	0	1701000		XP_004230889	PREDICTED: tyrosine--tRNA ligase-like [Solanum lycopersicum]
Solyc01g109410.2.1	Solyc01g109410.2.1	Dolichyl-diphosphooligosaccharide--protein glycosyltransferase subunit	48145	3	3	10.4	2.79E-19	PM/EX	Y	1	300250	287530	0	0	0	0	K4B3F4	XP_004230882	PREDICTED: dolichyl-diphosphooligosaccharide--protein glycosyltransferase 48 kDa subunit-like [Solanum lycopersicum]
Solyc01g109520.2.1	Solyc01g109520.2.1	Ras-related protein Rab-7	23014	8	5	55.3	3.67E-106	CH/CY	N	0	669800	1028800	1356900	1950100	2037200	1961900	K4B3G5	XP_004230949	PREDICTED: ras-related protein RABG3f-like isoform 1 [Solanum lycopersicum] >gi|77745448|gb|ABB02623.1| unknown [Solanum tuberosum] >gi|78191474|gb|ABB29958.1| unknown [Solanum tuberosum]
Solyc01g109540.2.1	Solyc01g109540.2.1	Coatomer subunit gamma	98281	16	16	29.9	1.11E-238	GA	N	0	7394200	8843600	2399600	3442600	17706000	8525300	K4B3G7	XP_004230861	PREDICTED: coatomer subunit gamma-2-like [Solanum lycopersicum]
Solyc01g109570.2.1	Solyc01g109570.2.1	Glucan endo-1 3-beta-glucosidase 7	50304	2	2	8.5	2.80E-16	EX	Y	0	0	5017.5	0	0	1838900	0	K4B3H0	XP_004230886	PREDICTED: glucan endo-1,3-beta-D-glucosidase-like [Solanum lycopersicum]
Solyc01g109660.2.1	Solyc01g109660.2.1	Glycine-rich RNA-binding protein	17343	4	4	38.3	6.61E-194	NU	N	0	2321800	1852000	6797700	7527200	22474000	8864800	K4B3H9	XP_004230943	PREDICTED: glycine-rich RNA-binding protein-like isoform 1 [Solanum lycopersicum]
Solyc01g109710.2.1	Solyc01g109710.2.1	Universal stress protein	19461	2	2	14.1	0.00016655	CY	N	0	0	0	0	0	0	24883	K4B3I4	XP_004230932	PREDICTED: uncharacterized protein C167.05-like isoform 2 [Solanum lycopersicum]
Solyc01g109780.2.1	Solyc01g109780.2.1	Unknown Protein	72914	2	2	3.2	0.01636	NU	N	0	0	685830	21619000	0	913950	1010400	K4B3J1	XP_004230903	PREDICTED: uncharacterized protein LOC101251228 [Solanum lycopersicum]
Solyc01g109850.2.1	Solyc01g109850.2.1	Diaminopimelate decarboxylase	52841	10	10	28.8	8.42E-95	CY	N	0	3137400	2929400	2019800	775350	627330	1939100	K4B3J8	XP_004230896	PREDICTED: diaminopimelate decarboxylase 1, chloroplastic-like [Solanum lycopersicum]
Solyc01g109940.2.1	Solyc01g109940.2.1	26S protease regulatory subunit	44704	8	7	32.4	6.73E-184	CY	N	0	1942400	4203500	0	2599600	1594900	1315500	K4B3K7	XP_004230874	PREDICTED: 26S protease regulatory subunit S10B homolog B-like [Solanum lycopersicum]
Solyc01g110120.2.1	Solyc01g110120.2.1	V-type proton ATPase subunit a	92748	33	33	48	0	PM	N	6	38859000	39020000	34796000	21131000	21108000	35030000	K4B3M5	XP_004230865	PREDICTED: vacuolar proton ATPase a3-like [Solanum lycopersicum]
Solyc01g110360.2.1	Solyc01g110360.2.1	Fructose-bisphosphate aldolase	42773	3	3	31	5.52E-140	CH	N	0	0	0	0	0	1130100	65154	K4B3P9	XP_004230887	PREDICTED: probable fructose-bisphosphate aldolase 2, chloroplastic-like [Solanum lycopersicum]
Solyc01g110450.2.1	Solyc01g110450.2.1	NADP dependent sorbitol 6-phosphate dehydrogenase (Fragment)	34691	5	5	24.3	8.65E-47	CY	N	0	7801700	1663400	247710	852350	0	798370		XP_004253292	aldo-keto reductase family 4 member C9 [Arabidopsis thaliana] >gi|460415902|ref|XP_004253292.1| PREDICTED: aldo-keto reductase family 4 member C9-like [Solanum lycopersicum] >gi|122241485|sp|Q0PGJ6.1|AKRC9_ARATH RecName: Full=Aldo-keto redu
Solyc01g111040.2.1	Solyc01g111040.2.1	EF-Hand containing protein-like	38938	9	9	26.2	1.46E-99	CY	N	0	53228	1604300	0	3780400	496330	2516300		XP_004230924	PREDICTED: uncharacterized protein LOC101257023 [Solanum lycopersicum]
Solyc01g111060.2.1	Solyc01g111060.2.1	5&apos-methylthioadenosine/S-adenosylhomocysteine nucleosidase	32750	2	2	7.5	5.59E-06	CH	N	0	0	0	0	0	0	134640		XP_004230922	PREDICTED: 5'-methylthioadenosine/S-adenosylhomocysteine nucleosidase 1-like [Solanum lycopersicum]
Solyc01g111120.2.1	Solyc01g111120.2.1	Triosephosphate isomerase	34665	13	12	55.8	1.43E-241	CH	N	0	2278100	3584000	8347100	1090900	811190	2377900	K4B3X5	XP_004230885	PREDICTED: triosephosphate isomerase, chloroplastic-like [Solanum lycopersicum]
Solyc01g111170.2.1;Solyc10g054910.1.1	Solyc01g111170.2.1	Peptidyl-prolyl cis-trans isomerase	17910	4	4	24.6	1.18E-56	CY	N	0	1240400	2782600	1641300	804060	2469700	1161200	P21568	NP_001234488	peptidyl-prolyl cis-trans isomerase [Solanum lycopersicum] >gi|118103|sp|P21568.1|CYPH_SOLLC RecName: Full=Peptidyl-prolyl cis-trans isomerase; Short=PPIase; AltName: Full=Cyclophilin; AltName: Full=Cyclosporin A-binding protein; AltName: F
Solyc01g111230.2.1	Solyc01g111230.2.1	Disease resistance response like protein	19662	3	3	25.7	7.12E-20	PM	Y	0	0	0	269900	0	0	0	K4B3Y5	XP_004231010	PREDICTED: disease resistance response protein 206-like [Solanum lycopersicum]
Solyc01g111260.2.1	Solyc01g111260.2.1	Phosphatidylinositol-specific phospholipase c	36624	8	3	43.1	2.98E-76	NU	N	0	941140	1814200	1451800	860260	1340000	1416900	K4B3Y8	XP_004231013	PREDICTED: uncharacterized protein LOC101258415 [Solanum lycopersicum]
Solyc01g111450.2.1	Solyc01g111450.2.1	Proteasome subunit alpha type	27098	7	7	33.7	7.72E-90	CY	N	0	1309500	1633600	2957900	457260	574330	1559700	O24030	NP_001234333	proteasome subunit alpha type-7 [Solanum lycopersicum] >gi|3334299|sp|O24030.1|PSA7_SOLLC RecName: Full=Proteasome subunit alpha type-7; AltName: Full=20S proteasome alpha subunit D; AltName: Full=20S proteasome subunit alpha-4 >gi|2315211|
Solyc01g111520.2.1	Solyc01g111520.2.1	Synaptotagmin	61373	17	17	33.6	3.06E-85	CY	N	1	1313500	1244200	3890800	3197200	4344600	5359900	K4B414	XP_004231036	PREDICTED: synaptotagmin-1-like [Solanum lycopersicum]
Solyc01g111630.2.1	Solyc01g111630.2.1	Glyoxylate/hydroxypyruvate reductase B	42258	4	4	18.9	7.65E-18	CY/PX	N	0	487590	1609300	0	0	0	0	K4B425	XP_004231047	PREDICTED: glycerate dehydrogenase HPR, peroxisomal [Solanum lycopersicum]
Solyc01g111710.2.1	Solyc01g111710.2.1	26S proteasome non-ATPase regulatory subunit 3	55363	6	6	15.2	1.02E-24	NU	N	0	757710	256590	0	0	0	394620	K4B433	XP_004231054	PREDICTED: probable 26S proteasome non-ATPase regulatory subunit 3-like [Solanum lycopersicum]
Solyc01g111760.2.1	Solyc01g111760.2.1	V-type ATP synthase beta chain	53328	31	5	82.5	0	CH/CY	N	0	87630000	65495000	53401000	45511000	36796000	37338000		XP_004231058	PREDICTED: V-type proton ATPase subunit B2-like isoform 1 [Solanum lycopersicum] >gi|460370437|ref|XP_004231059.1| PREDICTED: V-type proton ATPase subunit B2-like isoform 2 [Solanum lycopersicum]
Solyc01g111780.2.1	Solyc01g111780.2.1	Importin beta-2 subunit	99238	11	11	21.3	5.62E-126	CY	N	0	1186300	1697800	1143600	1060700	688990	2352800		XP_004231061	PREDICTED: transportin-1-like [Solanum lycopersicum]
Solyc01g112050.2.1;Solyc10g074470.1.1	Solyc01g112050.2.1	Bzip transcription factor-like	98787	2	2	2.2	0.0026373	NU	N	0	0	0	0	0	345250	0	K4B466	XP_004231460	PREDICTED: uncharacterized protein LOC101257515 [Solanum lycopersicum]
Solyc01g112080.2.1	Solyc01g112080.2.1	LysM-domain GPI-anchored protein	37241	5	5	18	9.99E-81	EX	Y	0	549780	2629000	5576100	2370800	1016700	3625100	K4B469	XP_004231087	PREDICTED: lysM domain-containing GPI-anchored protein 2-like [Solanum lycopersicum]
Solyc01g112100.2.1	Solyc01g112100.2.1	Dimethylaniline monooxygenase 5	58204	17	17	43.9	8.11E-186	CY	N	0	218050	81792	358380	1431300	4989100	9908300	K4B471	XP_004231088	PREDICTED: probable flavin-containing monooxygenase 1-like [Solanum lycopersicum]
Solyc02g014150.2.1	Solyc02g014150.2.1	Photosystem II stability/assembly factor Ycf48-like protein	41130	5	5	18.8	3.06E-71	CH	N	0	1092100	1073700	212070	0	0	321150		XP_004231481	PREDICTED: photosystem II stability/assembly factor HCF136, chloroplastic-like [Solanum lycopersicum]
Solyc02g020940.2.1	Solyc02g020940.2.1	Glyceraldehyde-3-phosphate dehydrogenase	43515	2	2	23.2	1.44E-147	CH	N	0	330580	740730	0	0	0	0	K4B4U4	XP_004231523	PREDICTED: glyceraldehyde-3-phosphate dehydrogenase A, chloroplastic-like [Solanum lycopersicum]
Solyc02g020980.2.1	Solyc02g020980.2.1	4-alpha-glucanotransferase	110360	8	8	12.1	2.83E-140	CY	N	0	1427900	823650	1154600	0	0	1162200	K4B4U8	XP_004231524	PREDICTED: 4-alpha-glucanotransferase DPE2-like [Solanum lycopersicum]
Solyc02g021240.2.1;Solyc12g042300.1.1;Solyc12g042240.1.1	Solyc02g021240.2.1	Peptide transporter	64441	2	2	3.4	0.00045189	PM	N	10	95991	0	0	0	0	0	Q9ZTX4	NP_001233998	oligopeptide transporter 1 [Solanum lycopersicum] >gi|4102839|gb|AAD01600.1| LeOPT1 [Solanum lycopersicum]
Solyc02g021400.1.1;Solyc10g078630.1.1	Solyc02g021400.1.1	40S ribosomal protein S28	7536.7	2	2	29.2	4.31E-29	NU	N	0	0	431820	0	0	0	1487000		XP_004231536	PREDICTED: 40S ribosomal protein S28-like isoform 1 [Solanum lycopersicum]
Solyc02g021650.2.1	Solyc02g021650.2.1	DNA damage-binding protein 1	122290	16	16	17.7	1.98E-105	CY/PM	N	0	918240	2172400	5261900	2091600	2200700	4579400	Q6QNU4	NP_001234275	DNA damage-binding protein 1 [Solanum lycopersicum] >gi|350539125|ref|NP_001233864.1| UV damaged DNA binding protein 1 [Solanum lycopersicum] >gi|55976440|sp|Q6QNU4.1|DDB1_SOLLC RecName: Full=DNA damage-binding protein 1; AltName: Full=High
Solyc02g023970.2.1	Solyc02g023970.2.1	GTP-binding protein	44449	11	11	42.6	3.35E-161	CY	N	0	2253600	4247600	4989900	1707000	679680	2549900	K4B546	XP_004231561	PREDICTED: obg-like ATPase 1-like [Solanum lycopersicum]
Solyc02g030170.2.1	Solyc02g030170.2.1	FAD linked oxidase domain protein	66226	5	5	10	2.74E-65	CY	N	1	299580	1557500	0	127130	0	50826	Q66YT8	NP_001234550	DWARF1/DIMINUTO [Solanum lycopersicum] >gi|50952901|gb|AAT90376.1| DWARF1/DIMINUTO [Solanum lycopersicum]
Solyc02g032930.2.1	Solyc02g032930.2.1	B-cell receptor-associated protein 31-like containing protein	25158	4	4	22.1	7.34E-20	CH/PM	N	3	142620	0	0	0	0	0	K4B5N6	XP_004231615	PREDICTED: uncharacterized protein LOC101258207 [Solanum lycopersicum]
Solyc02g050240.2.1	Solyc02g050240.2.1	Oligopeptidase (Protease II)	43325	3	3	10.2	2.35E-29	NU	N	0	0	46517	500170	0	0	0		XP_004231723	PREDICTED: protease 2-like [Solanum lycopersicum]
Solyc02g050260.2.1	Solyc02g050260.2.1	Protease II (Oligopeptidase B)	43848	3	3	15.9	4.20E-08	CY/PM	N	0	0	19807	795570	0	0	11644		XP_004231723	PREDICTED: protease 2-like [Solanum lycopersicum]
Solyc02g062130.2.1	Solyc02g062130.2.1	Ferredoxin--NADP reductase	40579	3	3	27.6	2.07E-74	CH	N	0	249720	254140	925400	384000	0	637980	K4B6A3	XP_004233557	PREDICTED: ferredoxin--NADP reductase, leaf isozyme, chloroplastic-like [Solanum lycopersicum]
Solyc02g062240.2.1;Solyc02g084020.2.1;Solyc03g033600.2.1	Solyc02g062240.2.1	Small nuclear ribonucleoprotein Sm D3	14451	3	3	25.8	3.73E-08	MI/NU	N	0	0	228920	236960	0	100340	0	K4B6B3	XP_004233553	PREDICTED: small nuclear ribonucleoprotein Sm D3-like [Solanum lycopersicum]
Solyc02g062340.2.1	Solyc02g062340.2.1	Fructose-bisphosphate aldolase	42670	3	3	33.9	2.20E-106	CH	N	0	1473200	2409200	1576800	0	0	0	K4B6C3	XP_004233550	PREDICTED: probable fructose-bisphosphate aldolase 2, chloroplastic-like [Solanum lycopersicum]
Solyc02g062460.2.1	Solyc02g062460.2.1	2-oxoglutarate-dependent dioxygenase	36506	9	7	46.1	5.29E-121	CY	N	0	467480	562590	2090900	4123500	4293500	8988100	K4B6D4	XP_004233541	PREDICTED: flavonol synthase/flavanone 3-hydroxylase-like isoform 3 [Solanum lycopersicum]
Solyc02g062500.2.1	Solyc02g062500.2.1	2-oxoglutarate-dependent dioxygenase	36529	16	12	46.4	7.74E-198	CY	N	0	9559100	2085200	3262000	70013000	26093000	74626000	K4B6D8	XP_004233539	PREDICTED: flavonol synthase/flavanone 3-hydroxylase-like isoform 1 [Solanum lycopersicum]
Solyc02g062970.2.1	Solyc02g062970.2.1	Xaa-Pro aminopeptidase 2	72682	4	4	9.9	2.93E-17	CY	N	0	98743	0	1259000	0	0	321820	Q93X45	NP_001233932	Xaa-Pro aminopeptidase 2 [Solanum lycopersicum] >gi|15384991|emb|CAC59824.1| Xaa-Pro aminopeptidase 2 [Solanum lycopersicum]
Solyc02g063070.2.1	Solyc02g063070.2.1	14-3-3 protein beta/alpha-1	29338	12	11	65	0	CY	N	0	6491700	6029600	7961900	6634300	4106800	10451000	P42652	NP_001234007	14-3-3 protein 4 [Solanum lycopersicum] >gi|22217852|emb|CAD43308.1| 14-3-3 protein [Solanum lycopersicum]
Solyc02g063150.2.1	Solyc02g063150.2.1	Ribulose bisphosphate carboxylase small chain	20307	3	3	56.4	2.70E-189	CH	N	0	3126900	3808300	0	0	0	506340	P08706	XP_004233493	PREDICTED: ribulose bisphosphate carboxylase small chain 1, chloroplastic isoform 1 [Solanum lycopersicum] >gi|460375400|ref|XP_004233494.1| PREDICTED: ribulose bisphosphate carboxylase small chain 1, chloroplastic isoform 2 [Solanum lycope
Solyc02g065240.2.1	Solyc02g065240.2.1	Hydrolase alpha/beta fold family protein	29598	8	8	49.2	1.31E-111	CY	N	0	910850	1022200	160480	1113600	4385100	5029300	K4B6V8	XP_004233422	PREDICTED: salicylic acid-binding protein 2-like isoform 1 [Solanum lycopersicum]
Solyc02g065280.2.1	Solyc02g065280.2.1	Methyl jasmonate esterase	30191	5	5	24.9	7.26E-56	CY	N	0	0	0	0	0	1426200	0	K4B6W2	XP_004233421	PREDICTED: salicylic acid-binding protein 2-like [Solanum lycopersicum]
Solyc02g065300.1.1	Solyc02g065300.1.1	Leucyl-tRNA synthetase	122530	17	17	23.4	3.64E-204	CY	N	0	2773100	2904500	2117700	541130	3020500	3164000	K4B6W4	XP_004233420	PREDICTED: leucine--tRNA ligase, cytoplasmic-like [Solanum lycopersicum]
Solyc02g065400.2.1;Solyc02g090030.2.1	Solyc02g065400.2.1	Oxygen-evolving enhancer protein 1 of photosystem II	34947	8	8	38.6	2.82E-104	CH	N	0	8312200	14483000	0	0	0	0	P23322	XP_004233415	PREDICTED: oxygen-evolving enhancer protein 1, chloroplastic [Solanum lycopersicum] >gi|12644171|sp|P23322.2|PSBO_SOLLC RecName: Full=Oxygen-evolving enhancer protein 1, chloroplastic; Short=OEE1; AltName: Full=33 kDa subunit of oxygen evol
Solyc02g065470.1.1	Solyc02g065470.1.1	Pathogenesis-related protein	19562	2	2	17.8	3.25E-51	EX	Y	0	0	0	187830	0	871850	10094	K4B6X9	XP_004233411	PREDICTED: STS14 protein-like [Solanum lycopersicum]
Solyc02g067080.2.1	Solyc02g067080.2.1	UDP-D-glucose dehydrogenase	56646	12	6	32.8	8.35E-196	CY	N	0	2962300	4237500	257700	312860	243440	299800		XP_004233374	PREDICTED: UDP-glucose 6-dehydrogenase-like isoform 1 [Solanum lycopersicum] >gi|460375160|ref|XP_004233375.1| PREDICTED: UDP-glucose 6-dehydrogenase-like isoform 2 [Solanum lycopersicum]
Solyc02g067460.2.1	Solyc02g067460.2.1	Porin/voltage-dependent anion-selective channel protein	29559	7	5	46.7	4.46E-138	MI	N	0	1060800	1521000	119690	651620	3615400	4920100	K4B778	XP_004233349	PREDICTED: mitochondrial outer membrane protein porin of 34 kDa-like [Solanum lycopersicum]
Solyc02g067750.2.1	Solyc02g067750.2.1	Carbonic anhydrase	28584	7	7	44.3	7.23E-84	CY	N	0	0	0	0	7593600	1412500	3376200	B1VK36	NP_001233847	carbonic anhydrase [Solanum lycopersicum] >gi|171854386|emb|CAQ30514.1| carbonic anhydrase [Solanum lycopersicum]
Solyc02g068150.2.1	Solyc02g068150.2.1	Nuclear transport factor 2	13518	2	2	30.1	0.00017409	EX	N	0	762120	345360	0	0	0	0	K4B7E7	XP_004233291	PREDICTED: nuclear transport factor 2-like [Solanum lycopersicum]
Solyc02g068450.2.1	Solyc02g068450.2.1	Vacuolar ATPase F subunit	12893	6	6	64	3.11E-65	NU/CY	N	0	4364100	5331800	2127500	3009400	2146300	1937000		XP_004233261	PREDICTED: V-type proton ATPase subunit F-like isoform 1 [Solanum lycopersicum] >gi|460374932|ref|XP_004233262.1| PREDICTED: V-type proton ATPase subunit F-like isoform 2 [Solanum lycopersicum]
Solyc02g068530.2.1	Solyc02g068530.2.1	UDP-N-acetylglucosamine pyrophosphorylase	53799	5	5	10.5	1.39E-39	CY	N	0	0	0	460400	0	0	0	K4B7I5	XP_004233254	PREDICTED: probable UDP-N-acetylglucosamine pyrophosphorylase-like [Solanum lycopersicum]
Solyc02g068900.2.1	Solyc02g068900.2.1	Glutathione transferase	36353	2	2	6	8.42E-05	CY/MI	N	0	0	0	0	0	0	55097		XP_004233235	PREDICTED: glutathionyl-hydroquinone reductase YqjG-like [Solanum lycopersicum]
Solyc02g069100.2.1	Solyc02g069100.2.1	Cathepsin B	38911	12	12	43.8	3.72E-123	PM	Y	1	210020	70086	983140	3730700	10447000	7270100		XP_004233219	PREDICTED: cathepsin B-like [Solanum lycopersicum]
Solyc02g069150.2.1	Solyc02g069150.2.1	Vesicle-associated membrane protein 7B	25030	3	2	19.4	6.98E-05	CY	N	1	0	273600	158910	0	0	0	K4B7P7	XP_004233223	PREDICTED: putative vesicle-associated membrane protein 726-like isoform 1 [Solanum lycopersicum]
Solyc02g069260.2.1	Solyc02g069260.2.1	ARGONAUTE 1	116000	2	2	2.8	1.14E-52	NU	N	0	270880	0	0	0	0	0		AFV08637	AGO2A2 [Solanum lycopersicum]
Solyc02g069460.2.1	Solyc02g069460.2.1	Photosystem I reaction center subunit III	24990	2	1	12.7	6.50E-71	CH	N	1	3915200	2542400	455700	0	0	0	K4B7S8	XP_004233198	PREDICTED: photosystem I reaction center subunit III, chloroplastic-like [Solanum lycopersicum]
Solyc02g069590.2.1	Solyc02g069590.2.1	Coatomer protein epsilon subunit family protein	31459	2	2	13.9	3.31E-65	GA/EX	N	0	1722500	1369700	0	256710	0	0	K4B7U1	XP_004233889	PREDICTED: coatomer subunit epsilon-1-like [Solanum lycopersicum]
Solyc02g069800.1.1	Solyc02g069800.1.1	CXE carboxylesterase	37183	3	3	13.7	3.40E-36	CY	N	0	0	0	0	566310	0	477190	K4B7W2	XP_004233172	PREDICTED: probable carboxylesterase 17-like isoform 1 [Solanum lycopersicum]
Solyc02g069850.2.1;Solyc10g052660.1.1	Solyc02g069850.2.1	40S ribosomal protein S25-1	11968	2	2	21.3	1.25E-22	NU	N	0	234310	242500	224010	0	0	0	K4B7W7	XP_004233168	PREDICTED: 40S ribosomal protein S25-2-like [Solanum lycopersicum]
Solyc02g070020.1.1	Solyc02g070020.1.1	UDP-glucosyltransferase	54058	6	6	18.6	2.11E-122	CY	N	0	0	0	0	304710	1033900	3589200	K4B7Y4	XP_004233155	PREDICTED: UDP-glycosyltransferase 91C1-like [Solanum lycopersicum]
Solyc02g070260.2.1	Solyc02g070260.2.1	Protein phosphatase 1 regulatory subunit 7	191130	10	10	10	4.09E-80	CH	N	0	1413400	142200	0	0	0	0	K4B808	XP_004233143	PREDICTED: uncharacterized protein LOC101253746 [Solanum lycopersicum]
Solyc02g070310.2.1;Solyc08g006900.2.1	Solyc02g070310.2.1	Ribosomal protein L32	15636	3	3	30.8	1.44E-20	NU/MI	N	0	955020	1788300	0	0	0	393390	K4B813	XP_004233141	PREDICTED: 60S ribosomal protein L32-1-like [Solanum lycopersicum] >gi|76161016|gb|ABA40471.1| ly200-like protein [Solanum tuberosum] >gi|77745481|gb|ABB02639.1| ly200-like protein [Solanum tuberosum]
Solyc02g070320.2.1;Solyc02g070330.2.1;Solyc02g070340.2.1;Solyc02g070350.2.1;Solyc02g070360.2.1;Solyc04g016350.1.1	Solyc02g070320.2.1	40S ribosomal protein S4-like protein	29904	14	9	49.6	7.26E-133	CY/MI	N	0	4724000	8102100	1862900	825680	2637200	6779300	K4B816	XP_004233134	PREDICTED: 40S ribosomal protein S4-like isoform 1 [Solanum lycopersicum] >gi|460374676|ref|XP_004233136.1| PREDICTED: 40S ribosomal protein S4-like [Solanum lycopersicum] >gi|460374678|ref|XP_004233137.1| PREDICTED: 40S ribosomal protein S
Solyc02g070500.1.1	Solyc02g070500.1.1	Susceptibility homeodomain transcription factor (Fragment)	16900	3	3	27.2	1.36E-57	NU/CY	N	0	0	0	0	0	382340	0	K4B831	XP_004233121	PREDICTED: uncharacterized protein LOC101247392 [Solanum lycopersicum]
Solyc02g070570.2.1;Solyc09g010100.2.1;Solyc10g083280.1.1	Solyc02g070570.2.1	30S ribosomal protein S11	16359	3	3	30	2.48E-09	CY/MI	N	0	0	0	0	0	0	110320	K4B838	XP_004233114	PREDICTED: 40S ribosomal protein S14-2-like [Solanum lycopersicum] >gi|77745450|gb|ABB02624.1| ribosomal protein S14-like [Solanum tuberosum]
Solyc02g070640.2.1;Solyc02g070650.2.1;Solyc06g065590.2.1;Solyc08g016180.2.1	Solyc02g070640.2.1	60S ribosomal protein L18a	21369	4	4	21.9	1.47E-17	MI	N	0	0	0	111540	0	0	0	K4B846	XP_004233112	PREDICTED: 60S ribosomal protein L18a-2-like [Solanum lycopersicum] >gi|76573357|gb|ABA46783.1| unknown [Solanum tuberosum]
Solyc02g070760.2.1;Solyc02g070770.2.1	Solyc02g070760.2.1	NAD dependent epimerase/dehydratase family protein	32126	2	2	10.5	1.42E-08	CY	N	1	0	986810	0	0	0	0		XP_004233108	PREDICTED: uncharacterized protein At2g34460, chloroplastic-like [Solanum lycopersicum]
Solyc02g071890.2.1	Solyc02g071890.2.1	Histidinol dehydrogenase	47501	6	6	27.6	4.16E-46	CY	N	0	285380	364430	430420	2619900	0	946290		XP_004233029	PREDICTED: histidinol dehydrogenase, chloroplastic-like [Solanum lycopersicum]
Solyc02g076710.2.1	Solyc02g076710.2.1	Cathepsin B-like cysteine proteinase	55558	6	6	20.8	7.77E-168	LY/EX	Y	1	174560	109570	1188600	25403000	8901600	9684400	K4B8P8	XP_004233038	PREDICTED: oryzain alpha chain-like [Solanum lycopersicum]
Solyc02g076720.2.1	Solyc02g076720.2.1	Phosphoribosylformylglycinamidine synthase	159900	21	21	20.1	1.21E-232	CY/PM	N	0	4514500	1842800	4263800	718210	468280	754790		XP_004233026	PREDICTED: probable phosphoribosylformylglycinamidine synthase, chloroplastic/mitochondrial-like [Solanum lycopersicum]
Solyc02g077240.2.1	Solyc02g077240.2.1	Pyruvate decarboxylase	63107	18	15	36.5	3.44E-244	CY	N	0	1766000	2726500	2935700	1622000	2613500	12309000	K4B8V1	XP_004232952	PREDICTED: pyruvate decarboxylase isozyme 1-like [Solanum lycopersicum]
Solyc02g078570.2.1	Solyc02g078570.2.1	Epoxide hydrolase 3	35623	6	6	27.6	3.05E-61	CY	N	0	8685700	7493400	861660	255140	1379000	126740	K4B981	XP_004232842	PREDICTED: AB hydrolase superfamily protein YfhM-like isoform 1 [Solanum lycopersicum]
Solyc02g078920.2.1	Solyc02g078920.2.1	SP I mismatch endonuclease	33939	6	6	30.7	5.00E-66	EX	Y	0	0	790330	0	2711400	0	1236000		BAL03523	endonuclease 1 [Solanum lycopersicum]
Solyc02g078940.2.1	Solyc02g078940.2.1	Zinc-binding dehydrogenase superfamily (Quinone oxidoreductase NADPH dependent)	34669	4	4	16.6	4.41E-99	CY	N	0	1161800	1125400	311970	441080	135330	307220		XP_004233821	PREDICTED: uncharacterized protein LOC101268548 [Solanum lycopersicum]
Solyc02g078950.2.1	Solyc02g078950.2.1	Beta-galactosidase	94258	2	2	3.2	2.89E-06	LY/EX	Y	0	0	0	0	131180	141690	789610	K4B9B9	XP_004232817	PREDICTED: beta-galactosidase 8-like [Solanum lycopersicum]
Solyc02g079060.2.1	Solyc02g079060.2.1	Eukaryotic translation initiation factor 3 subunit J	24992	2	2	12.6	1.86E-19	NU	N	0	167550	204540	126910	0	0	1263900	K4B9D0	XP_004232805	PREDICTED: eukaryotic translation initiation factor 3 subunit J-like [Solanum lycopersicum]
Solyc02g079500.2.1	Solyc02g079500.2.1	Peroxidase	38749	5	5	17.3	4.43E-96	EX	Y	1	166850	44382	8938500	579710	3474700	334600	P15003	XP_004232771	PREDICTED: suberization-associated anionic peroxidase 1-like [Solanum lycopersicum] >gi|129807|sp|P15003.1|PER1_SOLLC RecName: Full=Suberization-associated anionic peroxidase 1; AltName: Full=TMP1; Flags: Precursor >gi|295815|emb|CAA33852.1
Solyc02g079950.2.1	Solyc02g079950.2.1	Oxygen-evolving enhancer protein 3	24572	8	8	37.8	9.01E-63	CH	N	0	1170000	815390	6354100	0	0	0	Q672Q6	NP_001234528	photosystem II oxygen-evolving complex protein 3 [Solanum lycopersicum] >gi|51457944|gb|AAU03361.1| photosystem II oxygen-evolving complex protein 3 [Solanum lycopersicum]
Solyc02g080540.1.1	Solyc02g080540.1.1	ATP synthase gamma chain	41492	2	2	6.1	5.01E-20	CH	N	0	1002000	949090	185020	80558	130870	1149900	K4B9S5	XP_004232711	PREDICTED: ATP synthase gamma chain, chloroplastic-like [Solanum lycopersicum]
Solyc02g080630.2.1	Solyc02g080630.2.1	Lactoylglutathione lyase	38542	9	8	35.5	5.00E-175	CY	Y	0	2832500	1668700	5865300	3714900	1826200	2991700		XP_004232705	PREDICTED: lactoylglutathione lyase-like [Solanum lycopersicum]
Solyc02g080880.2.1	Solyc02g080880.2.1	Aspartic proteinase	58287	4	4	18.4	7.87E-96	VA	N	1	299920	391730	552370	688590	433990	1026100		XP_004232695	PREDICTED: aspartic proteinase-like [Solanum lycopersicum]
Solyc02g081030.2.1	Solyc02g081030.2.1	Uncharacterized membrane protein C2G11.09	78342	5	5	8.9	1.76E-44	PM	N	8	754050	0	0	0	0	60792		XP_004232686	PREDICTED: uncharacterized protein RSN1-like isoform 1 [Solanum lycopersicum]
Solyc02g081160.2.1	Solyc02g081160.2.1	Diphosphate-fructose-6-phosphate 1-phosphotransferase	61765	16	16	48.7	1.84E-117	CY	N	0	5827700	7711800	1198000	1047800	0	2725900	K4CF31	XP_004243522	PREDICTED: pyrophosphate--fructose 6-phosphate 1-phosphotransferase subunit beta-like [Solanum lycopersicum]
Solyc02g081170.2.1	Solyc02g081170.2.1	Plastid-lipid-associated protein, chloroplastic	35649	8	8	41.1	6.94E-189	CH	N	0	2415700	5244200	481740	7697500	3635600	1479300	Q0ZPA3	NP_001234183	plastid lipid associated protein CHRC [Solanum lycopersicum] >gi|83743301|gb|ABC42191.1| plastid lipid associated protein CHRC [Solanum lycopersicum]
Solyc02g081400.2.1	Solyc02g081400.2.1	Intracellular protease PfpI family protein expressed	42022	9	9	40.7	2.25E-185	CY	N	0	2847600	2487800	2734000	11817000	3152900	1301900	K4BA10	XP_004232663	PREDICTED: uncharacterized protein LOC101263864 [Solanum lycopersicum]
Solyc02g081700.1.1	Solyc02g081700.1.1	Proteasome subunit alpha type	27215	4	4	26.2	1.06E-27	MI/CY	N	0	1454000	1301900	1090500	0	0	0	K4BA40	XP_004232639	PREDICTED: proteasome subunit alpha type-4-like isoform 2 [Solanum lycopersicum]
Solyc02g082000.2.1	Solyc02g082000.2.1	30S ribosomal protein S19	17286	4	4	50.3	6.06E-151	NU/CY	N	0	16401000	12064000	0	305170	1457200	151890	K4BA70	XP_004232616	PREDICTED: 40S ribosomal protein S15-like [Solanum lycopersicum]
Solyc02g082220.2.1	Solyc02g082220.2.1	Protein transport protein SEC24	113790	6	6	9.4	1.73E-45	NU	N	0	75976	0	0	0	720300	340560		XP_004232597	PREDICTED: protein transport protein Sec24-like At3g07100-like [Solanum lycopersicum]
Solyc02g082250.2.1	Solyc02g082250.2.1	Thioredoxin reductase	39099	6	5	26.7	1.30E-81	CY	N	0	554830	673940	1165200	3178600	1470200	1404500	K4BA95	XP_004232594	PREDICTED: thioredoxin reductase 2-like [Solanum lycopersicum]
Solyc02g082920.2.1	Solyc02g082920.2.1	Endochitinase (Chitinase)	27632	3	3	19.8	1.01E-39	EX	Y	1	0	0	0	306290	2655000	0	Q05539	NP_001234404	acidic 26 kDa endochitinase precursor [Solanum lycopersicum] >gi|544007|sp|Q05539.1|CHIA_SOLLC RecName: Full=Acidic 26 kDa endochitinase; Flags: Precursor >gi|19189|emb|CAA78846.1| chitinase [Solanum lycopersicum]
Solyc02g083460.2.1	Solyc02g083460.2.1	Aspartyl protease family protein	58093	2	2	5.8	2.93E-14	EX/PM	Y	2	0	0	0	0	631980	0	K4BAL4	XP_004232517	PREDICTED: aspartic proteinase-like protein 1-like [Solanum lycopersicum]
Solyc02g083700.2.1	Solyc02g083700.2.1	Alpha-mannosidase	113460	19	19	21.7	9.32E-196	PM/CY	Y	1	9329100	11974000	3792400	9002500	3209900	9882800	K4BAN8	XP_004232502	PREDICTED: lysosomal alpha-mannosidase-like [Solanum lycopersicum]
Solyc02g083810.2.1	Solyc02g083810.2.1	Ferredoxin--NADP reductase	41603	9	5	34.3	1.96E-148	CH	N	0	3153700	2816100	7532900	2124300	2519100	1686600		XP_004232495	PREDICTED: ferredoxin--NADP reductase, leaf-type isozyme, chloroplastic-like [Solanum lycopersicum]
Solyc02g084360.2.1;Solyc04g081090.2.1;Solyc10g054560.1.1;Solyc10g054570.1.1;Solyc10g054590.1.1	Solyc02g084360.2.1	V-type proton ATPase 16 kDa proteolipid subunit c2	16673	3	3	49.7	1.51E-37	PM	N	4	0	0	17576000	8067400	0	0	K4BAV2	XP_004232469	PREDICTED: V-type proton ATPase 16 kDa proteolipid subunit c2-like isoform 1 [Solanum lycopersicum] >gi|460385262|ref|XP_004238323.1| PREDICTED: V-type proton ATPase 16 kDa proteolipid subunit c2-like [Solanum lycopersicum]
Solyc02g084440.2.1	Solyc02g084440.2.1	Fructose-bisphosphate aldolase	42397	19	8	54.1	3.76E-222	CH	N	0	9729700	3938800	34138000	7151700	21084000	19673000	K4BAW0	XP_004232463	PREDICTED: probable fructose-bisphosphate aldolase 2, chloroplastic-like [Solanum lycopersicum]
Solyc02g084600.2.1	Solyc02g084600.2.1	LRR receptor-like serine/threonine-protein kinase, RLP	23675	2	2	14.8	1.76E-34	MI/EX	N	0	0	0	0	0	0	182350		XP_004232456	PREDICTED: probable leucine-rich repeat receptor-like protein kinase At1g35710-like [Solanum lycopersicum]
Solyc02g084920.2.1	Solyc02g084920.2.1	Proteasome subunit beta type	24604	5	5	34.1	4.43E-52	EX	N	0	602210	1800200	1866500	884940	0	802770	K4BB06	XP_004232431	PREDICTED: proteasome subunit beta type-1-like [Solanum lycopersicum]
Solyc02g085040.2.1	Solyc02g085040.2.1	2,3,4,5-tetrahydropyridine-2,6-dicarboxylate N-acetyltransferase	29262	3	3	24.8	3.18E-12	MI/CY	N	0	178130	0	0	0	0	0	K4BB18	XP_004232424	PREDICTED: gamma carbonic anhydrase 1, mitochondrial-like [Solanum lycopersicum]
Solyc02g085350.2.1	Solyc02g085350.2.1	Succinate dehydrogenase flavoprotein subunit	69163	4	4	8.1	2.33E-89	MI	N	0	256950	287750	0	0	0	771760	K4BB47	XP_004232400	PREDICTED: succinate dehydrogenase [ubiquinone] flavoprotein subunit 1, mitochondrial-like isoform 1 [Solanum lycopersicum]
Solyc02g085730.2.1	Solyc02g085730.2.1	Allene oxide cyclase	26565	3	3	20.1	4.88E-35	CH	N	0	0	89658	0	0	1362700	0	Q9LEG5	NP_001234019	allene oxide cyclase [Solanum lycopersicum] >gi|14423351|gb|AAK62358.1|AF384374_1 allene oxide cylase [Solanum lycopersicum] >gi|8977961|emb|CAB95731.1| allene oxide cyclase [Solanum lycopersicum] >gi|40643243|emb|CAC83759.1| allene oxide c
Solyc02g085790.2.1;Solyc02g063090.2.1	Solyc02g085790.2.1	T-complex protein 1 subunit zeta	58974	5	5	15.3	1.17E-23	CY	N	0	94908	653990	221510	756490	231540	1143900	K4BB90	XP_004232372	PREDICTED: T-complex protein 1 subunit zeta-like [Solanum lycopersicum]
Solyc02g086240.2.1;Solyc07g055230.2.1;Solyc10g007980.2.1;Solyc12g010930.1.1	Solyc02g086240.2.1	50S ribosomal protein L5	20790	5	5	26.5	4.02E-64	CY	N	0	1263400	853340	0	0	0	2346200	K4CG62	XP_004232337	PREDICTED: 60S ribosomal protein L11-2-like [Solanum lycopersicum] >gi|460395404|ref|XP_004243273.1| PREDICTED: 60S ribosomal protein L11-2-like [Solanum lycopersicum] >gi|460405463|ref|XP_004248195.1| PREDICTED: 60S ribosomal protein L11-2
Solyc02g086610.2.1	Solyc02g086610.2.1	Isocitrate dehydrogenase-like protein	52719	2	2	8.1	1.84E-25	CH	N	0	0	0	0	0	0	289080		XP_004232313	PREDICTED: isocitrate dehydrogenase [NADP], chloroplastic-like [Solanum lycopersicum]
Solyc02g086880.2.1	Solyc02g086880.2.1	Formate dehydrogenase	42093	11	11	51.4	2.26E-85	MI	N	0	2508100	6059200	819220	0	4159600	2825500	Q5NE18	NP_001234857	formate dehydrogenase [Solanum lycopersicum] >gi|56562181|emb|CAH60893.1| formate dehydrogenase [Solanum lycopersicum]
Solyc02g087240.2.1	Solyc02g087240.2.1	NADH-quinone oxidoreductase F subunit family protein (AHRD V1 **** Q23KE4_TETTH); co	53646	3	3	8.2	5.44E-09	MI	N	0	389220	0	0	0	0	0	K4BBN1	XP_004232268	PREDICTED: NADH dehydrogenase [ubiquinone] flavoprotein 1, mitochondrial-like [Solanum lycopersicum]
Solyc02g087290.2.1	Solyc02g087290.2.1	Alpha-mannosidase-like protein	132140	3	3	2.9	2.94E-05	PM	N	1	46499	80900	0	0	0	0	K4BBN6	XP_004232262	PREDICTED: alpha-mannosidase 2x-like [Solanum lycopersicum]
Solyc02g087720.1.1	Solyc02g087720.1.1	At3g28720-like protein (Fragment)	75821	2	2	4.1	1.85E-09	PM	Y	2	35421	0	0	0	0	0		XP_004232240	PREDICTED: uncharacterized protein LOC101259498, partial [Solanum lycopersicum]
Solyc02g087750.2.1;Solyc06g070980.2.1;Solyc02g067420.2.1;Solyc03g113100.2.1	Solyc02g087750.2.1	Ubiquitin-conjugating enzyme E2 2	17341	2	2	19.1	4.00E-07	NU	N	0	428390	566950	0	692130	0	0	K4BBT1	XP_004232235	PREDICTED: ubiquitin-conjugating enzyme E2 2-like isoform 1 [Solanum lycopersicum]
Solyc02g087930.2.1;Solyc05g007560.2.1	Solyc02g087930.2.1	60S ribosomal protein L34	13776	2	1	16.7	1.79E-07	MI/NU	N	0	0	110400	0	0	0	0	K4BBU9	XP_004232223	PREDICTED: 60S ribosomal protein L34-like isoform 1 [Solanum lycopersicum] >gi|460372824|ref|XP_004232224.1| PREDICTED: 60S ribosomal protein L34-like isoform 2 [Solanum lycopersicum]
Solyc02g088390.2.1	Solyc02g088390.2.1	Blue copper-like proteinerpro domain(s) I	20014	2	2	13.1	4.78E-07	PM/EX	N	1	1066700	0	0	0	0	0		XP_004232193	PREDICTED: lamin-like protein-like [Solanum lycopersicum]
Solyc02g088550.2.1	Solyc02g088550.2.1	Ubiquitin conjugation factor E4 A	59179	2	2	4.1	3.53E-06	CY	N	0	0	0	0	0	0	152560		XP_004232186	PREDICTED: probable ubiquitin conjugation factor E4-like [Solanum lycopersicum]
Solyc02g088610.2.1	Solyc02g088610.2.1	ATP-dependent chaperone ClpB	110380	17	16	26.3	6.07E-213	CY/CH	N	0	407280	707190	146260	2706300	2202500	5821800	Q4LDR0	NP_001234143	heat shock protein [Solanum lycopersicum] >gi|68989120|dbj|BAE06227.1| heat shock protein [Solanum lycopersicum]
Solyc02g088690.2.1	Solyc02g088690.2.1	UDP-glucose 6-dehydrogenase	34342	4	4	51.6	3.39E-111	CY	N	0	660270	1144900	0	0	0	0		XP_004232174	PREDICTED: probable UDP-glucose 6-dehydrogenase 1-like [Solanum lycopersicum]
Solyc02g088700.2.1	Solyc02g088700.2.1	Mitochondrial processing peptidase beta subunit	59248	7	7	17.5	5.65E-55	MI/NU	N	0	374570	653830	0	0	0	273400	K4BXX0	XP_004239065	PREDICTED: probable mitochondrial-processing peptidase subunit beta-like [Solanum lycopersicum]
Solyc02g089150.2.1	Solyc02g089150.2.1	MAPprotein kinase-like protein	41047	6	6	28.9	1.93E-65	EX	Y	0	0	0	0	1394700	6188100	1910800	K4BC69	XP_004232139	PREDICTED: PI-PLC X domain-containing protein At5g67130-like [Solanum lycopersicum]
Solyc02g089260.2.1	Solyc02g089260.2.1	E3 ubiquitin-protein ligase UBR4	565560	5	5	1.4	7.37E-09	NU/PM	N	0	82828	0	0	0	0	0	K4BC78	XP_004233657	PREDICTED: auxin transport protein BIG-like [Solanum lycopersicum]
Solyc02g089720.1.1	Solyc02g089720.1.1	Endo-beta-1 3-glucanase	80140	5	3	8.6	4.08E-19	PM	N	0	0	258290	1377000	0	0	799370	K4BCC3	XP_004232103	PREDICTED: putative endo-1,3(4)-beta-glucanase 2-like [Solanum lycopersicum]
Solyc02g090570.2.1	Solyc02g090570.2.1	Transducin family protein	176780	3	3	3	7.38E-18	PM/NU	N	0	255400	165910	0	0	0	191980		XP_004232045	PREDICTED: uncharacterized protein LOC101247774 [Solanum lycopersicum]
Solyc02g091100.2.1	Solyc02g091100.2.1	Oxalyl-CoA decarboxylase	61633	26	26	52.3	1.09E-283	CH	N	0	9420600	7148800	7506500	812180	1016500	1811000	K4BCQ9	XP_004232017	PREDICTED: 2-hydroxyacyl-CoA lyase-like isoform 1 [Solanum lycopersicum]
Solyc02g091490.2.1	Solyc02g091490.2.1	Fructokinase 3	41830	4	4	15.9	1.31E-62	CH	N	0	2269600	2207400	308340	62603	232290	38421	Q6VWJ5	NP_001234396	fructokinase 3 [Solanum lycopersicum] >gi|38604456|gb|AAR24912.1| fructokinase 3 [Solanum lycopersicum]
Solyc02g091560.2.1	Solyc02g091560.2.1	Serine hydroxymethyltransferase	57232	5	5	18.7	4.07E-27	MI	N	0	1848100	1177200	0	0	0	0	K4BCV4	XP_004231981	PREDICTED: serine hydroxymethyltransferase, mitochondrial-like [Solanum lycopersicum]
Solyc02g091580.2.1	Solyc02g091580.2.1	Oligopeptidase A	90907	3	3	4.7	7.42E-58	MI/CH	N	1	347740	564800	699180	481300	0	712320	K4BCV6	XP_004231980	PREDICTED: oligopeptidase A-like [Solanum lycopersicum]
Solyc02g091680.2.1	Solyc02g091680.2.1	Alpha-L-arabinofuranosidase/beta-D-xylosidase	87457	7	7	11.1	9.52E-35	PM	Y	0	306720	416810	701030	886160	0	1701100	K4BCW6	XP_004231972	PREDICTED: probable beta-D-xylosidase 6-like [Solanum lycopersicum]
Solyc02g091840.2.1	Solyc02g091840.2.1	Receptor like kinase, RLK	111150	22	22	33.1	2.44E-281	NU/EX	Y	1	6338500	9002100	21286000	2243400	1400700	3319200	F8WS84	XP_004231962	PREDICTED: leucine-rich repeat receptor-like serine/threonine-protein kinase BAM1-like [Solanum lycopersicum] >gi|339790463|dbj|BAK52388.1| leucine rich repeat receptor protein kinase CLAVATA1 [Solanum lycopersicum] >gi|339790469|dbj|BAK523
Solyc02g092430.1.1;Solyc03g044000.1.1;Solyc02g064670.1.1	Solyc02g092430.1.1	Ribosomal protein L26	16735	4	4	19.9	1.68E-08	NU/CH	N	0	905920	906820	622390	0	0	1058700	K4BD39	XP_004231922	PREDICTED: 60S ribosomal protein L26-1-like [Solanum lycopersicum]
Solyc02g092670.1.1	Solyc02g092670.1.1	Subtilisin-like protease	79966	21	21	41	0	CH/EX	Y	1	9170400	1399500	11075000	8568400	30530000	9176600	K4BD63	XP_004231903	PREDICTED: subtilisin-like protease-like [Solanum lycopersicum]
Solyc02g093290.2.1	Solyc02g093290.2.1	Nicotinate phosphoribosyltransferase-like protein	62271	2	1	4.7	5.53E-07	PM	N	0	0	158010	0	0	0	0	K4BDC5	XP_004231853	PREDICTED: nicotinate phosphoribosyltransferase-like [Solanum lycopersicum]
Solyc02g093530.2.1;Solyc10g007700.2.1;Solyc12g011130.1.1;Solyc07g056150.2.1	Solyc02g093530.2.1	Ras-related protein Rab-2-A	23288	4	4	24.2	1.08E-21	CY/MI	N	0	0	459430	910980	417390	274120	350200	K4BDE9	XP_004231828	PREDICTED: ras-related protein RABB1b-like [Solanum lycopersicum]
Solyc02g093630.2.1	Solyc02g093630.2.1	Uncharacterized membrane protein At3g27390	65545	6	6	18.1	7.01E-40	PM	N	5	892450	1130800	619960	392000	0	764110	K4BDF9	XP_004231823	PREDICTED: uncharacterized membrane protein At3g27390-like [Solanum lycopersicum]
Solyc02g093830.2.1	Solyc02g093830.2.1	Glucose-6-phosphate 1-dehydrogenase	58570	10	10	27	1.28E-126	CY	N	0	1550300	2794100	750150	1715000	0	1966800	K4BDH9	XP_004231802	PREDICTED: glucose-6-phosphate 1-dehydrogenase, cytoplasmic isoform-like isoform 1 [Solanum lycopersicum] >gi|460371962|ref|XP_004231803.1| PREDICTED: glucose-6-phosphate 1-dehydrogenase, cytoplasmic isoform-like isoform 2 [Solanum lycopers
Solyc02g094200.2.1	Solyc02g094200.2.1	Nuclear transport factor 2	13573	3	3	58.5	4.34E-57	EX/NU	N	0	1197400	1403600	0	0	0	0	K4BDL5	XP_004231773	PREDICTED: nuclear transport factor 2-like isoform 1 [Solanum lycopersicum] >gi|460371904|ref|XP_004231774.1| PREDICTED: nuclear transport factor 2-like isoform 2 [Solanum lycopersicum]
Solyc02g094440.2.1	Solyc02g094440.2.1	Translocon-associated protein subunit beta	21156	4	4	28.1	5.84E-26	PM	Y	2	1542700	3532600	0	1588500	3764300	199030	K4BDN9	XP_004231750	PREDICTED: translocon-associated protein subunit beta-like [Solanum lycopersicum]
Solyc02g094470.2.1	Solyc02g094470.2.1	Mitochondrial phosphate carrier protein	38440	5	5	20.9	3.11E-18	CH	N	0	921150	807100	0	0	792260	1632400	K4BDP2	NP_001266267	phosphate carrier protein, mitochondrial-like [Solanum lycopersicum] >gi|402768974|gb|AFQ98279.1| phosphorus transporter [Solanum lycopersicum]
Solyc02g094560.2.1	Solyc02g094560.2.1	Genomic DNA chromosome 3 P1 clone MLD14	26897	3	3	16.8	1.11E-22	CY/PM	N	2	0	81582	0	0	0	0		XP_004231742	PREDICTED: uncharacterized protein LOC101257520 [Solanum lycopersicum]
Solyc02g094640.2.1;Solyc07g017860.2.1	Solyc02g094640.2.1	Acetyl-coenzyme A synthetase	70616	2	2	3.8	0.0022607	CY	N	0	0	0	0	0	0	78398		XP_004231738	PREDICTED: acetate--CoA ligase ACS, chloroplastic/glyoxysomal-like [Solanum lycopersicum]
Solyc03g005230.2.1	Solyc03g005230.2.1	Menaquinone biosynthesis methyltransferase ubiE	38115	4	3	18.6	5.13E-90	CH	N	2	1334400	0	0	0	0	0	K4BDU7	XP_004234017	PREDICTED: 37 kDa inner envelope membrane protein, chloroplastic-like [Solanum lycopersicum]
Solyc03g005340.2.1	Solyc03g005340.2.1	Prolyl endopeptidase	90758	3	3	4.8	1.52E-12	CH/PM	N	0	0	0	406900	0	0	0		XP_004234027	PREDICTED: acylamino-acid-releasing enzyme-like [Solanum lycopersicum]
Solyc03g005600.2.1	Solyc03g005600.2.1	Dehydration-responsive protein-like	70618	3	1	7.1	4.08E-24	CY/NU	N	1	310310	0	0	0	0	0	K4BDY4	XP_004234043	PREDICTED: probable methyltransferase PMT8-like [Solanum lycopersicum]
Solyc03g005780.1.1	Solyc03g005780.1.1	Chlorophyll a-b binding protein 3C-like	28325	10	1	63.3	3.78E-74	CH	N	0	39891000	6860600	0	0	0	0		P07369	RecName: Full=Chlorophyll a-b binding protein 3C, chloroplastic; AltName: Full=LHCII type I CAB-3C; Short=LHCP; Flags: Precursor >gi|224932|prf||1204205G protein 3C,chlorophyll binding
Solyc03g006140.2.1	Solyc03g006140.2.1	Neutral ceramidase	83883	16	16	32.1	7.50E-179	CY/PM	Y	0	733200	773640	3025700	2711200	5926900	7169800	K4BE37	XP_004234090	PREDICTED: neutral ceramidase-like isoform 1 [Solanum lycopersicum] >gi|460376611|ref|XP_004234091.1| PREDICTED: neutral ceramidase-like isoform 2 [Solanum lycopersicum]
Solyc03g006870.2.1	Solyc03g006870.2.1	Phosphoglucomutase	68734	3	3	6.6	9.89E-25	CH	N	0	378430	238600	341500	0	0	0	K4BEB0	XP_004234144	PREDICTED: phosphoglucomutase, chloroplastic-like [Solanum lycopersicum]
Solyc03g007670.2.1	Solyc03g007670.2.1	SGT1	41244	2	2	9.2	7.83E-25	CY	N	0	0	0	0	0	1249500	0	K4BEI9	XP_004234199	PREDICTED: protein SGT1 homolog [Solanum lycopersicum]
Solyc03g007740.2.1	Solyc03g007740.2.1	Reticulon family protein	28674	4	4	25.5	1.97E-48	PM	N	3	720980	1442400	482890	0	0	1843800	K4BEJ6	XP_004234204	PREDICTED: reticulon-like protein B2-like [Solanum lycopersicum]
Solyc03g007890.2.1	Solyc03g007890.2.1	Heat shock protein 90 (Fragment)	80270	41	11	54.4	0	CY	N	0	44964000	90763000	5020000	39610000	15644000	24943000		XP_004234218	PREDICTED: heat shock protein 83-like [Solanum lycopersicum]
Solyc03g007950.2.1;Solyc03g007940.2.1	Solyc03g007950.2.1	Glycoside hydrolase family 28 protein/polygalacturonase family protein	50954	2	2	1.7	0.00036043	EX/PM	Y	0	0	71268	0	0	0	0	K4BEL6	XP_004234222	PREDICTED: probable polygalacturonase-like [Solanum lycopersicum]
Solyc03g019790.2.1	Solyc03g019790.2.1	Alpha-galactosidase	44955	14	14	45.7	4.51E-208	EX	Y	0	376830	329780	6902100	1729100	15564000	638730	Q9SP05	NP_001233971	alpha-galactosidase precursor [Solanum lycopersicum] >gi|6164944|gb|AAF04591.1|AF191823_1 alpha-galactosidase [Solanum lycopersicum]
Solyc03g025270.2.1	Solyc03g025270.2.1	rRNA 2&apos-O-methyltransferase fibrillarin	32980	2	2	7.6	0.00021819	NU	N	0	108420	0	0	0	0	0	K4BF00	XP_004234430	PREDICTED: mediator of RNA polymerase II transcription subunit 36a-like [Solanum lycopersicum]
Solyc03g025340.1.1	Solyc03g025340.1.1	C2 domain-containing protein	36406	3	3	17.2	2.42E-28	NU	N	0	0	0	0	123300	0	517340	K4BF07	XP_004234422	PREDICTED: uncharacterized protein LOC101259408 isoform 1 [Solanum lycopersicum]
Solyc03g025530.2.1	Solyc03g025530.2.1	S-layer domain protein	102910	2	2	5.8	2.61E-14	NU/CY	N	1	0	93520	0	0	0	0	K4BF26	XP_004234406	PREDICTED: uncharacterized protein LOC101254456 [Solanum lycopersicum]
Solyc03g025610.1.1	Solyc03g025610.1.1	Subtilisin-like serine protease	44343	9	9	27	3.06E-126	CY	N	0	3715700	4680300	3874100	608920	3445500	1475500		XP_004234455	PREDICTED: tripeptidyl-peptidase 2-like [Solanum lycopersicum]
Solyc03g025620.2.1;Solyc03g025590.2.1	Solyc03g025620.2.1	Tripeptidyl peptidase II	20013	3	3	24.3	2.40E-73	CH	N	0	952500	1282000	1550400	0	0	1500000		XP_004234456	PREDICTED: tripeptidyl-peptidase 2-like [Solanum lycopersicum]
Solyc03g025630.2.1	Solyc03g025630.2.1	Tripeptidyl-peptidase 2	24666	3	3	13.6	1.03E-17	EX	N	0	447810	181850	384060	0	0	207290		XP_004234455	PREDICTED: tripeptidyl-peptidase 2-like [Solanum lycopersicum]
Solyc03g025720.2.1	Solyc03g025720.2.1	Long-chain-fatty-acid--CoA ligase	56404	6	6	14	8.39E-128	MI/CH	N	0	0	0	258490	2611300	1527700	1061500	K4BF45	XP_004234395	PREDICTED: 4-coumarate--CoA ligase-like 10-like [Solanum lycopersicum]
Solyc03g025850.2.1	Solyc03g025850.2.1	Remorin 1	21850	12	11	51.8	1.25E-43	CY/NU	N	0	338070	418980	1246900	512420	313880	1622200	Q9XEX8	NP_001234231	remorin 1 [Solanum lycopersicum] >gi|4731573|gb|AAD28506.1|AF123265_1 remorin 1 [Solanum lycopersicum]
Solyc03g033400.2.1	Solyc03g033400.2.1	Vacuolar protein sorting 35	89367	7	7	11	6.69E-23	CY	N	0	138620	191620	0	0	0	0	K4BFL2	XP_004234527	PREDICTED: vacuolar protein sorting-associated protein 35B-like [Solanum lycopersicum]
Solyc03g033620.2.1	Solyc03g033620.2.1	Serine carboxypeptidase S28 family protein	53517	5	5	11.3	1.10E-25	EX	Y	0	30198	0	979410	88363	0	218810	K4BFN4	XP_004234543	PREDICTED: probable serine protease EDA2-like isoform 2 [Solanum lycopersicum]
Solyc03g034180.2.1	Solyc03g034180.2.1	14-3-3 protein beta/alpha-1	29122	3	3	39.9	1.73E-96	CY	N	0	495290	533880	0	0	0	0	K4BFU0	XP_004234565	PREDICTED: 14-3-3-like protein-like [Solanum lycopersicum]
Solyc03g034220.2.1;Solyc02g085950.2.1	Solyc03g034220.2.1	Ribulose bisphosphate carboxylase small chain	20278	10	4	59.4	1.61E-195	CH	N	0	40719000	42958000	2791400	2305200	10578000	16686000	P07179	XP_004234568	PREDICTED: ribulose bisphosphate carboxylase small chain 2A, chloroplastic [Solanum lycopersicum] >gi|132095|sp|P07179.2|RBS2A_SOLLC RecName: Full=Ribulose bisphosphate carboxylase small chain 2A, chloroplastic; Short=RuBisCO small subunit
Solyc03g044010.2.1;Solyc02g092440.2.1	Solyc03g044010.2.1	Mitochondrial porin (Voltage-dependent anion channel) outer membrane protein	29050	3	3	15.3	1.15E-44	MI	N	0	0	380600	0	0	636630	0	K4BG21	XP_004234649	PREDICTED: mitochondrial outer membrane protein porin 2-like [Solanum lycopersicum]
Solyc03g052980.2.1;Solyc01g005960.2.1	Solyc03g052980.2.1	ATP dependent RNA helicase	66412	3	2	6.4	1.54E-23	NU	N	0	455600	204190	242780	0	0	299200	K4BGK0	XP_004234756	PREDICTED: DEAD-box ATP-dependent RNA helicase 37-like [Solanum lycopersicum]
Solyc03g063560.2.1	Solyc03g063560.2.1	Glutamate synthase (Ferredoxin)	177090	73	73	58.8	0	CH	N	0	128950000	76880000	174590000	10981000	5021800	9219000	K4BHA1	XP_004234830	PREDICTED: ferredoxin-dependent glutamate synthase 1, chloroplastic-like [Solanum lycopersicum]
Solyc03g065340.2.1	Solyc03g065340.2.1	Phosphorylase	109380	36	32	55.1	0	CH	N	0	34796000	22214000	12459000	2084800	717320	3203300	K4BHG4	XP_004234848	PREDICTED: alpha-1,4 glucan phosphorylase L-1 isozyme, chloroplastic/amyloplastic-like [Solanum lycopersicum]
Solyc03g080050.2.1;Solyc06g073030.1.1	Solyc03g080050.2.1	Band 7 stomatin family protein	46481	2	2	8.7	4.22E-26	MI	N	0	0	0	0	44995	0	0	K4BHY1	XP_004235038	PREDICTED: stomatin-like protein 2-like [Solanum lycopersicum]
Solyc03g080160.2.1	Solyc03g080160.2.1	Nascent polypeptide-associated complex alpha subunit-like protein	22328	2	2	13.2	2.43E-43	NU	N	0	0	0	680040	0	0	0	K4BHZ2	XP_004235032	PREDICTED: nascent polypeptide-associated complex subunit alpha-like protein 2-like [Solanum lycopersicum]
Solyc03g082600.2.1	Solyc03g082600.2.1	Cytochrome b5	21645	4	4	32.6	5.56E-19	MI/CY	N	0	0	1302300	0	0	5831100	0		XP_004235117	PREDICTED: metal-nicotianamine transporter YSL2-like [Solanum lycopersicum]
Solyc03g082920.2.1	Solyc03g082920.2.1	Heat shock protein	73456	30	12	57.6	0	ER	Y	1	7243400	14513000	1314700	4178200	6258000	4374300		XP_004234985	PREDICTED: luminal-binding protein 5-like [Solanum lycopersicum]
Solyc03g082940.2.1	Solyc03g082940.2.1	Importin subunit beta	105560	16	10	29.6	2.16E-199	PM	N	1	2785800	6421300	1334900	2215400	1288900	7197800		XP_004234984	PREDICTED: importin subunit beta-1-like [Solanum lycopersicum]
Solyc03g083390.2.1	Solyc03g083390.2.1	Nuclear movement protein nudc	33590	2	2	11.9	1.20E-08	NU	N	0	0	14140	0	0	0	0	K4BIB5	XP_004234959	PREDICTED: protein BOBBER 1-like [Solanum lycopersicum]
Solyc03g083520.2.1	Solyc03g083520.2.1	Calmodulin	16927	3	3	21.3	2.16E-07	CY	N	0	0	121920	0	0	0	147380		XP_004234945	PREDICTED: probable calcium-binding protein CML13-like [Solanum lycopersicum]
Solyc03g083900.2.1	Solyc03g083900.2.1	Laccase-22	65977	6	6	16.4	1.02E-109	EX	Y	2	206930	470270	870620	3853500	1257300	1449200	K4BIG5	XP_004234931	PREDICTED: monocopper oxidase-like protein SKS1-like [Solanum lycopersicum]
Solyc03g083910.2.1	Solyc03g083910.2.1	Acid beta-fructofuranosidase	71361	19	19	36.4	0	VA	N	1	151040	353800	2975900	13568000	39454000	65236000		P29000	RecName: Full=Acid beta-fructofuranosidase; AltName: Full=Acid invertase; Short=AI; AltName: Full=Acid sucrose hydrolase; AltName: Full=Vacuolar invertase; Flags: Precursor >gi|421930|pir||S31157 beta-fructofuranosidase (EC 3.2.1.26) precur
Solyc03g083970.2.1	Solyc03g083970.2.1	IQ calmodulin-binding motif family protein	45279	3	3	13.4	8.45E-52	NU	N	0	298430	0	0	0	0	0	K4BIH2	XP_004234927	PREDICTED: BAG family molecular chaperone regulator 7-like [Solanum lycopersicum]
Solyc03g093360.2.1	Solyc03g093360.2.1	Wound/stress protein	19632	5	5	27.9	3.37E-44	EX	Y	0	532180	422810	1170700	3729700	387940	1907000		XP_004235174	PREDICTED: uncharacterized protein LOC101263984 [Solanum lycopersicum]
Solyc03g095410.2.1	Solyc03g095410.2.1	Exocyst complex component protein	90351	3	3	5.3	2.91E-23	NU/CH	N	0	442360	598580	0	0	0	317840		XP_004235214	PREDICTED: exocyst complex component 5-like [Solanum lycopersicum]
Solyc03g095840.2.1	Solyc03g095840.2.1	Eukaryotic translation initiation factor 2 alpha subunit family protein e	38712	2	2	11	2.10E-08	CY	N	0	0	0	0	39823	0	0	K4BJ06	XP_004235234	PREDICTED: eukaryotic translation initiation factor 2 subunit alpha-like [Solanum lycopersicum]
Solyc03g095850.1.1	Solyc03g095850.1.1	Peptide-N4-(N-acetyl-beta-glucosaminyl)asparagine amidase A	66204	4	4	9.3	4.75E-64	PM	Y	1	460580	266470	577650	1807800	1416900	1275900		XP_004235235	PREDICTED: peptide-N4-(N-acetyl-beta-glucosaminyl)asparagine amidase A-like [Solanum lycopersicum]
Solyc03g096000.2.1	Solyc03g096000.2.1	Clathrin heavy chain	193070	2	2	30.2	0	CY	N	0	169360	0	0	0	0	0	K4BJ22	XP_004235240	PREDICTED: clathrin heavy chain 1-like [Solanum lycopersicum]
Solyc03g096920.2.1	Solyc03g096920.2.1	Exportin-1	123610	7	7	10	1.75E-92	PM	N	0	1388000	2127300	342400	376090	378330	501680	D1MAF2	NP_001234182	exportin 1 [Solanum lycopersicum] >gi|268053527|gb|ACY92425.1| exportin-1 [Solanum lycopersicum]
Solyc03g096950.2.1	Solyc03g096950.2.1	D-xylose transporter	53749	3	3	7	1.83E-104	PM	N	12	0	0	66729	0	252860	252250	K4BJB3	XP_004235285	PREDICTED: D-xylose-proton symporter-like 2-like [Solanum lycopersicum]
Solyc03g097110.2.1	Solyc03g097110.2.1	RNA recognition motif-containing protein	29541	3	3	12.2	9.46E-15	CY	N	0	0	0	0	0	185880	0	K4BJC8	XP_004235321	PREDICTED: uncharacterized protein LOC101259417 isoform 2 [Solanum lycopersicum]
Solyc03g097190.2.1	Solyc03g097190.2.1	Cingulin-like	110000	13	13	18.1	9.40E-141	NU/CY	N	0	1870900	5301100	0	0	0	0	K4BJD6	XP_004235278	PREDICTED: WEB family protein At5g16730, chloroplastic-like isoform 1 [Solanum lycopersicum]
Solyc03g097270.2.1	Solyc03g097270.2.1	Cysteine proteinase inhibitor	26249	2	2	6	7.07E-09	CY	Y	0	0	77583	0	0	0	0	Q9SE09	NP_001234391	cystatin precursor [Solanum lycopersicum] >gi|6671192|gb|AAF23126.1|AF198388_1 cystatin [Solanum lycopersicum]
Solyc03g097290.2.1	Solyc03g097290.2.1	Alanyl-tRNA synthetase	110870	4	4	4.5	8.61E-12	CY	N	0	267730	158540	0	0	0	86309	K4BJE6	XP_004235270	PREDICTED: alanine--tRNA ligase-like [Solanum lycopersicum]
Solyc03g097790.2.1	Solyc03g097790.2.1	V-type proton ATPase subunit C	34863	19	19	65.7	5.47E-180	NU/EX	N	0	19259000	8368600	7177700	12448000	1902900	11141000		XP_004235295	PREDICTED: V-type proton ATPase subunit C-like [Solanum lycopersicum]
Solyc03g097800.2.1	Solyc03g097800.2.1	V-type proton ATPase subunit C	9593.9	2	2	28.7	7.28E-17	CH	N	0	2166500	2628300	2604700	895940	1288300	1630400		XP_004235295	PREDICTED: V-type proton ATPase subunit C-like [Solanum lycopersicum]
Solyc03g097900.2.1;Solyc06g072490.2.1	Solyc03g097900.2.1	40S ribosomal protein S1	29708	7	7	26.8	2.13E-83	CY	N	0	1727200	1656700	915880	2262900	317400	1152600	K4BJK7	XP_004235324	PREDICTED: 40S ribosomal protein S3a-like [Solanum lycopersicum]
Solyc03g097970.2.1	Solyc03g097970.2.1	Erwinia induced protein 2	14961	3	3	39.5	4.10E-20	PM	N	3	0	0	0	41313	0	0	K4BJL4	XP_004235349	PREDICTED: uncharacterized protein LOC101267974 [Solanum lycopersicum]
Solyc03g098240.2.1	Solyc03g098240.2.1	Glutamate decarboxylase	56768	8	8	30.3	4.10E-104	CY	N	0	60758	158320	0	7380100	788700	1228600		BAG16479	glutamate decarboxylase isoform1 [Solanum lycopersicum]
Solyc03g098280.2.1	Solyc03g098280.2.1	ARGONAUTE 1	109210	18	7	18.3	1.83E-201	NU	N	0	1565300	3820600	1196100	0	937600	1907700		AFV46191	argonaute1-2, partial [Solanum lycopersicum]
Solyc03g098600.2.1	Solyc03g098600.2.1	Oligosaccharyl transferase STT3 subunit	81935	3	3	5.7	1.22E-45	PM	N	11	0	572680	0	0	0	196190	K4BJS3	XP_004235404	PREDICTED: dolichyl-diphosphooligosaccharide--protein glycosyltransferase subunit STT3B-like [Solanum lycopersicum]
Solyc03g111010.2.1	Solyc03g111010.2.1	Glyceraldehyde-3-phosphate dehydrogenase	36723	7	7	75.4	2.43E-261	CY	N	0	4011200	2102200	157640	2721100	5439700	1105400	K4C8R4	XP_004241503	PREDICTED: glyceraldehyde-3-phosphate dehydrogenase, cytosolic-like [Solanum lycopersicum]
Solyc03g111180.2.1	Solyc03g111180.2.1	Aspartyl aminopeptidase-like protein	52813	3	3	10	2.57E-36	CY	N	0	1638800	1452700	0	0	168330	0	K4BJY1	XP_004236341	PREDICTED: probable aspartyl aminopeptidase-like [Solanum lycopersicum]
Solyc03g111230.2.1	Solyc03g111230.2.1	60S ribosomal protein L17	15413	2	2	21.5	8.19E-16	NU	N	0	485160	2811400	107350	234250	626140	366420		XP_004236338	PREDICTED: 60S ribosomal protein L17-2-like isoform 2 [Solanum lycopersicum] >gi|78191466|gb|ABB29954.1| ribosomal protein PETRP-like [Solanum tuberosum] >gi|81074672|gb|ABB55371.1| ribosomal protein PETRP-like [Solanum tuberosum]
Solyc03g111640.2.1	Solyc03g111640.2.1	Eukaryotic translation initiation factor 4 gamma 2 (Fragment)	75152	6	6	13.1	1.45E-67	CY	N	0	511290	433120	285380	872790	616420	525360		XP_004236308	PREDICTED: uncharacterized protein LOC101255979 [Solanum lycopersicum]
Solyc03g111670.2.1	Solyc03g111670.2.1	Receptor like kinase, RLK	71591	13	12	22.8	7.40E-97	PM/CH	Y	2	2670800	3812000	4030300	559460	528780	903750	K4BK30	XP_004236305	PREDICTED: probable inactive receptor kinase At2g26730-like [Solanum lycopersicum]
Solyc03g111690.2.1	Solyc03g111690.2.1	Pectate lyase	44312	12	10	45.9	4.68E-95	EX	Y	0	0	182900	0	2053800	3836200	13199000	K4BK32	XP_004236303	PREDICTED: probable pectate lyase 18-like [Solanum lycopersicum]
Solyc03g111720.2.1	Solyc03g111720.2.1	Peptide methionine sulfoxide reductase msrA	21918	6	5	32.7	4.37E-95	NU	N	0	0	0	0	628080	1429900	2810600		P54153	RecName: Full=Peptide methionine sulfoxide reductase; AltName: Full=Fruit-ripening protein E4; AltName: Full=Peptide-methionine (S)-S-oxide reductase; Short=Peptide Met(O) reductase; AltName: Full=Protein-methionine-S-oxide reductase >gi|75
Solyc03g111840.2.1	Solyc03g111840.2.1	Polyadenylate-binding protein 1-like	32648	5	5	25	1.37E-47	CH	N	0	154030	0	0	452970	14049000	0	K4BK45	XP_004236291	PREDICTED: 28 kDa ribonucleoprotein, chloroplastic-like [Solanum lycopersicum]
Solyc03g112070.2.1	Solyc03g112070.2.1	Phosphoglycerate dehydrogenase	63308	4	3	17.5	2.84E-80	CH	N	0	1876200	2111300	0	1873600	823800	296490	K4BK61	XP_004236276	PREDICTED: d-3-phosphoglycerate dehydrogenase, chloroplastic-like [Solanum lycopersicum]
Solyc03g112360.1.1	Solyc03g112360.1.1	60S ribosomal protein L27A	16444	2	1	18.9	3.72E-32	CY	N	0	262430	1098800	0	0	0	678060	K4BK90	XP_004236254	PREDICTED: 60S ribosomal protein L27a-3-like [Solanum lycopersicum]
Solyc03g112650.2.1	Solyc03g112650.2.1	Soul heme-binding family protein	24974	6	6	47.3	3.33E-35	CH	Y	0	0	0	0	1497300	0	0	K4BKB8	XP_004236231	PREDICTED: heme-binding protein 2-like [Solanum lycopersicum]
Solyc03g113220.2.1	Solyc03g113220.2.1	SPFH domain/band 7 family protein	31349	13	9	59.6	4.15E-169	CY	N	0	3289900	2118400	1291500	5270600	1927400	3398000	K4BKH5	XP_004236189	PREDICTED: hypersensitive-induced response protein 1-like isoform 2 [Solanum lycopersicum] >gi|460380898|ref|XP_004236190.1| PREDICTED: hypersensitive-induced response protein 1-like isoform 3 [Solanum lycopersicum]
Solyc03g113400.2.1	Solyc03g113400.2.1	H-ATPase	105100	11	10	40.4	0	PM	N	8	2035900	2563200	833740	0	255560	919420	P22180	NP_001234775	plasma membrane ATPase 1 [Solanum lycopersicum] >gi|114332|sp|P22180.1|PMA1_SOLLC RecName: Full=Plasma membrane ATPase 1; AltName: Full=Proton pump 1 >gi|170464|gb|AAA34173.1| H+-ATPase [Solanum lycopersicum] >gi|228405|prf||1803518A H ATPa
Solyc03g113790.2.1	Solyc03g113790.2.1	Mannose-1-phosphate guanyltransferase	45552	3	3	9.4	3.25E-27	CH	N	0	404270	664410	896190	416990	157440	494760	K4BKN1	XP_004236149	PREDICTED: mannose-1-phosphate guanyltransferase alpha-like [Solanum lycopersicum]
Solyc03g113800.2.1	Solyc03g113800.2.1	Betaine aldehyde dehydrogenase	55952	20	20	48.3	0	CY	N	0	38371000	20028000	26338000	2056300	3338300	4980700	B6ECN9	NP_001234235	aminoaldehyde dehydrogenase 2 [Solanum lycopersicum] >gi|209362343|gb|ACI43573.1| aminoaldehyde dehydrogenase 2 [Solanum lycopersicum]
Solyc03g113930.1.1	Solyc03g113930.1.1	class IV heat shock protein	21481	2	2	12.2	7.53E-22	CY	Y	1	0	78151	0	499870	0	0	K4BKP5	XP_004236141	PREDICTED: 22.7 kDa class IV heat shock protein-like [Solanum lycopersicum]
Solyc03g114500.2.1	Solyc03g114500.2.1	Enolase	52128	6	6	18.9	1.51E-163	CH	N	0	808400	709560	630260	0	0	0	K4BKV2	XP_004236093	PREDICTED: enolase 1, chloroplastic-like [Solanum lycopersicum]
Solyc03g114950.2.1;Solyc09g009910.2.1	Solyc03g114950.2.1	Lipid a export ATP-binding/permease protein msba	68341	2	2	4.4	3.91E-16	PM	N	6	0	0	0	0	0	144480	K4BKZ7	XP_004236062	PREDICTED: ABC transporter B family member 25-like [Solanum lycopersicum]
Solyc03g115110.2.1	Solyc03g115110.2.1	ATP synthase gamma chain	35573	2	2	9	6.69E-07	MI	N	0	170980	164660	0	0	0	0	K4BL13	XP_004235987	PREDICTED: ATP synthase subunit gamma, mitochondrial-like [Solanum lycopersicum]
Solyc03g115230.2.1	Solyc03g115230.2.1	ClpB chaperone	101120	55	52	68.5	0	CY	N	0	17204000	24663000	0	15148000	13182000	33530000	K4BL25	XP_004235966	PREDICTED: chaperone protein ClpB1-like [Solanum lycopersicum]
Solyc03g115360.2.1	Solyc03g115360.2.1	40S ribosomal protein S19-like	16068	3	1	23.1	2.60E-24	MI/MI	N	0	1768600	1970000	0	0	0	1948600	K4BL38	XP_004236036	PREDICTED: 40S ribosomal protein S19-3-like [Solanum lycopersicum]
Solyc03g115810.2.1	Solyc03g115810.2.1	Vacuolar fusion protein mon1	68722	2	2	6.3	0.0011201	NU	N	0	0	0	0	101300	0	0	K4BL83	XP_004235972	PREDICTED: vacuolar fusion protein MON1 homolog A-like [Solanum lycopersicum]
Solyc03g115820.2.1	Solyc03g115820.2.1	Ribulose-5-phosphate-3-epimerase	29846	2	2	12.8	1.18E-06	CH	N	0	0	130500	0	0	0	0	K4BL84	XP_004235998	PREDICTED: ribulose-phosphate 3-epimerase, chloroplastic-like isoform 1 [Solanum lycopersicum] >gi|460380511|ref|XP_004235999.1| PREDICTED: ribulose-phosphate 3-epimerase, chloroplastic-like isoform 2 [Solanum lycopersicum]
Solyc03g115990.1.1	Solyc03g115990.1.1	Malate dehydrogenase	43190	9	7	43.9	2.34E-153	CH	N	0	1747200	1768200	1896200	1798000	12290000	4503600	K4BLA1	XP_004235981	PREDICTED: malate dehydrogenase, chloroplastic-like isoform 1 [Solanum lycopersicum] >gi|460380476|ref|XP_004235982.1| PREDICTED: malate dehydrogenase, chloroplastic-like isoform 2 [Solanum lycopersicum]
Solyc03g116590.2.1	Solyc03g116590.2.1	Embryo-specific 3	21572	6	6	43.6	2.75E-100	EX	Y	3	6702800	4528600	0	23430000	7218400	14915000		XP_004236028	PREDICTED: uncharacterized protein LOC101247711 [Solanum lycopersicum]
Solyc03g116760.2.1	Solyc03g116760.2.1	LRR receptor-like serine/threonine-protein kinase FEI 1	40996	3	3	13.1	3.85E-09	CY	N	0	123070	198600	0	0	0	0	K4BLH8	XP_004235951	PREDICTED: PTI1-like tyrosine-protein kinase At3g15890-like [Solanum lycopersicum]
Solyc03g117280.2.1	Solyc03g117280.2.1	Unknown Protein	58632	7	7	19.2	9.92E-122	PM	Y	6	476390	986120	73216	3916400	0	537460	K4BLN0	XP_004235915	PREDICTED: uncharacterized protein LOC101263891 [Solanum lycopersicum]
Solyc03g117430.2.1	Solyc03g117430.2.1	Cobalamin synthesis protein P	50998	2	2	5.9	9.87E-24	MI	N	0	0	0	0	0	0	111420	K4BLP5	XP_004235904	PREDICTED: COBW domain-containing protein 2-like [Solanum lycopersicum]
Solyc03g117480.2.1;Solyc06g068240.2.1	Solyc03g117480.2.1	Pyrophosphate-energized proton pump (Pyrophosphate-energized inorganic pyrophosphata	80733	2	2	22.2	0	PM	N	13	1405800	876470	373320	0	0	0	K4BLQ0	XP_004235902	PREDICTED: pyrophosphate-energized vacuolar membrane proton pump 1-like [Solanum lycopersicum]
Solyc03g117630.1.1	Solyc03g117630.1.1	heat shock protein	71849	2	2	35.2	2.38E-269	CY	N	0	0	0	0	5521300	0	0	K4BLR5	XP_004235887	PREDICTED: heat shock cognate 70 kDa protein-like [Solanum lycopersicum]
Solyc03g118020.2.1	Solyc03g118020.2.1	Tudor / nuclease domain-containing protein	105230	3	3	5.4	8.27E-27	CH	N	0	346270	216160	0	0	370060	442630		XP_004235861	PREDICTED: staphylococcal nuclease domain-containing protein 1-like [Solanum lycopersicum]
Solyc03g118030.2.1	Solyc03g118030.2.1	Glutamyl-tRNA (Gln) amidotransferase subunit A	68773	15	15	31.2	2.83E-187	CH	N	0	833730	1150800	3401000	4284600	1000300	2984700	K4BLV4	XP_004235860	PREDICTED: glutamyl-tRNA(Gln) amidotransferase subunit A-like [Solanum lycopersicum]
Solyc03g118040.2.1	Solyc03g118040.2.1	Calcium-binding protein Calnexin	61033	15	15	35.7	9.62E-142	ER	Y	2	4219700	3648100	1087000	1612600	1475200	6285200	Q4W5U7	NP_001234129	calnexin-like protein precursor [Solanum lycopersicum] >gi|67077850|dbj|BAD99512.1| calnexin-like protein [Solanum lycopersicum]
Solyc03g118120.2.1	Solyc03g118120.2.1	Transferase transferring glycosyl groups	26156	3	3	17.6	8.07E-27	PM	Y	1	0	0	56320	439400	766410	0	K4BLW3	XP_004235857	PREDICTED: uncharacterized protein At4g14100-like [Solanum lycopersicum]
Solyc03g118170.2.1	Solyc03g118170.2.1	Glycyl-tRNA synthetase	70121	9	7	20	7.68E-98	CY	N	0	813200	996190	3560600	776180	875290	836980	K4BLW8	XP_004235848	PREDICTED: glycine--tRNA ligase 1, mitochondrial-like [Solanum lycopersicum]
Solyc03g118200.2.1	Solyc03g118200.2.1	Copine-3	64055	3	3	8.1	3.81E-22	CY	N	0	0	0	0	339100	0	0	K4BLX1	XP_004235846	PREDICTED: protein BONZAI 1-like [Solanum lycopersicum]
Solyc03g118270.1.1;Solyc02g084210.1.1	Solyc03g118270.1.1	GDP-mannose 4 6-dehydratase	41023	2	2	3.3	4.39E-25	CY	N	0	62057	0	0	61642	0	0		XP_004235843	PREDICTED: GDP-mannose 4,6 dehydratase 2-like [Solanum lycopersicum]
Solyc03g118510.2.1	Solyc03g118510.2.1	Receptor like kinase, RLK	71834	3	3	7.9	1.15E-18	CH	N	2	185630	680190	175630	0	0	0	K4BM02	XP_004235768	PREDICTED: probable inactive receptor kinase At1g48480-like [Solanum lycopersicum]
Solyc03g118550.2.1	Solyc03g118550.2.1	Thioredoxin h2	43166	3	3	13.2	1.42E-11	NU	N	0	0	337980	0	0	0	0		XP_004235760	PREDICTED: TPR repeat-containing thioredoxin TDX-like isoform 1 [Solanum lycopersicum]
Solyc03g118640.2.1	Solyc03g118640.2.1	D-tagatose-1,6-bisphosphate aldolase sub	144170	5	5	6	6.25E-17	CY	N	0	400110	624220	162040	0	0	303340		XP_004235744	PREDICTED: uncharacterized protein LOC101261901 [Solanum lycopersicum]
Solyc03g118910.1.1	Solyc03g118910.1.1	T-complex protein 1 subunit delta	58037	7	7	24.1	1.57E-37	CY	N	0	714720	752700	294280	247680	1246500	3391400	K4BM40	XP_004235777	PREDICTED: T-complex protein 1 subunit delta-like [Solanum lycopersicum]
Solyc03g119080.2.1	Solyc03g119080.2.1	Beta-glucosidase	59271	13	12	31.3	6.06E-102	VA	Y	0	33379	0	70645	134070	101910	4865000	Q8VWL8	NP_001234620	beta-mannosidase enzyme precursor [Solanum lycopersicum] >gi|17226270|gb|AAL37714.1|AF403444_1 beta-mannosidase enzyme [Solanum lycopersicum] >gi|17226296|gb|AAL37719.1|AF413204_1 beta-mannosidase [Solanum lycopersicum]
Solyc03g119360.2.1	Solyc03g119360.2.1	40S ribosomal protein S7-like protein	22081	2	2	46.1	3.01E-51	NU	N	0	1002200	1276800	0	0	0	0	K4BM85	XP_004235808	PREDICTED: 40S ribosomal protein S7-like [Solanum lycopersicum]
Solyc03g119690.1.1	Solyc03g119690.1.1	Aspartic proteinase nepenthesin-1	57649	2	2	5.6	1.49E-16	EX	N	2	94822	0	613530	0	0	0	K4BMB8	XP_004235788	PREDICTED: protein ASPARTIC PROTEASE IN GUARD CELL 1-like [Solanum lycopersicum]
Solyc03g120270.2.1	Solyc03g120270.2.1	Coatomer beta&apos subunit	103610	20	7	28.1	3.05E-168	GA	N	0	6413700	7685400	1820400	1499700	1588700	7106500	K4BMH6	XP_004235703	PREDICTED: coatomer subunit beta'-2-like [Solanum lycopersicum]
Solyc03g120350.2.1	Solyc03g120350.2.1	N-alpha-acetyltransferase 16, NatA auxiliary subunit	102560	7	3	8.8	6.08E-37	NU	N	0	577150	212500	0	0	0	197450	K4BMI4	XP_004235695	PREDICTED: N-alpha-acetyltransferase 16, NatA auxiliary subunit-like [Solanum lycopersicum]
Solyc03g120420.2.1	Solyc03g120420.2.1	Unknown Protein	6217.3	2	2	32.1	1.28E-25	NU/EX	N	0	484800	428200	0	1150000	0	0		XP_004249879	PREDICTED: cellulose synthase A catalytic subunit 6 [UDP-forming]-like [Solanum lycopersicum]
Solyc03g120640.2.1;Solyc06g066640.2.1;Solyc12g044280.1.1	Solyc03g120640.2.1	Photosystem I reaction center subunit VI-1, chloroplastic	15523	3	3	48.3	5.61E-45	EX/MI	N	0	0	2208600	0	0	0	0	K4BML3	XP_004235674	PREDICTED: photosystem I reaction center subunit VI, chloroplastic-like [Solanum lycopersicum]
Solyc03g120670.2.1;Solyc12g044260.1.1	Solyc03g120670.2.1	D-isomer specific 2-hydroxyacid dehydrogenase NAD-binding	34292	2	2	15.3	3.90E-18	CY	N	0	2364800	1167500	0	0	0	0	K4BML6	XP_004235670	PREDICTED: glyoxylate/hydroxypyruvate reductase A HPR2-like [Solanum lycopersicum]
Solyc03g120720.2.1	Solyc03g120720.2.1	Protein disulfide isomerase L-3b	60676	4	4	12.3	1.22E-16	CY	Y	1	389630	0	0	0	0	0	K4BMM1	XP_004235667	PREDICTED: protein disulfide isomerase-like 1-6-like [Solanum lycopersicum]
Solyc03g120750.2.1	Solyc03g120750.2.1	Ras-related protein Rab-7	22969	2	2	32.7	1.45E-46	CY/CH	N	0	0	0	92358	0	0	0	K4BMM4	XP_004235664	PREDICTED: ras-related protein Rab7-like [Solanum lycopersicum]
Solyc03g121050.2.1	Solyc03g121050.2.1	Receptor-like kinase	73000	4	4	8.1	3.55E-36	PM	Y	2	222360	614310	214080	0	0	0	G3KGB0	NP_001234712	Lyk3 precursor [Solanum lycopersicum] >gi|345843152|gb|AEO18232.1| Lyk3 [Solanum lycopersicum]
Solyc03g121070.2.1	Solyc03g121070.2.1	Hexokinase	54038	10	7	24.1	1.44E-128	CY	N	1	302590	342830	5539700	0	1073300	306280	Q8H0Q2	NP_001233957	hexokinase [Solanum lycopersicum] >gi|23477117|emb|CAC81350.1| hexokinase [Solanum lycopersicum]
Solyc03g121270.2.1	Solyc03g121270.2.1	IAA-amino acid hydrolase	48753	3	3	16	7.16E-41	CY	Y	1	1240500	1531900	1060300	0	0	547180	K4BMS6	XP_004235624	PREDICTED: IAA-amino acid hydrolase ILR1-like 4-like [Solanum lycopersicum]
Solyc03g121310.2.1	Solyc03g121310.2.1	RWD domain-containing protein	27922	2	2	9.8	8.18E-14	CY	N	0	174130	0	0	0	0	0		XP_004235621	PREDICTED: RWD domain-containing protein 1-like [Solanum lycopersicum]
Solyc03g121330.2.1	Solyc03g121330.2.1	60S ribosomal protein L28	15943	2	2	9.8	5.12E-06	MI	N	0	0	0	0	0	366880	0	K4BMT2	XP_004235619	PREDICTED: 60S ribosomal protein L28-1-like isoform 1 [Solanum lycopersicum]
Solyc03g121590.2.1	Solyc03g121590.2.1	Protein SEY1	90719	6	6	9.9	8.72E-16	CY	N	1	371220	134460	143280	0	221770	1331700	K4BMV8	XP_004235599	PREDICTED: protein ROOT HAIR DEFECTIVE 3-like isoform 2 [Solanum lycopersicum]
Solyc03g121700.2.1	Solyc03g121700.2.1	Nucleosome assembly protein 1-like protein 4	42398	3	3	9.9	8.72E-13	NU	N	0	0	358860	0	0	0	0	K4BMW9	XP_004235587	PREDICTED: nucleosome assembly protein 1-like 1-like isoform 1 [Solanum lycopersicum]
Solyc03g121960.2.1	Solyc03g121960.2.1	Phospholipid diacylglycerol acyltransferase	74279	3	3	6.1	2.41E-36	CY	N	1	34169	175590	0	0	0	0	K4BMZ4	XP_004235572	PREDICTED: phospholipid:diacylglycerol acyltransferase 1-like [Solanum lycopersicum]
Solyc03g122310.2.1	Solyc03g122310.2.1	Aldehyde dehydrogenase 7b	57194	11	11	29.9	1.39E-133	CY	N	0	1296400	1197900	1822000	1135800	1091100	8114300		XP_004235550	PREDICTED: aldehyde dehydrogenase family 7 member B4-like [Solanum lycopersicum]
Solyc03g123540.2.1	Solyc03g123540.2.1	class II heat shock protein	16145	2	2	20.1	2.01E-16	NU	N	0	27215	336780	0	0	0	0	K4BN53	XP_004235534	PREDICTED: 17.4 kDa class III heat shock protein-like [Solanum lycopersicum]
Solyc03g123630.2.1	Solyc03g123630.2.1	Pectinesterase	64035	12	11	32.9	2.95E-98	MI	N	1	386200	0	335470	4930300	3496800	1952900	Q564D7	NP_001233857	pectinesterase/pectinesterase inhibitor U1 precursor [Solanum lycopersicum] >gi|6093740|sp|Q43143.1|PMEU1_SOLLC RecName: Full=Pectinesterase/pectinesterase inhibitor U1; Includes: RecName: Full=Pectinesterase inhibitor U1; AltName: Full=Pec
Solyc03g123740.2.1	Solyc03g123740.2.1	Receptor like kinase, RLK	76619	4	4	12.1	3.87E-45	CY	Y	1	326490	0	0	0	0	0	K4BN73	XP_004235517	PREDICTED: protein STRUBBELIG-RECEPTOR FAMILY 6-like [Solanum lycopersicum]
Solyc03g123760.2.1	Solyc03g123760.2.1	Phytoene desaturase	64884	3	3	7.9	1.37E-12	CH	N	0	0	0	0	0	0	223100	Q3S1N6	NP_001234095	phytoene dehydrogenase, chloroplastic/chromoplastic [Solanum lycopersicum] >gi|117516|sp|P28554.1|CRTI_SOLLC RecName: Full=Phytoene dehydrogenase, chloroplastic/chromoplastic; AltName: Full=Phytoene desaturase; Flags: Precursor >gi|19287|em
Solyc03g123830.2.1	Solyc03g123830.2.1	Phosphoglycerate dehydrogenase	66133	10	8	27.9	1.92E-249	CH	N	0	2575300	5724200	537270	0	230410	226430	K4BN81	XP_004235513	PREDICTED: d-3-phosphoglycerate dehydrogenase, chloroplastic-like [Solanum lycopersicum]
Solyc03g123870.2.1	Solyc03g123870.2.1	Exocyst complex component 8	85078	2	2	4.8	3.57E-17	CY	N	0	116010	0	0	0	0	0	K4BN85	XP_004235510	PREDICTED: uncharacterized protein LOC101266009 [Solanum lycopersicum]
Solyc04g005030.2.1	Solyc04g005030.2.1	Phosphoglucomutase/phosphomannomutase family protein	63927	3	3	10.2	8.70E-23	CY	N	0	179110	163550	0	0	0	0	K4BNA9	XP_004237079	PREDICTED: phosphomannomutase/phosphoglucomutase-like isoform 2 [Solanum lycopersicum]
Solyc04g005160.1.1	Solyc04g005160.1.1	6-phosphogluconate dehydrogenase decarboxylating	52086	4	2	15.7	1.31E-15	CY	N	0	4454900	570900	2440000	0	0	0		XP_004237068	PREDICTED: 6-phosphogluconate dehydrogenase, decarboxylating 3-like isoform 1 [Solanum lycopersicum] >gi|460382688|ref|XP_004237069.1| PREDICTED: 6-phosphogluconate dehydrogenase, decarboxylating 3-like isoform 2 [Solanum lycopersicum]
Solyc04g005340.2.1	Solyc04g005340.2.1	Alpha-1 4-glucan protein synthase	40569	25	9	80.4	0	CY	N	0	14435000	32197000	32097000	46197000	9754200	34660000	Q6IV07	NP_001234554	UDP-glucose:protein transglucosylase-like protein SlUPTG1 [Solanum lycopersicum] >gi|48478827|gb|AAT44738.1| UDP-glucose:protein transglucosylase-like protein SlUPTG1 [Solanum lycopersicum]
Solyc04g005450.2.1	Solyc04g005450.2.1	Purple acid phosphatase	73022	7	7	16	3.93E-28	LY	Y	1	1404500	426590	1300900	0	0	480850	K4BNF1	XP_004237052	PREDICTED: probable inactive purple acid phosphatase 2-like [Solanum lycopersicum]
Solyc04g006970.2.1	Solyc04g006970.2.1	Phosphoenolpyruvate carboxylase	117870	36	36	43	0	NU	N	0	16931000	14590000	823080	619570	418640	451980	K4BNK4	XP_004236950	PREDICTED: phosphoenolpyruvate carboxylase 4-like [Solanum lycopersicum]
Solyc04g007060.2.1	Solyc04g007060.2.1	Cc-nbs-lrr, resistance protein	99705	3	3	6	9.37E-15	CY	N	0	179860	63905	0	0	0	0	K4BNL3	XP_004236957	PREDICTED: putative late blight resistance protein homolog R1A-10-like [Solanum lycopersicum]
Solyc04g007150.2.1	Solyc04g007150.2.1	Alpha-glucosidase	67547	2	2	8.8	1.55E-39	LY/EX	N	1	0	0	0	508010	0	291970		XP_004236960	PREDICTED: alpha-xylosidase 1-like isoform 1 [Solanum lycopersicum]
Solyc04g007550.2.1	Solyc04g007550.2.1	ATP synthase subunit beta	59861	2	2	57.3	0	MI	N	0	949280	316750	0	0	0	0	K4BNR2	XP_004236964	PREDICTED: ATP synthase subunit beta, mitochondrial-like [Solanum lycopersicum]
Solyc04g007560.2.1	Solyc04g007560.2.1	pH-response regulator protein palA/RIM20	101640	3	3	5.4	7.67E-11	NU	N	0	224790	19846	0	0	0	0	K4BNR3	XP_004236951	PREDICTED: ALG-2 interacting protein X-like [Solanum lycopersicum]
Solyc04g007770.2.1	Solyc04g007770.2.1	Major latex-like protein	16595	10	10	63.3	1.48E-253	CY	N	0	33914000	23537000	64807000	29608000	20540000	42997000	K4BNT4	XP_004237016	PREDICTED: kirola-like [Solanum lycopersicum]
Solyc04g008010.2.1	Solyc04g008010.2.1	Protein VAC14 homolog	77922	3	1	5.9	1.87E-07	PM	N	0	0	0	0	0	0	142560	K4BNV7	XP_004236931	PREDICTED: protein VAC14 homolog [Solanum lycopersicum]
Solyc04g008280.2.1	Solyc04g008280.2.1	Regulator of ribonuclease activity A	27781	8	8	29.9	7.88E-112	MI	N	0	3824500	5601300	12572000	19439000	0	28338000		XP_004236914	PREDICTED: regulator of ribonuclease-like protein 2-like [Solanum lycopersicum]
Solyc04g008460.2.1;Solyc06g060400.2.1;Solyc06g064630.2.1	Solyc04g008460.2.1	Ribosomal protein L15	24189	6	6	31.9	1.09E-62	MI/NU	N	0	2548300	5812100	457810	0	994090	744790	K4BP02	XP_004236901	PREDICTED: 60S ribosomal protein L15-like [Solanum lycopersicum]
Solyc04g008590.2.1;Solyc08g016750.2.1	Solyc04g008590.2.1	Pyruvate dehydrogenase E1 component subunit beta	44330	3	3	13.5	4.59E-35	MI	N	0	3467900	1670300	221320	0	0	232260		XP_004236890	PREDICTED: pyruvate dehydrogenase E1 component subunit beta-like [Solanum lycopersicum]
Solyc04g008730.2.1	Solyc04g008730.2.1	Alpha-galactosidase 1	46965	2	2	11.2	1.25E-11	CY	Y	0	0	0	0	438890	0	0	K4BP29	XP_004236880	PREDICTED: alpha-galactosidase-like isoform 2 [Solanum lycopersicum]
Solyc04g008740.2.1	Solyc04g008740.2.1	Pyruvate kinase	55224	14	14	40.2	2.59E-174	CY	N	0	679070	927480	881760	1185500	4562000	5750400	K4BP30	XP_004236881	PREDICTED: pyruvate kinase, cytosolic isozyme-like [Solanum lycopersicum]
Solyc04g008760.1.1	Solyc04g008760.1.1	Homoserine kinase	39585	2	2	11.7	6.13E-07	CH	N	0	285540	428900	0	0	0	0	K4BP32	XP_004236876	PREDICTED: homoserine kinase-like [Solanum lycopersicum]
Solyc04g008810.2.1;Solyc06g007470.2.1	Solyc04g008810.2.1	40S ribosomal protein S26	14589	3	3	28.1	2.13E-38	NU	N	0	832130	1065700	324130	0	752190	1289700	K4BP37	XP_004236871	PREDICTED: 40S ribosomal protein S26-1-like [Solanum lycopersicum]
Solyc04g009030.2.1	Solyc04g009030.2.1	Glyceraldehyde-3-phosphate dehydrogenase	42681	9	4	29.8	3.02E-195	CH	N	0	7011000	13300000	362410	385780	239120	851260	K4BP59	XP_004236849	PREDICTED: glyceraldehyde-3-phosphate dehydrogenase A, chloroplastic-like [Solanum lycopersicum]
Solyc04g009200.2.1	Solyc04g009200.2.1	Glutamate-1-semialdehyde-2 1-aminomutase	51499	6	6	24.5	2.66E-105	CH	N	0	1731800	1830600	0	0	0	0	Q40147	NP_001234690	glutamate-1-semialdehyde 2,1-aminomutase, chloroplastic [Solanum lycopersicum] >gi|2492862|sp|Q40147.1|GSA_SOLLC RecName: Full=Glutamate-1-semialdehyde 2,1-aminomutase, chloroplastic; Short=GSA; AltName: Full=Glutamate-1-semialdehyde aminot
Solyc04g009410.2.1	Solyc04g009410.2.1	Proteasome subunit beta type	22834	6	6	51.5	1.08E-83	CY	N	0	2012900	2371100	1041600	0	1659900	1733300	K4BP97	XP_004236827	PREDICTED: proteasome subunit beta type-3-A-like isoform 2 [Solanum lycopersicum]
Solyc04g009630.2.1	Solyc04g009630.2.1	Alpha-glucosidase 1	72781	9	8	13.3	1.00E-28	PM	N	0	382930	412720	1228100	2439800	2143800	4107700		XP_004236811	PREDICTED: alpha-glucosidase-like [Solanum lycopersicum]
Solyc04g009740.2.1	Solyc04g009740.2.1	Exocyst complex protein EXO70	73117	3	3	6.3	4.73E-10	NU/CY	N	0	116680	0	0	0	0	0	K4BPC9	XP_004236807	PREDICTED: exocyst complex component 7-like [Solanum lycopersicum]
Solyc04g010070.2.1;Solyc05g054980.2.1	Solyc04g010070.2.1	Protein phosphatase 2A regulatory subunit B&apos-like protein	62187	2	2	3.3	0.00011394	CY	N	0	0	89669	0	0	0	0	K4BPG2	XP_004236780	PREDICTED: serine/threonine-protein phosphatase 2A regulatory subunit B'' subunit alpha-like [Solanum lycopersicum]
Solyc04g010240.2.1;Solyc05g054810.2.1;Solyc06g075620.2.1	Solyc04g010240.2.1	60S ribosomal protein L35	14289	2	2	18.7	2.07E-32	MI	N	0	1316500	3475700	0	0	0	661680	K4BPH8	XP_004236769	PREDICTED: 60S ribosomal protein L35-like [Solanum lycopersicum]
Solyc04g010260.2.1	Solyc04g010260.2.1	Pre-mRNA-splicing factor RSE1	130430	4	4	4.3	5.07E-24	CY	N	0	117950	324700	0	0	0	150040		XP_004236765	PREDICTED: splicing factor 3B subunit 3-like [Solanum lycopersicum]
Solyc04g011360.2.1;Solyc10g086350.1.1;Solyc11g073050.1.1	Solyc04g011360.2.1	Ras-related protein Rab-8A	23897	6	2	35.6	1.06E-30	CH	N	0	59366	0	0	0	0	1228400	Q40177	NP_001233944	GTP-binding protein [Solanum lycopersicum] >gi|313029|emb|CAA49600.1| GTP-binding protein [Solanum lycopersicum]
Solyc04g011390.1.1;Solyc05g054610.1.1;Solyc06g005420.1.1;Solyc06g005430.1.1;Solyc06g072240.1.1;Solyc06g075830.1.1;Solyc06g075850.1.1;Solyc06g075930.1.1;Solyc06g075960.1.1;Solyc11g066160.1.1;Solyc11g072840.1.1;Solyc11g072860.1.1	Solyc04g011390.1.1	Histone H4	11425	2	2	21.4	3.77E-14	NU	N	0	0	254500	0	0	0	0	P35057	NP_001234118	histone H4 [Solanum lycopersicum] >gi|350539145|ref|NP_001234121.1| histone H4 [Solanum lycopersicum] >gi|460388245|ref|XP_004239779.1| PREDICTED: histone H4-like [Solanum lycopersicum] >gi|460389434|ref|XP_004240358.1| PREDICTED: histone H
Solyc04g011400.2.1	Solyc04g011400.2.1	UDP-glucose 4-epimerase	38564	15	15	63.3	0	CY	N	0	31291000	17778000	18743000	1248600	182270	895590	K4BPJ4	XP_004236755	PREDICTED: UDP-glucuronic acid decarboxylase 1-like [Solanum lycopersicum]
Solyc04g011440.2.1	Solyc04g011440.2.1	heat shock protein	71389	42	13	68.8	0	CY	N	0	42750000	50187000	17098000	42831000	42561000	89921000	H1ZXA9	NP_001266213	heat shock protein 70 isoform 3 [Solanum lycopersicum] >gi|371779321|emb|CCA29122.1| heat shock protein 70 isoform 3 [Solanum lycopersicum]
Solyc04g011510.2.1	Solyc04g011510.2.1	Triosephosphate isomerase	27504	15	13	71.8	2.73E-211	CY/CH	N	0	13137000	17681000	42583000	2230800	1318900	2621900		XP_004236746	PREDICTED: triosephosphate isomerase, cytosolic-like [Solanum lycopersicum]
Solyc04g012120.2.1	Solyc04g012120.2.1	14-3-3 protein beta/alpha-1	28795	9	3	60	2.66E-248	CY	N	0	2571600	3961000	2078400	2294900	3911500	7323600		P93210	RecName: Full=14-3-3 protein 5 >gi|1771172|emb|CAA65148.1| 14-3-3 protein [Solanum lycopersicum]
Solyc04g014600.2.1	Solyc04g014600.2.1	Universal stress protein family protein	17660	4	4	41.4	1.85E-83	CY	N	0	483610	1074000	0	3057200	995200	4447300	K4BPW4	XP_004236679	PREDICTED: universal stress protein MJ0531-like isoform 1 [Solanum lycopersicum]
Solyc04g015340.2.1	Solyc04g015340.2.1	Serine carboxypeptidase K10B2.2	52172	9	9	34	3.23E-95	LY	Y	0	253550	0	1351300	5255400	708690	1110600	K4BQ37	XP_004236634	PREDICTED: serine carboxypeptidase-like 27-like [Solanum lycopersicum]
Solyc04g015560.2.1	Solyc04g015560.2.1	Beta-D-glucosidase	68707	5	5	13.1	1.05E-58	PM	Y	0	0	0	0	2070900	189000	0		XP_004236622	PREDICTED: lysosomal beta glucosidase-like [Solanum lycopersicum]
Solyc04g015830.2.1	Solyc04g015830.2.1	Actin-binding protein gelsolin	104010	21	21	29.3	1.43E-228	CY/CH	N	0	2819100	3114600	8708800	5912600	2756800	1455500	K4BQ85	XP_004236608	PREDICTED: villin-2-like [Solanum lycopersicum]
Solyc04g016360.2.1	Solyc04g016360.2.1	S-formylglutathione hydrolase	32089	6	6	37.3	6.14E-35	VA	N	0	2140500	926240	5740900	1803400	414860	984360	K4BQD6	XP_004236585	PREDICTED: S-formylglutathione hydrolase-like [Solanum lycopersicum]
Solyc04g016470.2.1	Solyc04g016470.2.1	Beta-1 3-glucanase	38361	3	3	15.9	7.01E-32	EX	Y	0	0	0	0	3804800	0	0	Q43778	NP_001234155	glucan endo-1,3-beta-D-glucosidase precursor [Solanum lycopersicum] >gi|498924|emb|CAA52871.1| glucan endo-1,3-beta-D-glucosidase [Solanum lycopersicum]
Solyc04g016530.2.1	Solyc04g016530.2.1	Exodeoxyribonuclease III	60244	2	2	3.7	0.0011452	NU	N	0	0	0	0	0	0	853700		XP_004236570	PREDICTED: apurinic endonuclease-redox protein-like [Solanum lycopersicum]
Solyc04g026100.1.1	Solyc04g026100.1.1	30S ribosomal protein S9	16651	3	1	22.4	5.44E-19	CY	N	0	420980	362630	0	500690	886340	1430300	K4BR52	XP_004237264	PREDICTED: 40S ribosomal protein S16-like isoform 1 [Solanum lycopersicum]
Solyc04g040180.2.1	Solyc04g040180.2.1	S-adenosylmethionine-dependent methyltransferase (Fragment)	29923	4	4	22.7	6.89E-37	CY	N	0	0	0	0	128740	284560	948620	K4BRF6	XP_004237334	PREDICTED: putative methyltransferase DDB_G0268948-like [Solanum lycopersicum]
Solyc04g045340.2.1	Solyc04g045340.2.1	Phosphoglucomutase	63451	14	14	40.8	2.83E-110	CY	N	0	3161700	2853000	4205600	1468900	2290000	4521200		XP_004237570	PREDICTED: phosphoglucomutase, cytoplasmic-like isoform 1 [Solanum lycopersicum]
Solyc04g049070.2.1	Solyc04g049070.2.1	Alpha glucosidase II	105110	21	21	23.5	1.34E-124	CY/CH	Y	0	2988900	2891500	698910	553480	2341100	2668100	Q70AC6	NP_001234030	alpha glucosidase II precursor [Solanum lycopersicum] >gi|38322939|emb|CAE54480.1| alpha glucosidase II [Solanum lycopersicum]
Solyc04g049330.2.1	Solyc04g049330.2.1	V-type proton ATPase subunit G 1	12509	10	10	77.5	1.24E-184	NU/CY	N	0	10635000	7146600	15858000	4463400	2435400	8499300	K4BRR1	XP_004237545	PREDICTED: V-type proton ATPase subunit G 1-like isoform 2 [Solanum lycopersicum] >gi|460383678|ref|XP_004237546.1| PREDICTED: V-type proton ATPase subunit G 1-like isoform 3 [Solanum lycopersicum] >gi|82621172|gb|ABB86274.1| ATPase-like [S
Solyc04g049450.2.1	Solyc04g049450.2.1	Protein disulfide isomerase L-2	63096	3	3	5.9	0.00014782	ER	Y	0	0	118110	0	0	0	0	K4BRS2	XP_004237540	PREDICTED: protein disulfide isomerase-like 1-3-like [Solanum lycopersicum]
Solyc04g050510.2.1	Solyc04g050510.2.1	Translational activator gcn1	141360	7	7	6.4	1.77E-14	PM	N	0	143330	143950	0	0	0	0		XP_004237509	PREDICTED: translational activator GCN1-like [Solanum lycopersicum]
Solyc04g050520.2.1	Solyc04g050520.2.1	Translational activator gcn1	147730	10	10	11.6	1.28E-116	PM	N	0	539020	235750	0	0	131810	501370		XP_004237509	PREDICTED: translational activator GCN1-like [Solanum lycopersicum]
Solyc04g051370.2.1;Solyc04g012040.2.1	Solyc04g051370.2.1	26S proteasome non-ATPase regulatory subunit 12	50650	7	7	21	1.42E-117	CY	N	0	1017600	672280	663830	355500	884780	2249600	K4BS97	XP_004237482	PREDICTED: 26S proteasome non-ATPase regulatory subunit 12-like [Solanum lycopersicum]
Solyc04g053120.2.1	Solyc04g053120.2.1	4-alpha-glucanotransferase	64601	12	12	31.1	1.04E-109	CH	N	0	5137500	558720	1346300	0	0	217670	K4BSG9	XP_004237445	PREDICTED: 4-alpha-glucanotransferase, chloroplastic/amyloplastic-like [Solanum lycopersicum]
Solyc04g054480.2.1	Solyc04g054480.2.1	C2 domain-containing protein-like	189810	15	15	12.5	8.56E-150	PM/CY	N	0	2841300	3393300	656640	0	0	191370		XP_004237425	PREDICTED: uncharacterized protein LOC101244277 [Solanum lycopersicum]
Solyc04g054710.2.1	Solyc04g054710.2.1	Aspartate aminotransferase	51320	2	2	4.8	8.54E-08	CH	N	0	0	0	243580	0	0	153830	E5LBC4	NP_001234609	prephenate aminotransferase [Solanum lycopersicum] >gi|311700557|gb|ADQ00383.1| prephenate aminotransferase [Solanum lycopersicum]
Solyc04g054980.2.1	Solyc04g054980.2.1	Lipoxygenase homology domain-containing protein 1	20905	6	6	45.2	7.45E-129	PM/EX	Y	1	3236700	4238300	2920500	8166500	2655800	6974800	K4BSP6	XP_004237403	PREDICTED: lipoxygenase homology domain-containing protein 1-like [Solanum lycopersicum]
Solyc04g054990.2.1	Solyc04g054990.2.1	Lipoxygenase homology domain-containing protein 1	23735	3	3	24.3	1.06E-53	PM/EX	Y	1	5807900	456940	0	0	0	0	K4BSP7	XP_004237402	PREDICTED: lipoxygenase homology domain-containing protein 1-like [Solanum lycopersicum]
Solyc04g055170.2.1	Solyc04g055170.2.1	Annexin 2	36198	30	30	76.6	7.43E-265	CY	N	0	15929000	10278000	39410000	6709500	5525700	13097000	O81535	NP_001234101	annexin p35 [Solanum lycopersicum] >gi|3378204|gb|AAC97493.1| annexin p35 [Solanum lycopersicum]
Solyc04g056390.2.1	Solyc04g056390.2.1	Isopentenyl-diphosphate delta-isomerase	33774	3	2	10.9	7.11E-10	MI	N	0	0	0	0	0	0	42005		ACS34993	plastid isopentenyl diphosphate isomerase [Solanum lycopersicum]
Solyc04g063290.2.1;Solyc04g074300.2.1	Solyc04g063290.2.1	30S ribosomal protein S5	30576	12	12	42.9	5.81E-129	CY	N	0	3589600	7252400	515540	988850	1165600	10754000	K4BT19	XP_004237705	PREDICTED: 40S ribosomal protein S2-1-like [Solanum lycopersicum]
Solyc04g071340.2.1;Solyc12g056530.1.1	Solyc04g071340.2.1	Fructose-1 6-bisphosphatase class 1	37098	4	4	19.4	1.44E-86	CY	N	0	1964700	993110	0	0	0	376770		XP_004237787	PREDICTED: fructose-1,6-bisphosphatase, cytosolic-like [Solanum lycopersicum]
Solyc04g071350.2.1	Solyc04g071350.2.1	Exocyst complex component 2	124680	2	2	3.2	0.00068653	NU	N	0	0	44914	0	0	0	0		XP_004237788	PREDICTED: exocyst complex component 2-like [Solanum lycopersicum]
Solyc04g071540.2.1	Solyc04g071540.2.1	Sterol 3-beta-glucosyltransferase (AHRD V1 **** B6SKE1_MAIZE); contains Interpro dom	71257	3	3	4.8	4.90E-06	CY/CH	N	0	0	28928	0	0	0	0	K4BTE6	XP_004237799	PREDICTED: UDP-sugar-dependent glycosyltransferase 52-like isoform 1 [Solanum lycopersicum] >gi|460384198|ref|XP_004237800.1| PREDICTED: UDP-sugar-dependent glycosyltransferase 52-like isoform 2 [Solanum lycopersicum]
Solyc04g071610.2.1	Solyc04g071610.2.1	Water-stress inducible protein 3 (Fragment)	12555	13	13	70	5.38E-244	NU	N	0	19755000	10717000	12247000	115400000	22418000	127140000	O82575	NP_001234137	fruit-ripening protein [Solanum lycopersicum] >gi|3661618|gb|AAC61780.1| fruit-ripening protein [Solanum lycopersicum] >gi|68500144|gb|AAY97998.1| ASR1 [Solanum lycopersicum var. cerasiforme] >gi|68500146|gb|AAY97999.1| ASR1 [Solanum habroc
Solyc04g071890.2.1	Solyc04g071890.2.1	Peroxidase 4	38134	3	3	23	1.61E-67	EX	Y	0	627690	325350	1185600	595010	880550	1350800	K4BTH6	XP_004237825	PREDICTED: peroxidase 12-like [Solanum lycopersicum]
Solyc04g071900.2.1	Solyc04g071900.2.1	Peroxidase	38892	3	3	12.8	4.16E-77	EX/PM	Y	1	38115	26959	1916100	0	54034	98225	K4BTH7	XP_004237826	PREDICTED: peroxidase 12-like [Solanum lycopersicum]
Solyc04g072060.2.1	Solyc04g072060.2.1	Ras-related protein Rab-7a	22925	5	5	45.6	1.87E-56	CY	N	0	0	0	274170	132130	0	0	K4BTJ3	XP_004237840	PREDICTED: ras-related protein Rab7-like [Solanum lycopersicum]
Solyc04g072240.2.1	Solyc04g072240.2.1	Oxidoreductase family protein	39575	4	4	21.3	1.27E-61	CY	N	0	1184800	0	0	0	0	0	K4BTL1	XP_004237850	PREDICTED: uncharacterized oxidoreductase At4g09670-like [Solanum lycopersicum]
Solyc04g072290.2.1	Solyc04g072290.2.1	Exocyst complex component sec6	85356	5	5	11.2	2.42E-28	CY	N	0	194890	433100	115900	0	0	62356	K4BTL6	XP_004237853	PREDICTED: exocyst complex component 3-like [Solanum lycopersicum]
Solyc04g072850.2.1	Solyc04g072850.2.1	Alpha-L-arabinofuranosidase/beta-D-xylosidase	85199	3	3	5.8	9.68E-13	EX	Y	0	0	0	128200	0	0	0	H1AC33	NP_001266114	SlArf/Xyl4 protein precursor [Solanum lycopersicum] >gi|371917286|dbj|BAL44719.1| SlArf/Xyl4 [Solanum lycopersicum]
Solyc04g073990.2.1	Solyc04g073990.2.1	Annexin	35801	17	17	55.1	0	CY	N	0	9451100	9393100	12086000	19975000	9348400	20839000	O81536	NP_001234104	annexin p34 [Solanum lycopersicum] >gi|3378208|gb|AAC97494.1| annexin p34 [Solanum lycopersicum]
Solyc04g074230.2.1	Solyc04g074230.2.1	14-3-3 protein sigma gamma zeta beta/alpha	30624	9	9	49.2	5.85E-141	CY	N	0	2841200	2772000	1567200	6510300	9383700	8322300	P93212	NP_001234637	14-3-3 protein 7 [Solanum lycopersicum] >gi|26454609|sp|P93212.2|14337_SOLLC RecName: Full=14-3-3 protein 7 >gi|15637114|gb|AAL04425.1| 14-3-3 family protein [Solanum lycopersicum]
Solyc04g074510.2.1	Solyc04g074510.2.1	14-3-3 protein beta/alpha-B	30440	4	4	35.1	1.49E-112	CY	N	0	457180	390110	1644300	0	187410	209680		P93209	RecName: Full=14-3-3 protein 3; AltName: Full=PBLT3 >gi|1771170|emb|CAA65147.1| 14-3-3 protein [Solanum lycopersicum]
Solyc04g074580.1.1;Solyc04g081150.2.1;Solyc05g051500.2.1;Solyc11g010230.1.1;Solyc01g095650.2.1;Solyc01g073970.2.1;Solyc01g074000.2.1;Solyc01g079110.2.1;Solyc01g080600.2.1;Solyc01g086820.2.1;Solyc02g077480.1.1;Solyc10g008910.1.1;Solyc12g056540.1.1	Solyc04g074580.1.1	Histone H3	15406	2	2	11.8	0.0012985	NU/MI	N	0	0	0	0	0	114530	0		NP_001234218	Histone H3.3 [Arabidopsis thaliana] >gi|15238916|ref|NP_196659.1| histone H3.3 [Arabidopsis thaliana] >gi|30692585|ref|NP_849529.1| histone H3 [Arabidopsis thaliana] >gi|79326608|ref|NP_001031816.1| histone H3 [Arabidopsis thaliana] >gi|1
Solyc04g074630.2.1	Solyc04g074630.2.1	Seryl-tRNA synthetase	48115	2	2	4.6	4.30E-05	CY	N	1	0	3656.2	0	0	0	0		XP_004237941	PREDICTED: serine--tRNA ligase-like [Solanum lycopersicum]
Solyc04g074640.2.1	Solyc04g074640.2.1	L-ascorbate peroxidase	37678	3	3	15.9	1.23E-100	CH	N	0	595250	1073300	0	0	0	0	K4BU02	XP_004237942	PREDICTED: thylakoid lumenal 29 kDa protein, chloroplastic-like [Solanum lycopersicum]
Solyc04g076050.2.1	Solyc04g076050.2.1	Divalent cation tolerance protein CutA	19767	2	2	21.8	8.14E-15	CH	N	1	0	334600	0	0	0	0	K4BU44	XP_004237976	PREDICTED: protein CutA, chloroplastic-like [Solanum lycopersicum]
Solyc04g076060.2.1	Solyc04g076060.2.1	14-3-3 protein beta/alpha-B	28624	16	9	71	1.63E-210	CY	N	0	3781700	3823500	10095000	5375300	9835200	21060000	P93207	NP_001234278	14-3-3 protein 10 [Solanum lycopersicum] >gi|26454606|sp|P93207.2|14310_SOLLC RecName: Full=14-3-3 protein 10 >gi|22138742|emb|CAA67374.2| 14-3-3 protein [Solanum lycopersicum]
Solyc04g076090.2.1	Solyc04g076090.2.1	Glucose-6-phosphate isomerase 2	67706	20	20	42	4.94E-291	CY	N	0	3349500	1310000	8327400	5039500	4937400	4118300	Q68HC8	NP_001234583	glucose-6-phosphate isomerase [Solanum lycopersicum] >gi|51340062|gb|AAU00727.1| glucose-6-phosphate isomerase [Solanum lycopersicum]
Solyc04g076320.2.1	Solyc04g076320.2.1	Argininosuccinate lyase	58148	2	2	6.1	5.01E-23	CH/CY	N	0	1660100	841500	246950	136250	0	0	K4BU70	XP_004237996	PREDICTED: argininosuccinate lyase-like [Solanum lycopersicum]
Solyc04g076620.2.1	Solyc04g076620.2.1	Ubiquitin-protein ligase 1	397250	5	5	2.2	5.61E-27	NU	N	0	321220	56158	0	0	0	0		XP_004238019	PREDICTED: E3 ubiquitin-protein ligase UPL2-like [Solanum lycopersicum]
Solyc04g076880.2.1	Solyc04g076880.2.1	Phosphoenolpyruvate carboxykinase	73464	22	22	48.2	0	CY	N	0	130950	27039	906250	18838000	5089200	17959000	Q8W505	NP_001234079	phosphoenolpyruvate carboxykinase [Solanum lycopersicum] >gi|16950587|gb|AAG01894.2| phosphoenolpyruvate carboxykinase [Solanum lycopersicum]
Solyc04g077020.2.1;Solyc08g006890.2.1	Solyc04g077020.2.1	Tubulin alpha-3 chain	49772	25	6	80.4	0	CY	N	0	78948000	109310000	60335000	8439500	16647000	21468000	K4BUD9	XP_004238046	PREDICTED: tubulin alpha chain-like [Solanum lycopersicum]
Solyc04g077650.2.1	Solyc04g077650.2.1	Serine carboxypeptidase 1	51685	7	7	20.2	1.73E-94	LY	Y	0	0	0	0	860150	240790	1619200		XP_004238067	PREDICTED: uncharacterized protein LOC101252078 [Solanum lycopersicum]
Solyc04g077670.2.1	Solyc04g077670.2.1	Serine carboxypeptidase 1	54837	8	8	25.1	2.27E-40	LY	Y	0	1065900	1207800	5783200	941750	585710	2458400		XP_004238067	PREDICTED: uncharacterized protein LOC101252078 [Solanum lycopersicum]
Solyc04g077970.2.1	Solyc04g077970.2.1	Adenine phosphoribosyltransferase-like	28900	12	9	50.4	2.07E-173	CY/CH	N	0	22424000	16272000	17072000	8698600	4290700	4505800	K4BUN4	XP_004238096	PREDICTED: adenine phosphoribosyltransferase 1, chloroplastic-like [Solanum lycopersicum]
Solyc04g078540.2.1	Solyc04g078540.2.1	Cathepsin B-like cysteine proteinase	51338	3	3	10.6	5.60E-26	EX/LY	Y	1	69946	0	726380	73717	0	445650	K4BUT9	XP_004238129	PREDICTED: cysteine proteinase RD21a-like [Solanum lycopersicum]
Solyc04g078820.2.1	Solyc04g078820.2.1	Annexin	35673	5	5	18.7	8.47E-24	MI/CY	N	0	218950	205270	1078300	314010	188940	834470	K4BUW7	XP_004238150	PREDICTED: annexin D5-like [Solanum lycopersicum]
Solyc04g079200.2.1	Solyc04g079200.2.1	26S proteasome regulatory subunit	34708	3	3	21.5	1.05E-21	CY	N	0	946090	260070	0	0	0	0	K4BV04	XP_004238174	PREDICTED: 26S proteasome non-ATPase regulatory subunit 14-like [Solanum lycopersicum]
Solyc04g079430.2.1	Solyc04g079430.2.1	Nucleobase ascorbate transporter	60025	3	3	10.6	4.05E-15	PM	N	10	47326	51075	0	33071	0	0	K4BV27	XP_004238190	PREDICTED: nucleobase-ascorbate transporter 3-like [Solanum lycopersicum]
Solyc04g079440.2.1	Solyc04g079440.2.1	Serpin (Serine protease inhibitor)	42832	4	4	14.8	3.15E-21	CH	N	0	487950	733090	0	0	0	0	K4BV28	XP_004238194	PREDICTED: serpin-ZX-like [Solanum lycopersicum]
Solyc04g080260.2.1	Solyc04g080260.2.1	Glucan endo-1 3-beta-glucosidase 7	47196	2	2	12.9	7.35E-26	EX/CH	Y	0	0	0	0	0	554860	0		XP_004238250	PREDICTED: glucan endo-1,3-beta-glucosidase 7-like [Solanum lycopersicum]
Solyc04g080570.2.1	Solyc04g080570.2.1	2,3,4,5-tetrahydropyridine-2,6-dicarboxylate N-acetyltransferase	29451	2	2	13.6	1.98E-08	CY/MI	N	0	91681	25573	0	0	0	0	K4BVD6	XP_004238283	PREDICTED: gamma carbonic anhydrase 2, mitochondrial-like [Solanum lycopersicum]
Solyc04g080590.2.1	Solyc04g080590.2.1	Proteasome subunit alpha type	32440	6	6	24.3	3.97E-77	CH/MI	N	0	1335200	1632400	1263100	0	159160	607370		XP_004238282	PREDICTED: proteasome subunit alpha type-1-A-like [Solanum lycopersicum]
Solyc04g080850.2.1	Solyc04g080850.2.1	Thioredoxin	13564	6	6	48.8	1.17E-71	CY	N	0	3021000	3780500	8307200	5343600	6986200	7248800	K4BVG4	XP_004238306	PREDICTED: thioredoxin H-type 1-like [Solanum lycopersicum]
Solyc04g080880.2.1	Solyc04g080880.2.1	Cathepsin B-like cysteine proteinase	95753	6	6	9.2	8.48E-158	NU	N	0	731630	1152800	954140	7910200	2108200	6134300		XP_004238304	PREDICTED: cysteine proteinase RD21a-like [Solanum lycopersicum]
Solyc04g080960.2.1	Solyc04g080960.2.1	Cysteine proteinase cathepsin F	40228	6	6	21.2	7.35E-52	EX/LY	Y	0	2180400	2492100	378860	3659000	1536100	7020900	K4BVH5	XP_004238314	PREDICTED: cysteine proteinase 15A [Solanum lycopersicum]
Solyc04g080980.2.1	Solyc04g080980.2.1	Coatomer alpha subunit-like protein	137230	28	13	28.7	0	CY/GA	N	0	3574300	5586800	1524800	1218000	3746000	8680500	K4BVH7	XP_004238316	PREDICTED: coatomer subunit alpha-1-like [Solanum lycopersicum]
Solyc04g081050.1.1	Solyc04g081050.1.1	TPR repeat-containing protein	89593	4	4	5.1	4.01E-33	CY	N	0	386860	113020	0	0	0	54000	K4BVI4	XP_004238320	PREDICTED: uncharacterized TPR repeat-containing protein At1g05150-like [Solanum lycopersicum]
Solyc04g081230.2.1	Solyc04g081230.2.1	L(3)82Fd isoform G	59164	2	2	5.6	0.012091	CH/CY	N	0	0	107040	0	0	0	0		XP_004238338	PREDICTED: uncharacterized protein LOC101257070 [Solanum lycopersicum]
Solyc04g081300.2.1	Solyc04g081300.2.1	Endoglucanase 1	56663	5	5	13.3	1.86E-56	EX	N	1	556600	0	0	0	0	0	K4BVK9	XP_004238345	PREDICTED: endoglucanase 24-like [Solanum lycopersicum]
Solyc04g081400.2.1	Solyc04g081400.2.1	Hexokinase 1	53986	8	8	20.6	2.14E-21	CH	N	0	213980	0	789730	0	0	38429	Q4PS96	NP_001234717	plastidic hexokinase [Solanum lycopersicum] >gi|67003902|gb|AAY60842.1| plastidic hexokinase [Solanum lycopersicum]
Solyc04g081440.2.1;Solyc06g065210.2.1;Solyc11g020610.1.1	Solyc04g081440.2.1	Neutral invertase like protein	65214	4	4	10.4	4.81E-14	PM	N	0	367360	0	0	0	0	0	K4BVM3	XP_004238357	PREDICTED: uncharacterized protein LOC100134879 isoform 1 [Solanum lycopersicum] >gi|460385332|ref|XP_004238358.1| PREDICTED: uncharacterized protein LOC100134879 isoform 2 [Solanum lycopersicum]
Solyc04g081490.2.1	Solyc04g081490.2.1	Tubulin beta-1 chain	50576	27	8	69.6	0	CY	N	0	48035000	46914000	45840000	2625500	5777200	13942000	Q38MV0	NP_001234807	beta-tubulin [Solanum lycopersicum] >gi|77963735|gb|ABB13293.1| beta-tubulin [Solanum lycopersicum]
Solyc04g081570.2.1	Solyc04g081570.2.1	Chaperone protein htpG	93353	30	30	43.1	0	ER	Y	0	10275000	15019000	1663400	2726000	2901500	14397000	K4BVN6	XP_004238368	PREDICTED: endoplasmin homolog [Solanum lycopersicum]
Solyc04g081880.2.1	Solyc04g081880.2.1	Ribonuclease P protein subunit p25	24701	2	2	8.8	1.11E-07	NU	N	0	129350	0	300020	0	149440	0		XP_004238382	PREDICTED: ribonuclease P protein subunit p25-like protein-like [Solanum lycopersicum]
Solyc04g082010.1.1	Solyc04g082010.1.1	Plastocyanin	16992	2	2	24.1	5.41E-56	CH	N	0	0	4084900	0	0	0	0	P17340	XP_004238398	PREDICTED: plastocyanin, chloroplastic [Solanum lycopersicum] >gi|130271|sp|P17340.1|PLAS_SOLLC RecName: Full=Plastocyanin, chloroplastic; Flags: Precursor >gi|19300|emb|CAA32121.1| unnamed protein product [Solanum lycopersicum]
Solyc04g082140.2.1	Solyc04g082140.2.1	Laccase-22	60052	3	3	7	1.41E-23	EX	Y	0	0	10658	0	0	0	382570	K4BVU1	XP_004238406	PREDICTED: L-ascorbate oxidase homolog [Solanum lycopersicum]
Solyc04g082200.2.1	Solyc04g082200.2.1	Dehydrin	23111	2	2	18.4	3.59E-67	NU	N	0	0	0	0	0	66301	199180	K4BVU7	XP_004238411	PREDICTED: phosphoprotein ECPP44-like [Solanum lycopersicum]
Solyc04g082400.2.1	Solyc04g082400.2.1	1 4-alpha-glucan branching enzyme	96337	2	2	2	0.00094103	CY	N	0	0	62304	0	0	0	0		XP_004238426	PREDICTED: LOW QUALITY PROTEIN: 1,4-alpha-glucan-branching enzyme-like [Solanum lycopersicum]
Solyc04g082630.2.1	Solyc04g082630.2.1	Glyceraldehyde-3-phosphate dehydrogenase B	50939	4	4	13.9	6.84E-272	CH	N	0	2470600	5026600	99826	0	0	0	K4BVZ0	XP_004238446	PREDICTED: glyceraldehyde-3-phosphate dehydrogenase B, chloroplastic-like [Solanum lycopersicum]
Solyc04g082670.2.1	Solyc04g082670.2.1	Dolichyl-diphosphooligosaccharide--protein glycosyltransferase subunit 1	68996	5	5	10.6	2.09E-28	PM	Y	1	361850	305960	160950	0	137930	554680	K4BVZ4	XP_004238449	PREDICTED: dolichyl-diphosphooligosaccharide--protein glycosyltransferase subunit 1A-like [Solanum lycopersicum]
Solyc04g082700.2.1	Solyc04g082700.2.1	Solute carrier family 2, facilitated glucose transporter member 12	79331	4	4	10.7	2.22E-48	PM	N	11	439000	348520	0	197080	0	0	K4BVZ7	XP_004238453	PREDICTED: monosaccharide-sensing protein 2-like [Solanum lycopersicum]
Solyc04g082770.2.1	Solyc04g082770.2.1	RNA-binding protein 68390-68829	26375	2	2	20.7	4.29E-54	EX	N	0	0	0	0	0	947690	0		XP_004238460	PREDICTED: uncharacterized protein LOC101268392 [Solanum lycopersicum]
Solyc04g082780.2.1	Solyc04g082780.2.1	Cinnamoyl CoA reductase-like 1	35578	2	2	10.9	1.57E-48	ER/CY	N	0	0	0	0	177470	109430	277390	K4BW05	XP_004238461	PREDICTED: cinnamoyl-CoA reductase 1-like [Solanum lycopersicum]
Solyc04g082880.2.1	Solyc04g082880.2.1	Diphosphate--fructose-6-phosphate 1-phosphotransferase	67300	13	8	28.9	9.12E-121	CY	N	0	1630800	2155200	4596600	1539300	542180	1714800	K4BW14	XP_004238468	PREDICTED: pyrophosphate--fructose 6-phosphate 1-phosphotransferase subunit alpha-like [Solanum lycopersicum]
Solyc05g005080.2.1;Solyc01g102580.2.1	Solyc05g005080.2.1	Endo-1 4-beta-glucanase	68339	2	2	6.8	2.38E-07	PM	N	1	125830	0	0	0	0	0	K4BW39	XP_004238641	PREDICTED: endoglucanase 25-like [Solanum lycopersicum]
Solyc05g005460.2.1	Solyc05g005460.2.1	Nucleoredoxin 2	66443	8	8	16.9	1.44E-36	CY/ER	N	0	630570	0	296230	905840	693960	955840		XP_004238662	PREDICTED: probable nucleoredoxin 1-like [Solanum lycopersicum]
Solyc05g005480.2.1	Solyc05g005480.2.1	Oxidoreductase zinc-binding dehydrogenase	41001	4	4	17.8	2.54E-26	CH	N	0	949150	608900	0	0	0	0	K4BW79	XP_004238663	PREDICTED: quinone oxidoreductase-like protein At1g23740, chloroplastic-like [Solanum lycopersicum]
Solyc05g005490.2.1	Solyc05g005490.2.1	Carbonic anhydrase	29523	14	14	55.6	5.03E-123	CY	N	0	0	389080	0	2036600	2051400	7779300	Q5NE21	XP_004238665	PREDICTED: carbonic anhydrase, chloroplastic isoform 2 [Solanum lycopersicum] >gi|56562175|emb|CAH60890.1| carbonic anhydrase [Solanum lycopersicum]
Solyc05g005710.2.1	Solyc05g005710.2.1	Spermidine synthase	37678	8	8	45.9	2.48E-79	CY	N	0	1513000	1114600	5232000	842840	386850	2651500	Q9ZS45	NP_001234493	spermidine synthase [Solanum lycopersicum] >gi|12230013|sp|Q9ZS45.1|SPDE_SOLLC RecName: Full=Spermidine synthase; Short=SPDSY; AltName: Full=Putrescine aminopropyltransferase >gi|4138109|emb|CAA07020.1| spermidine synthase [Solanum lycopers
Solyc05g005780.2.1	Solyc05g005780.2.1	AP-1 complex subunit gamma-1	96182	5	5	10.6	2.70E-44	GA	N	0	97086	395060	0	0	0	0		XP_004238683	PREDICTED: AP-1 complex subunit gamma-2-like [Solanum lycopersicum]
Solyc05g005800.2.1;Solyc08g074550.2.1	Solyc05g005800.2.1	Threonyl-tRNA synthetase	83445	10	10	16.1	3.15E-28	CY	N	0	399500	1201300	0	548040	667550	2303100	K4BWA7	XP_004238685	PREDICTED: threonine--tRNA ligase, mitochondrial-like [Solanum lycopersicum]
Solyc05g007060.2.1	Solyc05g007060.2.1	Bifunctional N-succinyldiaminopimelate-aminotransferase/acetylornithine transaminase protein	36646	4	4	13.8	3.42E-23	CY	N	0	0	0	371930	429900	347460	2527100		XP_004238769	PREDICTED: uncharacterized protein LOC101257368 [Solanum lycopersicum]
Solyc05g007120.2.1	Solyc05g007120.2.1	Receptor like kinase, RLK	81810	2	2	4.3	2.88E-11	PM	Y	1	4306.5	0	0	0	0	0	K4BWN8	XP_004238774	PREDICTED: probable LRR receptor-like serine/threonine-protein kinase At1g14390-like [Solanum lycopersicum]
Solyc05g008290.2.1	Solyc05g008290.2.1	Bilirubin oxidase	66542	3	3	8.5	1.23E-20	CY	Y	1	0	0	0	1125000	0	0	K4BX03	XP_004238853	PREDICTED: spore coat protein A-like [Solanum lycopersicum]
Solyc05g008450.2.1	Solyc05g008450.2.1	Oxidoreductase FAD/NAD(P)-binding domain protein	32660	3	3	19.5	1.79E-09	CH	N	0	682190	781210	592750	0	0	574710	K4BX19	XP_004238868	PREDICTED: fruit protein pKIWI502-like [Solanum lycopersicum]
Solyc05g008460.2.1;Solyc02g091130.2.1	Solyc05g008460.2.1	ATP synthase subunit beta	59606	20	2	57.8	0	MI	N	0	8986200	10264000	1258600	938030	2143400	9730200	K4BX20	XP_004238867	PREDICTED: ATP synthase subunit beta, mitochondrial-like [Solanum lycopersicum]
Solyc05g008600.2.1	Solyc05g008600.2.1	Fructose-bisphosphate aldolase	43066	13	13	51.1	3.56E-137	CH	N	0	2061900	508300	17194000	5062400	6041500	18287000	K4BX34	XP_004238877	PREDICTED: probable fructose-bisphosphate aldolase 3, chloroplastic-like [Solanum lycopersicum]
Solyc05g009030.2.1	Solyc05g009030.2.1	3-isopropylmalate dehydrogenase	43423	3	3	13.5	5.14E-57	CH	N	0	254110	0	0	0	0	0	K4BX77	XP_004238906	PREDICTED: 3-isopropylmalate dehydrogenase, chloroplastic-like [Solanum lycopersicum]
Solyc05g009220.2.1	Solyc05g009220.2.1	Glutaminyl-tRNA synthetase	90244	9	9	13	4.18E-116	CY	N	0	1583900	986120	609430	0	0	862940		XP_004238920	PREDICTED: glutamine--tRNA ligase-like [Solanum lycopersicum]
Solyc05g009470.2.1	Solyc05g009470.2.1	Alpha-glucosidase	104630	11	9	16.1	8.40E-149	LY	Y	1	231270	264250	393570	11858000	2673800	3191900	K4BXC1	XP_004238937	PREDICTED: alpha-xylosidase 1-like [Solanum lycopersicum]
Solyc05g009530.2.1	Solyc05g009530.2.1	Dihydrolipoyllysine-residue acetyltransferase component of pyruvate dehydrogenase comple	48226	7	5	22.9	9.82E-68	CH	N	0	1021100	598720	0	550650	0	199600	K4BXC7	XP_004238940	PREDICTED: dihydrolipoyllysine-residue acetyltransferase component of pyruvate dehydrogenase complex-like [Solanum lycopersicum]
Solyc05g009600.2.1	Solyc05g009600.2.1	Phosphatase 2A regulatory A subunit	65474	15	12	38.3	6.44E-244	CY	N	0	2001000	1643200	1902300	532100	623640	2126900	K4BXD4	XP_004238945	PREDICTED: serine/threonine-protein phosphatase 2A 65 kDa regulatory subunit A beta isoform-like [Solanum lycopersicum]
Solyc05g010140.2.1;Solyc04g006930.2.1	Solyc05g010140.2.1	Receptor-like protein kinase At5g59670	78278	2	2	4.5	1.47E-10	NU	N	1	126100	0	0	0	0	0	K4BXI7	XP_004238983	PREDICTED: proline-rich receptor-like protein kinase PERK9-like [Solanum lycopersicum]
Solyc05g010670.2.1	Solyc05g010670.2.1	Chaperone protein htpG	89727	13	10	25.8	0	CY	N	0	3514600	3026000	538110	3488600	4626500	10315000	K4BXN9	XP_004239010	PREDICTED: endoplasmin homolog [Solanum lycopersicum]
Solyc05g012070.2.1;Solyc03g070390.2.1;Solyc02g089170.2.1	Solyc05g012070.2.1	Alpha-1 4-glucan-protein synthase	41192	7	5	72.4	0	CY	N	0	1789200	4591700	4026100	7367500	4213300	4929900	Q6IV07	NP_001234554	UDP-glucose:protein transglucosylase-like protein SlUPTG1 [Solanum lycopersicum] >gi|48478827|gb|AAT44738.1| UDP-glucose:protein transglucosylase-like protein SlUPTG1 [Solanum lycopersicum]
Solyc05g012260.2.1	Solyc05g012260.2.1	Purple acid phosphatase	68230	10	10	22.9	9.57E-133	EX/LY	Y	0	1283000	971060	2914400	1704400	265880	2430400		XP_004239048	PREDICTED: probable inactive purple acid phosphatase 1-like [Solanum lycopersicum]
Solyc05g012480.2.1	Solyc05g012480.2.1	Mitochondrial processing peptidase beta subunit	59581	5	5	10.7	9.59E-40	CH	N	0	202800	252160	0	0	0	0	K4BXX0	XP_004239065	PREDICTED: probable mitochondrial-processing peptidase subunit beta-like [Solanum lycopersicum]
Solyc05g012510.2.1	Solyc05g012510.2.1	Phosphorylase	109870	10	10	22.9	1.37E-289	CH	N	0	6605500	9748900	299080	110510	0	0	K4BXX3	XP_004239069	PREDICTED: alpha-1,4 glucan phosphorylase L-2 isozyme, chloroplastic/amyloplastic-like [Solanum lycopersicum]
Solyc05g013030.1.1	Solyc05g013030.1.1	26S proteasome regulatory subunit	47016	8	8	30.7	1.95E-64	CY	N	0	1869400	1194000	584820	1436000	1531600	966640	K4BY24	XP_004239103	PREDICTED: 26S proteasome non-ATPase regulatory subunit 11-like [Solanum lycopersicum]
Solyc05g013690.2.1	Solyc05g013690.2.1	GDSL esterase/lipase At3g26430	42592	4	4	15.3	2.01E-30	EX	Y	0	0	0	0	3284700	0	446130	K4BY90	XP_004239139	PREDICTED: GDSL esterase/lipase At3g26430-like [Solanum lycopersicum]
Solyc05g013820.2.1	Solyc05g013820.2.1	Proteasome subunit beta type	26770	3	3	10	8.31E-06	MI/CY	N	0	0	0	0	0	0	174120		XP_004239151	PREDICTED: proteasome subunit beta type-7-A-like [Solanum lycopersicum]
Solyc05g013850.2.1;Solyc05g013870.2.1;Solyc04g026020.2.1	Solyc05g013850.2.1	Sieve element-occluding protein 3	90712	2	2	2.6	2.50E-06	NU/MI	N	0	0	111400	0	0	0	0	K4BYA6	XP_004239152	PREDICTED: uncharacterized protein LOC101249174 [Solanum lycopersicum]
Solyc05g013990.2.1	Solyc05g013990.2.1	T-complex protein 1 subunit epsilon	59167	9	9	25.2	2.88E-52	CY	N	0	470620	496420	1333700	425230	556320	991560	K4BYC0	XP_004239159	PREDICTED: T-complex protein 1 subunit epsilon-like [Solanum lycopersicum]
Solyc05g014280.2.1	Solyc05g014280.2.1	Heat shock protein	25728	5	5	24.9	3.91E-26	MI/NU	N	0	0	100240	0	2156800	73196	0	Q8L470	NP_001234217	small heat shock protein [Solanum lycopersicum] >gi|22530880|gb|AAM96944.1| small heat shock protein [Solanum lycopersicum] >gi|22530882|gb|AAM96945.1| small heat shock protein [Solanum lycopersicum]
Solyc05g014470.2.1	Solyc05g014470.2.1	Glyceraldehyde 3-phosphate dehydrogenase	36674	26	14	84	0	CY	N	0	120070000	33623000	126410000	11249000	16040000	87625000	K4C8R4	XP_004241503	PREDICTED: glyceraldehyde-3-phosphate dehydrogenase, cytosolic-like [Solanum lycopersicum]
Solyc05g014790.2.1	Solyc05g014790.2.1	Lipoxygenase	103660	2	2	3.1	7.63E-06	MI/NU	N	0	61417	0	0	0	0	0	K4BYJ7	XP_004239193	PREDICTED: lipoxygenase 6, choloroplastic-like [Solanum lycopersicum]
Solyc05g015060.2.1	Solyc05g015060.2.1	26S protease regulatory subunit 6B homolog	55562	9	9	19.3	1.19E-121	CY	N	0	0	0	0	0	414530	3989200	K4BYM4	XP_004239200	PREDICTED: ATP-dependent zinc metalloprotease FTSH 4, mitochondrial-like [Solanum lycopersicum]
Solyc05g015220.2.1	Solyc05g015220.2.1	Mannosyl-oligosaccharide glucosidase	85267	2	2	4.3	3.02E-16	CY	N	0	0	255410	0	0	235000	0		XP_004239205	PREDICTED: mannosyl-oligosaccharide glucosidase GCS1-like [Solanum lycopersicum]
Solyc05g015390.2.1	Solyc05g015390.2.1	REF-like stress related protein 1	25154	4	4	25.2	1.97E-43	CY/MI	N	0	0	268300	0	1611400	0	0	K4BYQ5	XP_004239210	PREDICTED: REF/SRPP-like protein At1g67360-like [Solanum lycopersicum]
Solyc05g017760.2.1;Solyc07g045350.2.1	Solyc05g017760.2.1	Acetyl-CoA C-acetyltransferase	41775	2	2	4.4	5.64E-11	PX	N	0	469990	1599600	332410	0	0	252230		XP_004239258	PREDICTED: acetyl-CoA acetyltransferase, cytosolic 1-like [Solanum lycopersicum]
Solyc05g017950.2.1	Solyc05g017950.2.1	Bile acid sodium symporter	43613	2	2	12.8	2.82E-24	PM	N	8	1846400	357760	0	0	0	0	Q672Q4	NP_001234028	involved in inorganic sulfate assimilation [Solanum lycopersicum] >gi|51457946|gb|AAU03362.1| putative anion:sodium symporter [Solanum lycopersicum]
Solyc05g018520.2.1	Solyc05g018520.2.1	NADH-cytochrome b5 reductase-like protein	35477	5	5	22	7.00E-40	MI/CY	N	0	1399500	460960	0	272080	0	404020	K4BZA6	XP_004239280	PREDICTED: NADH-cytochrome b5 reductase-like protein-like [Solanum lycopersicum]
Solyc05g018810.2.1	Solyc05g018810.2.1	Nucleosome assembly protein 1-like protein 2	42922	2	2	16.8	1.21E-45	NU	N	0	444070	161360	0	0	0	550010		XP_004239291	PREDICTED: nucleosome assembly protein 1-like 1-like [Solanum lycopersicum]
Solyc05g024240.2.1	Solyc05g024240.2.1	Fatty acid oxidation complex subunit alpha	25457	2	2	16.8	2.89E-50	CY	N	0	0	0	0	230670	0	0		XP_004239303	PREDICTED: delta(3,5)-Delta(2,4)-dienoyl-CoA isomerase, mitochondrial-like [Solanum lycopersicum]
Solyc05g024410.2.1	Solyc05g024410.2.1	Kelch-like protein 9	35680	6	6	26.7	4.62E-31	CY	N	0	3662200	896320	915860	333030	315640	554500	K4BZS8	XP_004239307	PREDICTED: nitrile-specifier protein 5-like [Solanum lycopersicum]
Solyc05g025500.2.1	Solyc05g025500.2.1	Glucan endo-1 3-beta-glucosidase 6	52712	6	6	21.2	1.63E-34	EX	Y	1	124280	385370	607890	682040	0	895000	K4BZT8	XP_004239309	PREDICTED: glucan endo-1,3-beta-glucosidase 6-like [Solanum lycopersicum]
Solyc05g025740.2.1	Solyc05g025740.2.1	SH3 domain-containing protein	95643	3	3	4.7	2.16E-35	NU	N	0	418290	76644	0	0	0	61440		XP_004239314	PREDICTED: uncharacterized protein LOC101261231 [Solanum lycopersicum]
Solyc05g043430.2.1	Solyc05g043430.2.1	Carboxymethylenebutenolidase-like protein	23829	3	3	23.6	2.11E-39	CH/CY	N	0	1688600	1415600	0	0	0	0		XP_004240152	PREDICTED: protein usf-like [Solanum lycopersicum]
Solyc05g050120.2.1	Solyc05g050120.2.1	Malic enzyme	64112	42	35	83.8	0	CY	N	0	53859000	42946000	335750000	48152000	18761000	47906000	O04936	NP_001233951	cytosolic NADP-malic enzyme [Solanum lycopersicum] >gi|2150029|gb|AAB58728.1| cytosolic NADP-malic enzyme [Solanum lycopersicum]
Solyc05g050130.2.1	Solyc05g050130.2.1	Acidic chitinase	31258	3	3	24.7	3.31E-127	EX	Y	1	0	0	0	177590	2795700	0	K4C145	XP_004240090	PREDICTED: acidic endochitinase-like [Solanum lycopersicum]
Solyc05g050600.2.1;Solyc01g095970.2.1	Solyc05g050600.2.1	Dynamin 2	68270	5	5	12	1.44E-36	CY	N	0	199190	243550	0	0	0	81763	K4C192	XP_004240068	PREDICTED: dynamin-related protein 5A-like [Solanum lycopersicum]
Solyc05g050710.2.1	Solyc05g050710.2.1	Lecithin cholesterol acyltransferase (Fragment)	46205	3	3	13.9	1.25E-32	CH	N	0	187750	276760	0	1298300	0	0		XP_004240065	PREDICTED: lecithin-cholesterol acyltransferase-like 1-like [Solanum lycopersicum]
Solyc05g050970.2.1	Solyc05g050970.2.1	Transketolase 1	83236	9	9	25.6	8.97E-112	CH	N	0	8750300	8283300	1766300	0	0	1567700		XP_004240048	PREDICTED: transketolase, chloroplastic-like [Solanum lycopersicum]
Solyc05g052510.2.1	Solyc05g052510.2.1	Clathrin heavy chain	192870	60	18	46.3	0	CY	N	0	40494000	26677000	3522500	6100800	2947300	13139000	K4C1T2	XP_004239947	PREDICTED: clathrin heavy chain 1-like [Solanum lycopersicum]
Solyc05g052600.2.1	Solyc05g052600.2.1	Fructose-1 6-bisphosphatase class 1	42587	6	6	17.5	1.79E-60	CH	N	0	1503900	1648600	4639000	1128000	445400	603670	C5IU71	NP_001234585	chloroplast sedoheptulose-1,7-bisphosphatase [Solanum lycopersicum] >gi|238563983|gb|ACR46521.1| chloroplast sedoheptulose-1,7-bisphosphatase [Solanum lycopersicum]
Solyc05g052760.2.1	Solyc05g052760.2.1	1-phosphatidylinositol-4 5-bisphosphate phosphodiesterase	66277	10	8	18.7	7.27E-48	CY	N	0	709650	509240	756350	700980	684870	450910	B6C9K3	NP_001234190	PI-phospholipase C PLC3 [Solanum lycopersicum] >gi|158827648|gb|ABW81001.1| PI-phospholipase C PLC3 [Solanum lycopersicum]
Solyc05g053140.2.1	Solyc05g053140.2.1	26S proteasome non-ATPase regulatory subunit 13	44154	6	6	17.1	3.10E-31	CY	N	0	427560	499640	714750	407120	580280	1490600	K4C1Z4	XP_004239900	PREDICTED: 26S proteasome non-ATPase regulatory subunit 13-like [Solanum lycopersicum]
Solyc05g053390.2.1	Solyc05g053390.2.1	Prefoldin subunit 3	21348	2	2	17.7	4.44E-08	EX	N	0	0	160210	0	0	0	0	K4C219	XP_004239880	PREDICTED: probable prefoldin subunit 3-like [Solanum lycopersicum]
Solyc05g053470.2.1	Solyc05g053470.2.1	chaperonin	61126	6	6	24.4	1.52E-116	MI	N	0	600480	603570	163600	0	0	135970	K4C227	XP_004239874	PREDICTED: chaperonin CPN60, mitochondrial-like [Solanum lycopersicum]
Solyc05g053590.2.1	Solyc05g053590.2.1	ATP-binding cassette transporter	160030	2	1	1.8	1.41E-10	PM	N	13	139160	56696	0	0	0	0	K4C239	XP_004239866	PREDICTED: pleiotropic drug resistance protein 1-like [Solanum lycopersicum]
Solyc05g053620.2.1	Solyc05g053620.2.1	F-box protein PP2-B1	19051	2	2	15.2	5.02E-34	CY	N	0	0	0	0	1245400	0	219020	K4C242	XP_004239863	PREDICTED: putative F-box protein PP2-B12-like [Solanum lycopersicum]
Solyc05g053650.2.1	Solyc05g053650.2.1	26S proteasome regulatory subunit	108040	6	4	11	2.27E-47	PM	N	1	1828800	128710	277430	0	0	834070	K4C245	XP_004239862	PREDICTED: 26S proteasome non-ATPase regulatory subunit 1-like [Solanum lycopersicum]
Solyc05g053810.2.1	Solyc05g053810.2.1	Serine hydroxymethyltransferase	52059	15	9	53.1	1.49E-211	CY	N	0	9779400	7614300	4312700	1629600	1645600	2787700	K4C261	XP_004239849	PREDICTED: serine hydroxymethyltransferase 1-like [Solanum lycopersicum]
Solyc05g053830.2.1	Solyc05g053830.2.1	Protein transport protein Sec23	86272	6	3	12.5	1.18E-45	PM	N	0	0	275850	181050	317950	442450	282020	K4C263	XP_004239847	PREDICTED: protein transport protein SEC23-like [Solanum lycopersicum]
Solyc05g054040.2.1;Solyc04g014570.2.1;Solyc11g011910.1.1	Solyc05g054040.2.1	Transmembrane 9 superfamily protein member 1	68407	2	2	3.4	0.0039395	PM	Y	10	296240	0	0	0	0	0	K4C283	XP_004239834	PREDICTED: putative phagocytic receptor 1b-like [Solanum lycopersicum]
Solyc05g054070.2.1;Solyc04g014720.2.1	Solyc05g054070.2.1	60S ribosomal protein L6	25566	3	3	22.3	2.90E-37	CY/MI	N	0	0	0	69271	278020	292420	0	K4C286	XP_004239831	PREDICTED: 60S ribosomal protein L6-like [Solanum lycopersicum]
Solyc05g054090.2.1	Solyc05g054090.2.1	Unknown Protein	15366	6	6	64.6	5.19E-70	CY	N	0	11517000	12109000	0	0	0	0	K4C288	XP_004239829	PREDICTED: uncharacterized protein LOC101250018 [Solanum lycopersicum]
Solyc05g054350.2.1;Solyc05g054320.2.1;Solyc05g054330.2.1	Solyc05g054350.2.1	Epoxide hydrolase	36215	2	2	8.4	0.0001366	CY	N	0	225830	0	0	0	0	0	K4C2B3	XP_004239806	PREDICTED: bifunctional epoxide hydrolase 2-like isoform 1 [Solanum lycopersicum] >gi|460388302|ref|XP_004239807.1| PREDICTED: bifunctional epoxide hydrolase 2-like isoform 2 [Solanum lycopersicum]
Solyc05g054580.2.1	Solyc05g054580.2.1	60S acidic ribosomal protein P0	34067	12	12	57	5.79E-155	CH/CY	N	0	8821000	15036000	1479300	9390100	13890000	3491600	K4C2D6	XP_004239781	PREDICTED: 60S acidic ribosomal protein P0-like [Solanum lycopersicum]
Solyc05g054630.2.1	Solyc05g054630.2.1	Elongator complex protein	147390	2	2	1.4	2.80E-06	PM	N	0	0	282530	0	0	0	0	K4C2E0	XP_004239777	PREDICTED: elongator complex protein 1-like [Solanum lycopersicum]
Solyc05g054640.2.1	Solyc05g054640.2.1	2-oxoglutarate dehydrogenase E1 component	107580	11	6	16.5	1.09E-68	MI/CY	N	0	922740	895850	0	0	0	667480	K4BPJ0	XP_004236757	PREDICTED: 2-oxoglutarate dehydrogenase, mitochondrial-like [Solanum lycopersicum]
Solyc05g054710.2.1	Solyc05g054710.2.1	Beta-hexosaminidase b	62633	11	11	25.2	5.92E-116	CY	N	0	138340	634210	1046000	1958700	220580	2015500	E6Y3A5	NP_001234613	beta-hexosaminidase 2 [Solanum lycopersicum] >gi|166159761|gb|ABY83273.1| beta-hexosaminidase 2 [Solanum lycopersicum]
Solyc05g054760.2.1	Solyc05g054760.2.1	Dehydroascorbate reductase (Fragment)	23554	18	18	79.5	5.56E-118	CY	N	0	12078000	7919900	22593000	330670	443580	431960	Q4VDN8	NP_001234822	dehydroascorbate reductase [Solanum lycopersicum] >gi|66475036|gb|AAY47048.1| dehydroascorbate reductase [Solanum lycopersicum]
Solyc05g055160.2.1;Solyc01g090550.2.1;Solyc11g006460.1.1;Solyc04g009770.2.1;Solyc11g071830.1.1;Solyc05g050810.2.1	Solyc05g055160.2.1	DNAJ chaperone	46727	2	2	4.5	0.0017102	NU	N	0	0	12041	0	0	0	0	K4C2J3	XP_004239737	PREDICTED: dnaJ protein homolog [Solanum lycopersicum]
Solyc05g055230.1.1;Solyc11g006690.1.1	Solyc05g055230.1.1	40S ribosomal protein S17-like protein	16222	3	3	27.1	5.43E-08	MI/NU	N	0	577800	1747400	991000	0	0	1647700	P49215	NP_001234678	40S ribosomal protein S17 [Solanum lycopersicum] >gi|20141760|sp|P49215.3|RS17_SOLLC RecName: Full=40S ribosomal protein S17 >gi|5758304|gb|AAD50774.1|AF161704_1 40S ribosomal protein S17 [Solanum lycopersicum]
Solyc05g055440.1.1;Solyc06g005390.1.1;Solyc06g075800.1.1;Solyc11g007920.1.1;Solyc03g071620.1.1;Solyc12g013510.1.1;Solyc11g007930.1.1;Solyc02g038690.1.1	Solyc05g055440.1.1	Histone H2B	16092	2	1	16.3	3.51E-67	NU	N	0	1328100	0	0	0	0	0	K4C2M0	XP_004239714	PREDICTED: histone H2B-like [Solanum lycopersicum]
Solyc05g055600.2.1	Solyc05g055600.2.1	Vacuolar protein-sorting protein 33	67404	2	2	4.4	2.38E-05	NU	N	0	0	0	0	169640	0	0		XP_004239704	PREDICTED: vacuolar protein sorting-associated protein 33 homolog [Solanum lycopersicum]
Solyc05g055760.2.1	Solyc05g055760.2.1	Isopentenyl-diphosphate delta-isomerase	27186	2	2	14.5	3.11E-07	CY	N	0	0	187780	0	0	0	0	A9LRT7	NP_001234853	isopentenyl diphosphate isomerase [Solanum lycopersicum] >gi|160966279|gb|ABX55779.1| isopentenyl diphosphate isomerase [Solanum lycopersicum]
Solyc05g056160.2.1	Solyc05g056160.2.1	Proteasome subunit beta type	29471	6	6	42.9	1.22E-70	CH/MI	N	0	3313200	1992700	0	0	0	0	K4C2U0	XP_004239661	PREDICTED: proteasome subunit beta type-5-like [Solanum lycopersicum]
Solyc05g056230.2.1	Solyc05g056230.2.1	Calreticulin 2 calcium-binding protein	50931	10	5	25.6	1.35E-97	NU	N	1	3064000	1835400	4258000	1546500	627890	2248800	K4C2U7	XP_004239656	PREDICTED: calreticulin-3-like [Solanum lycopersicum]
Solyc05g056250.2.1	Solyc05g056250.2.1	Asparaginyl-tRNA synthetase	60948	10	10	23.9	1.39E-99	CY	N	0	1794000	1264600	3716500	1120600	1293500	2448000	K4C2U9	XP_004239653	PREDICTED: aspartate--tRNA ligase, cytoplasmic-like [Solanum lycopersicum]
Solyc05g056270.2.1	Solyc05g056270.2.1	Isocitrate lyase	54648	6	6	17.4	2.59E-66	CH	N	0	245380	335020	1008800	686840	0	1199600	K4C2V1	XP_004239651	PREDICTED: 2,3-dimethylmalate lyase-like [Solanum lycopersicum]
Solyc05g056290.2.1	Solyc05g056290.2.1	Acetyl-CoA carboxylase biotin carboxyl carrier protein	30147	3	3	22.8	8.64E-08	CH	N	0	0	656260	0	0	0	0	Q84T86	NP_001234322	biotin carboxylase carrier protein [Solanum lycopersicum] >gi|29169309|gb|AAO66472.1| biotin carboxylase carrier protein [Solanum lycopersicum]
Solyc05g056310.2.1	Solyc05g056310.2.1	T-complex protein 1 subunit gamma	60700	7	7	16.3	1.39E-75	CY	N	0	937680	882300	464230	414690	438430	2443500	K4C2V5	XP_004239648	PREDICTED: T-complex protein 1 subunit gamma-like [Solanum lycopersicum]
Solyc05g056580.2.1	Solyc05g056580.2.1	Dehydration-responsive family protein	90812	4	4	4.6	2.30E-07	NU	N	1	112880	174890	0	0	0	0	K4C2Y2	XP_004239625	PREDICTED: probable methyltransferase PMT26-like [Solanum lycopersicum]
Solyc06g005060.2.1;Solyc06g009970.2.1;Solyc06g009960.1.1	Solyc06g005060.2.1	Elongation factor 1-alpha	49287	20	7	46.4	1.67E-175	CY	N	0	54896000	40974000	29165000	23188000	28322000	169550000	P17786	NP_001234035	elongation factor 1-alpha [Solanum lycopersicum] >gi|460389888|ref|XP_004240579.1| PREDICTED: elongation factor 1-alpha-like [Solanum lycopersicum] >gi|119150|sp|P17786.1|EF1A_SOLLC RecName: Full=Elongation factor 1-alpha; Short=EF-1-alpha
Solyc06g005080.2.1	Solyc06g005080.2.1	Vacuolar protein sorting-associated protein 18	120730	8	8	9.7	5.82E-51	CY	N	0	769010	363880	0	0	0	0		XP_004240341	PREDICTED: vacuolar protein sorting-associated protein 18 homolog [Solanum lycopersicum]
Solyc06g005160.2.1;Solyc06g005150.2.1	Solyc06g005160.2.1	Ascorbate peroxidase	27408	7	7	56.8	8.84E-60	CY	N	0	1097500	1395000	5260300	0	631020	1842600	Q3I5C4	NP_001234782	cytosolic ascorbate peroxidase 1 [Solanum lycopersicum] >gi|73543248|gb|AAZ77770.1| cytosolic ascorbate peroxidase 1 [Solanum lycopersicum] >gi|73761751|gb|AAZ83363.1| cytosolic ascorbate peroxidase 1 [Solanum lycopersicum]
Solyc06g005360.2.1	Solyc06g005360.2.1	Actin depolymerizing factor 3	15847	4	3	40.1	1.62E-117	CY	N	0	9388400	7384100	3163300	2546600	483110	3486900	K4C320	XP_004240356	PREDICTED: actin-depolymerizing factor 2-like [Solanum lycopersicum]
Solyc06g005490.2.1	Solyc06g005490.2.1	Triosephosphate isomerase	27664	3	3	37	1.88E-61	CY	N	0	538110	912610	0	0	0	0	K4C331	XP_004240361	PREDICTED: triosephosphate isomerase, cytosolic-like [Solanum lycopersicum]
Solyc06g005940.2.1	Solyc06g005940.2.1	Protein disulfide isomerase	55738	9	9	27.5	4.30E-118	ER	Y	1	602620	1217800	2752700	283390	3673100	2613800		XP_004240392	PREDICTED: protein disulfide-isomerase-like [Solanum lycopersicum]
Solyc06g005970.2.1	Solyc06g005970.2.1	Beta-D-glucosidase	66303	6	6	16.1	7.28E-60	CY	N	0	821250	942810	845920	434200	0	179730	K4C379	XP_004240394	PREDICTED: lysosomal beta glucosidase-like [Solanum lycopersicum]
Solyc06g007200.2.1	Solyc06g007200.2.1	Methionine aminopeptidase	42804	3	3	28.7	2.22E-80	CY	N	0	0	616590	0	0	0	0	K4C3A3	XP_004240407	PREDICTED: proliferation-associated protein 2G4-like [Solanum lycopersicum]
Solyc06g007320.2.1	Solyc06g007320.2.1	Ubiquitin-activating enzyme E1	114150	16	13	25.7	3.27E-266	CY	N	0	1597400	1774500	2829500	2284000	1545400	3829500		XP_004240416	PREDICTED: ubiquitin-activating enzyme E1 1-like [Solanum lycopersicum]
Solyc06g007340.2.1	Solyc06g007340.2.1	Gamma-interferon-inducible lysosomal thiol reductase	28965	3	3	15.7	2.40E-19	PM/EX	Y	0	0	436980	2221000	972670	0	400710	K4C3B7	XP_004240417	PREDICTED: GILT-like protein F37H8.5-like [Solanum lycopersicum]
Solyc06g007520.2.1;Solyc06g082670.2.1;Solyc06g082650.2.1	Solyc06g007520.2.1	Ribosomal protein L10	25987	4	4	17.9	1.21E-27	MI/CY	Y	0	1025200	1928900	0	536560	1277700	2679200	Q3SC85	NP_001234751	60S ribosomal protein L10 [Solanum lycopersicum] >gi|68449756|gb|AAY97865.1| 60S ribosomal protein L10 [Solanum lycopersicum]
Solyc06g007670.2.1	Solyc06g007670.2.1	60S ribosomal protein L5-1	34403	4	2	20.6	3.23E-52	NU/CY	N	0	2121500	2060000	0	437070	866320	965110	K4C3E8	XP_004240444	PREDICTED: 60S ribosomal protein L5-like [Solanum lycopersicum]
Solyc06g007980.2.1	Solyc06g007980.2.1	Sterol 3-beta-glucosyltransferase	68209	10	10	17.9	2.00E-60	CY	N	0	959410	1389600	532590	663410	0	337390	K4C3H8	XP_004240463	PREDICTED: sterol 3-beta-glucosyltransferase-like isoform 2 [Solanum lycopersicum]
Solyc06g008170.2.1;Solyc06g083780.2.1;Solyc09g072870.2.1;Solyc09g090610.2.1	Solyc06g008170.2.1	50S ribosomal protein L14	15015	3	3	18.6	3.52E-12	MI	N	0	0	112360	0	0	481600	0		XP_004240479	predicted protein [Populus trichocarpa] >gi|224077606|ref|XP_002335793.1| predicted protein [Populus trichocarpa] >gi|224102227|ref|XP_002312599.1| predicted protein [Populus trichocarpa] >gi|224110634|ref|XP_002315585.1| predicted protein
Solyc06g009020.2.1	Solyc06g009020.2.1	Glutathione S-transferase	23723	8	8	58.7	6.12E-89	CY	N	0	9426900	5014400	5240600	0	0	3233400	K4C3T2	XP_004240536	PREDICTED: glutathione S-transferase-like [Solanum lycopersicum]
Solyc06g009050.2.1	Solyc06g009050.2.1	Universal stress protein	17483	9	9	61.5	5.59E-106	CY	N	0	694590	3080000	2181000	18936000	4564600	24050000	K4C3T5	XP_004240539	PREDICTED: universal stress protein MJ0531-like isoform 2 [Solanum lycopersicum]
Solyc06g009190.2.1	Solyc06g009190.2.1	Pectinesterase	62548	8	7	22.5	1.85E-132	PM	N	0	214710	93858	556830	1925300	1782500	6452000		XP_004240552	PREDICTED: probable pectinesterase/pectinesterase inhibitor 40-like [Solanum lycopersicum]
Solyc06g009220.2.1	Solyc06g009220.2.1	Glycogen debranching enzyme	84655	7	7	13.1	1.94E-26	CY	N	0	0	73625	1572000	0	0	0		XP_004240554	PREDICTED: isoamylase 3, chloroplastic-like [Solanum lycopersicum]
Solyc06g009530.2.1	Solyc06g009530.2.1	Nodal modulator 3	131030	5	5	5.8	5.21E-212	CY	Y	2	0	0	0	0	0	49602	K4C3Y3	XP_004240567	PREDICTED: nodal modulator 2-like [Solanum lycopersicum]
Solyc06g009750.2.1	Solyc06g009750.2.1	Importin alpha-1b subunit	58605	2	2	10.2	1.10E-35	CY	N	0	0	0	0	86917	0	0	O22478	NP_001234006	importin subunit alpha [Solanum lycopersicum] >gi|3915737|sp|O22478.2|IMA_SOLLC RecName: Full=Importin subunit alpha; AltName: Full=Karyopherin subunit alpha; Short=KAP alpha >gi|3228370|gb|AAC23722.1| importin alpha [Solanum lycopersicum]
Solyc06g011280.2.1;Solyc11g028100.1.1	Solyc06g011280.2.1	Elongation factor 1-gamma	47052	16	16	45	6.69E-260	CY	N	0	6705100	5051700	8068900	4119700	5295700	18911000	K4C455	XP_004240589	PREDICTED: elongation factor 1-gamma 2-like [Solanum lycopersicum]
Solyc06g019170.2.1	Solyc06g019170.2.1	Gamma-glutamyl phosphate reductase	77478	6	6	11.4	7.52E-26	CY	N	0	0	0	0	295280	717800	986010	K4C4E2	XP_004240687	PREDICTED: delta-1-pyrroline-5-carboxylate synthase-like [Solanum lycopersicum]
Solyc06g034120.2.1	Solyc06g034120.2.1	Alcohol dehydrogenase zinc-binding domain protein	41268	7	7	40.6	4.58E-106	MI	N	0	7499100	3796100	206660	0	0	0	K4C4N6	XP_004240763	PREDICTED: quinone oxidoreductase 1-like [Solanum lycopersicum]
Solyc06g034220.2.1	Solyc06g034220.2.1	Vesicle-associated membrane protein-associated protein	25561	2	2	14.5	4.93E-19	NU	N	1	0	1110100	0	1165900	0	77515	K4C4P6	XP_004240759	PREDICTED: vesicle-associated protein 1-1-like [Solanum lycopersicum]
Solyc06g035920.2.1	Solyc06g035920.2.1	Remorin 1	20519	4	4	20.5	2.71E-44	NU	N	0	98950	309590	852500	0	0	266410	K4C4W2	XP_004240737	PREDICTED: remorin-like [Solanum lycopersicum]
Solyc06g035970.2.1;Solyc03g118760.2.1	Solyc06g035970.2.1	Tubulin beta chain	50262	7	4	61.1	0	CY	N	0	861080	1421400	1817800	0	473060	1191000	K4C4W6	XP_004240734	PREDICTED: tubulin beta-1 chain-like [Solanum lycopersicum]
Solyc06g036290.2.1	Solyc06g036290.2.1	Heat shock protein 90 (Fragment)	70202	11	9	56	0	CY	N	0	12661000	19058000	4663500	6683300	5498500	9725600		XP_004240717	PREDICTED: heat shock protein 83-like isoform 1 [Solanum lycopersicum]
Solyc06g048410.2.1	Solyc06g048410.2.1	Superoxide dismutase	27910	9	9	41.8	1.28E-149	CH	N	0	11941000	9260900	25535000	1137600	0	603020		CAE22480	superoxide dismutase [Fe] [Solanum lycopersicum]
Solyc06g048610.2.1	Solyc06g048610.2.1	Methionyl-tRNA synthetase-like protein	41903	3	3	12.7	2.49E-15	NU/CY	N	0	213960	575930	863550	0	0	0	K4C5A8	XP_004240846	PREDICTED: probable methionine--tRNA ligase-like [Solanum lycopersicum]
Solyc06g048980.1.1	Solyc06g048980.1.1	Unknown Protein	12660	2	2	16.5	0.0013617	NU/PM	N	2	0	24798	0	0	0	0
Solyc06g049080.2.1	Solyc06g049080.2.1	Superoxide dismutase	25314	3	3	16.7	9.24E-58	MI	N	0	455900	608680	622070	414960	0	438340	K4C5F4	XP_004240868	PREDICTED: superoxide dismutase [Mn], mitochondrial-like [Solanum lycopersicum]
Solyc06g050130.2.1	Solyc06g050130.2.1	Alpha-galactosidase-like protein	47171	5	4	16.7	9.61E-52	EX	Y	1	510370	476300	1144000	1018700	1461200	1590900	K4C5G0	XP_004240871	PREDICTED: alpha-galactosidase-like [Solanum lycopersicum]
Solyc06g050770.2.1	Solyc06g050770.2.1	Alpha-soluble NSF attachment protein	32539	4	3	17.3	8.00E-19	CY	N	0	507300	337560	295360	191350	0	0	K4C5M1	XP_004240900	PREDICTED: alpha-soluble NSF attachment protein-like isoform 2 [Solanum lycopersicum]
Solyc06g050980.2.1;Solyc05g052470.2.1	Solyc06g050980.2.1	Ferritin	28219	4	4	23.1	4.00E-51	CY/CH	N	0	1374100	2280600	0	1004600	0	0	K4C1S8	XP_004239952	PREDICTED: ferritin-2, chloroplastic-like isoform 2 [Solanum lycopersicum]
Solyc06g051020.2.1	Solyc06g051020.2.1	Peptide-N4-(N-acetyl-beta-glucosaminyl)asparagine amidase A	56444	2	2	4.2	1.26E-16	PM	Y	1	0	0	37188	0	0	0		XP_004240910	PREDICTED: peptide-N4-(N-acetyl-beta-glucosaminyl)asparagine amidase A-like [Solanum lycopersicum]
Solyc06g051310.2.1	Solyc06g051310.2.1	Clathrin heavy chain	192650	17	9	37.7	0	CY	N	0	3661300	4137200	426010	423290	307210	600980	K4C5S4	XP_004240929	PREDICTED: clathrin heavy chain 1-like [Solanum lycopersicum]
Solyc06g052030.2.1	Solyc06g052030.2.1	Importin subunit beta	86722	7	7	29.6	6.27E-235	CY	N	0	1820100	1057600	500470	389140	416110	1726400		XP_004241130	PREDICTED: importin subunit beta-1-like [Solanum lycopersicum]
Solyc06g053180.2.1	Solyc06g053180.2.1	Cytochrome b5	10051	2	2	23.5	1.92E-06	MI/NU	N	1	0	0	0	0	356510	0		XP_004240970	PREDICTED: LOW QUALITY PROTEIN: cytochrome b5 isoform A-like [Solanum lycopersicum]
Solyc06g053400.2.1	Solyc06g053400.2.1	2-isopropylmalate synthase 1	66580	2	2	10.6	3.07E-46	MI/CY	N	0	145710	89618	0	0	0	0	K4C627	XP_004240995	PREDICTED: 2-isopropylmalate synthase B-like [Solanum lycopersicum]
Solyc06g053480.2.1	Solyc06g053480.2.1	Stearoyl-acyl carrier protein desaturase	45237	2	2	8.3	4.14E-06	CH	N	0	300750	0	0	0	0	0	K4C635	XP_004241001	PREDICTED: acyl-[acyl-carrier-protein] desaturase, chloroplastic-like [Solanum lycopersicum]
Solyc06g053600.2.1	Solyc06g053600.2.1	Oxidoreductase aldo/keto reductase family protein expressed	45400	2	2	7.2	1.82E-06	MI/CH	N	0	0	0	110580	0	0	0	K4C647	XP_004241009	PREDICTED: protein tas-like [Solanum lycopersicum]
Solyc06g054250.2.1	Solyc06g054250.2.1	5'-nucleotidase surE	32420	3	3	19.6	1.63E-18	CH	N	0	742270	692500	1721900	0	0	0	K4C6B2	XP_004241053	PREDICTED: 5'-nucleotidase SurE-like [Solanum lycopersicum]
Solyc06g054260.1.1	Solyc06g054260.1.1	Photosystem I reaction center subunit II	22918	2	2	14.9	8.93E-10	MI	N	0	1135800	0	0	0	0	0		XP_004241054	PREDICTED: photosystem I reaction center subunit II, chloroplastic [Solanum lycopersicum]
Solyc06g054320.1.1	Solyc06g054320.1.1	Disease resistance response	20446	3	3	19	4.49E-17	PM	Y	1	0	0	294790	1390500	0	183120	K4C6B8	XP_004241055	PREDICTED: uncharacterized protein LOC101262426 [Solanum lycopersicum]
Solyc06g059740.2.1	Solyc06g059740.2.1	Alcohol dehydrogenase 2	41754	23	23	67.4	0	CY	N	0	31789000	41469000	16200000	140620000	64667000	193500000	P28032	NP_001234099	alcohol dehydrogenase 2 [Solanum lycopersicum] >gi|399007|sp|P28032.2|ADH2_SOLLC RecName: Full=Alcohol dehydrogenase 2 >gi|170368|gb|AAA34133.1| alcohol dehydrogenase-2 [Solanum lycopersicum] >gi|623249|emb|CAA54450.1| alcohol dehydrogenase
Solyc06g060130.2.1	Solyc06g060130.2.1	Nucellin-like aspartic protease (Fragment)	48618	4	4	15.6	5.50E-27	EX	Y	0	357670	0	734640	1829000	0	0	K4C6J4	XP_004242040	PREDICTED: aspartic proteinase Asp1-like [Solanum lycopersicum]
Solyc06g060290.2.1	Solyc06g060290.2.1	Protein disulfide isomerase	49243	17	17	47.5	1.27E-125	ER	Y	0	1958300	915950	2358300	0	1729600	1773700		XP_004242032	PREDICTED: protein disulfide-isomerase-like [Solanum lycopersicum]
Solyc06g060340.2.1	Solyc06g060340.2.1	Chloroplast photosystem II-associated protein	29268	6	6	33	8.61E-119	CH	N	0	2673700	5012200	0	3620500	4990600	2520300	P54773	XP_004242027	PREDICTED: photosystem II 22 kDa protein, chloroplastic-like [Solanum lycopersicum] >gi|1709846|sp|P54773.1|PSBS_SOLLC RecName: Full=Photosystem II 22 kDa protein, chloroplastic; AltName: Full=CP22; Flags: Precursor >gi|706853|gb|AAA63649.1
Solyc06g062280.2.1	Solyc06g062280.2.1	DSBA oxidoreductase	25318	9	9	50.4	2.67E-218	PM	Y	1	3573800	1956500	4484400	14657000	3873800	2195800	K4C6V9	XP_004241957	PREDICTED: uncharacterized protein LOC101265345 [Solanum lycopersicum]
Solyc06g062950.1.1	Solyc06g062950.1.1	Subtilisin-like protease	82730	11	11	21	3.16E-231	CH	Y	0	3659700	3691300	16896000	9328700	1325100	7347900	K4C726	XP_004241871	PREDICTED: subtilisin-like protease-like [Solanum lycopersicum]
Solyc06g063370.2.1	Solyc06g063370.2.1	Chlorophyll a-b binding protein 1A, chloroplastic	30523	8	8	43	1.14E-86	CH	N	0	10031000	8862800	149340	0	0	0	K4C768	XP_004241877	PREDICTED: chlorophyll a-b binding protein CP26, chloroplastic-like isoform 1 [Solanum lycopersicum]
Solyc06g064940.2.1	Solyc06g064940.2.1	Phosphatidylinositol transfer protein SFH5	64811	5	5	19.8	8.09E-96	CY/NU	N	0	185730	498350	205700	1197200	0	0	K4C7C4	XP_004241867	PREDICTED: patellin-5-like [Solanum lycopersicum]
Solyc06g065170.2.1	Solyc06g065170.2.1	Vacuolar protein sorting protein	107940	7	7	11.9	1.34E-31	CY/NU	N	0	211040	185160	0	0	0	69050	K4C7E6	XP_004241840	PREDICTED: vacuolar protein sorting-associated protein 11 homolog [Solanum lycopersicum]
Solyc06g065270.2.1	Solyc06g065270.2.1	Adenylate kinase	31970	2	2	7.7	5.72E-09	CH	N	0	0	0	188640	0	0	0	K4C7F6	XP_004241834	PREDICTED: probable adenylate kinase 2, chloroplastic-like [Solanum lycopersicum]
Solyc06g065520.2.1	Solyc06g065520.2.1	T-complex protein eta subunit	60119	7	7	18.1	3.05E-114	CY	N	0	0	106050	0	0	0	815350	K4C7I1	XP_004241812	PREDICTED: T-complex protein 1 subunit eta-like [Solanum lycopersicum]
Solyc06g065840.2.1	Solyc06g065840.2.1	Trafficking protein particle complex subunit 9	130340	2	2	2.9	8.65E-13	PM	N	0	69996	101810	0	0	0	184270	K4C7L2	XP_004241792	PREDICTED: trafficking protein particle complex subunit 9-like [Solanum lycopersicum]
Solyc06g065980.2.1;Solyc06g066100.2.1;Solyc06g068050.2.1	Solyc06g065980.2.1	Nucleic acid binding protein	14415	4	4	20.3	1.08E-11	NU/CY	N	0	563740	458330	159530	0	0	734680	K4C7M6	XP_004241781	PREDICTED: uncharacterized protein At2g34160-like [Solanum lycopersicum]
Solyc06g066560.1.1;Solyc06g060760.2.1;Solyc12g044330.1.1	Solyc06g066560.1.1	Aquaporin	27948	2	2	12.8	5.21E-54	PM	N	7	282200	1823400	0	454050	0	0		XP_004242215	PREDICTED: aquaporin TIP2-1-like [Solanum lycopersicum]
Solyc06g068090.2.1	Solyc06g068090.2.1	Phospholipase D	92199	25	23	39.9	1.54E-169	CY	N	0	15616000	6052400	6739100	3075100	4414400	5237400		AAF17557	phospholipase D alpha [Solanum lycopersicum]
Solyc06g068320.2.1	Solyc06g068320.2.1	Prolyl-tRNA synthetase	58562	15	15	39.4	4.46E-129	CY	N	0	3125200	2666700	806840	346120	303020	688850	K4C807	XP_004241686	PREDICTED: putative proline--tRNA ligase C19C7.06-like [Solanum lycopersicum]
Solyc06g068860.2.1	Solyc06g068860.2.1	Alpha-mannosidase	116480	36	36	41.5	0	CY	Y	1	51822000	68040000	19431000	37712000	6481300	21660000	E0XN34	NP_001234851	alpha-mannosidase precursor [Solanum lycopersicum] >gi|301176645|gb|ADK66339.1| alpha-mannosidase [Solanum lycopersicum]
Solyc06g068970.2.1	Solyc06g068970.2.1	Conserved transmembrane protein	32741	2	2	9.8	2.34E-07	PM	N	6	0	0	0	0	118690	0	K4C870	XP_004241655	PREDICTED: uncharacterized protein LOC101250128 isoform 2 [Solanum lycopersicum]
Solyc06g069010.2.1;Solyc03g119040.2.1	Solyc06g069010.2.1	Guanine nucleotide-binding protein beta subunit-like protein	35952	15	5	60.1	3.47E-299	EX	N	0	9820800	7089100	15196000	1908600	2711300	10140000	Q9SXR9	NP_001233876	ArcA1 protein [Solanum lycopersicum] >gi|4589834|dbj|BAA76895.1| LeArcA1 protein [Solanum lycopersicum]
Solyc06g069020.2.1	Solyc06g069020.2.1	Elongation factor 1 alpha	59416	13	13	24	4.51E-66	CY	N	0	1017600	1477200	1701100	1578400	997900	3831300		XP_004241636	PREDICTED: eukaryotic peptide chain release factor GTP-binding subunit ERF3A-like [Solanum lycopersicum]
Solyc06g069090.2.1	Solyc06g069090.2.1	40S ribosomal protein S7-like protein	22127	10	5	57.1	3.46E-68	NU	N	0	4236100	5216700	1089700	1453900	671940	5432100	K4C882	XP_004241630	PREDICTED: 40S ribosomal protein S7-like isoform 1 [Solanum lycopersicum] >gi|460392051|ref|XP_004241631.1| PREDICTED: 40S ribosomal protein S7-like isoform 2 [Solanum lycopersicum]
Solyc06g069180.2.1	Solyc06g069180.2.1	Phosphatase 2A regulatory A subunit	64801	6	6	25.5	3.15E-109	CY	N	0	169150	411710	0	0	0	632230	K4C891	XP_004241625	PREDICTED: serine/threonine-protein phosphatase 2A 65 kDa regulatory subunit A beta isoform-like [Solanum lycopersicum]
Solyc06g069470.2.1	Solyc06g069470.2.1	Glycerophosphoryl diester phosphodiesterase family protein expressed	45334	5	5	15.6	3.43E-115	EX	Y	0	1441500	0	2667700	3256500	913450	1557000	K4C8C0	XP_004241605	PREDICTED: glycerophosphoryl diester phosphodiesterase-like [Solanum lycopersicum]
Solyc06g069730.2.1	Solyc06g069730.2.1	Chlorophyll a-b binding protein 4, chloroplastic	27618	2	1	17.2	6.08E-15	CH	N	2	759730	227160	0	0	0	0	Q7M1K8	XP_004241587	PREDICTED: chlorophyll a-b binding protein 4, chloroplastic-like [Solanum lycopersicum]
Solyc06g071000.2.1	Solyc06g071000.2.1	N-succinylglutamate 5-semialdehyde dehydrogenase	61513	25	25	58.3	2.59E-203	MI	N	0	3122000	4818100	24722000	6415300	0	5969300		XP_004241569	PREDICTED: delta-1-pyrroline-5-carboxylate dehydrogenase 12A1, mitochondrial-like [Solanum lycopersicum]
Solyc06g071050.2.1	Solyc06g071050.2.1	Spfh domain / band 7 family protein	31814	4	4	40.8	1.29E-112	CY	N	0	669780	361340	244930	330460	764620	459390		XP_004241563	PREDICTED: hypersensitive-induced response protein 1-like [Solanum lycopersicum]
Solyc06g071100.2.1	Solyc06g071100.2.1	H-ATPase	105040	31	9	38.4	0	PM	N	8	5987300	5604900	2355000	1426300	4738000	3518400	Q9SPD5	NP_001234477	plasma membrane H+-ATPase [Solanum lycopersicum] >gi|5901757|gb|AAD55399.1|AF179442_1 plasma membrane H+-ATPase isoform LHA2 [Solanum lycopersicum] >gi|9789539|gb|AAF98344.1|AF275745_1 plasma membrane H+-ATPase [Solanum lycopersicum]
Solyc06g071790.2.1	Solyc06g071790.2.1	Elongation factor Tu	48864	6	1	21.1	3.81E-195	CH	N	0	997000	2891200	256900	382840	483990	1996400		XP_004241515	PREDICTED: elongation factor TuA, chloroplastic-like [Solanum lycopersicum]
Solyc06g071870.2.1;Solyc06g071880.2.1	Solyc06g071870.2.1	60S ribosomal protein L17	19973	2	2	14.9	6.61E-12	NU	N	0	558150	731300	0	362630	1235500	165000	K4C8Q9	XP_004241536	PREDICTED: 60S ribosomal protein L17-1-like [Solanum lycopersicum]
Solyc06g071910.2.1	Solyc06g071910.2.1	3-oxoacyl-reductase	33648	5	5	24.3	2.70E-44	CH	N	0	1652000	5135500	0	0	0	0	K4C8R3	XP_004241501	PREDICTED: 3-oxoacyl-[acyl-carrier-protein] reductase, chloroplastic-like [Solanum lycopersicum]
Solyc06g071920.2.1	Solyc06g071920.2.1	Glyceraldehyde-3-phosphate dehydrogenase	36684	11	7	74.2	1.34E-296	CY	N	0	46086000	30136000	7869700	9332400	5209900	24128000	K4C8R4	XP_004241503	PREDICTED: glyceraldehyde-3-phosphate dehydrogenase, cytosolic-like [Solanum lycopersicum]
Solyc06g071960.2.1;Solyc03g110960.2.1	Solyc06g071960.2.1	Nucleoside diphosphate kinase	24651	2	2	19.2	1.19E-10	CH	N	0	131010	0	0	0	0	0	K4C8R8	XP_004241524	PREDICTED: nucleoside diphosphate kinase 2, chloroplastic-like [Solanum lycopersicum]
Solyc06g072120.2.1	Solyc06g072120.2.1	40S ribosomal protein SA	32186	7	4	30.4	1.42E-127	CY	N	0	3211900	3238600	798240	1871100	3066100	4970100	K4C8T4	XP_004241486	PREDICTED: 40S ribosomal protein SA-like [Solanum lycopersicum]
Solyc06g072300.2.1	Solyc06g072300.2.1	ARGONAUTE 1	116850	2	2	12.2	7.05E-113	NU	N	0	174350	0	0	0	0	0	K4C8V0	NP_001266057	protein argonaute 1A-like [Solanum lycopersicum] >gi|409127948|gb|AFV15377.1| AGO1A [Solanum lycopersicum] >gi|409893066|gb|AFV46190.1| argonaute1-1, partial [Solanum lycopersicum]
Solyc06g072380.2.1	Solyc06g072380.2.1	Dihydroxyacetone/glycerone kinase-like protein	61826	2	2	4.5	9.70E-09	CY	N	0	0	190450	0	0	0	0	O04059	NP_001234326	putative 3,4-dihydroxy-2-butanone kinase [Solanum lycopersicum] >gi|7387627|sp|O04059.1|DHBK_SOLLC RecName: Full=Putative 3,4-dihydroxy-2-butanone kinase >gi|1929056|emb|CAA72805.1| putative 3,4-dihydroxy-2-butanone kinase [Solanum lycopers
Solyc06g072540.1.1	Solyc06g072540.1.1	ATP synthase subunit alpha chloroplastic	11568	3	3	31.5	2.22E-27	CH	N	0	2001600	3032400	106920	275840	2001200	4138200		XP_004242140	PREDICTED: ATP synthase subunit alpha, chloroplastic-like [Solanum lycopersicum]
Solyc06g073060.2.1	Solyc06g073060.2.1	Iaa-amino acid hydrolase 6	47378	3	3	15.3	9.28E-17	CY	Y	0	332690	51493	0	158700	0	535570	K4C926	XP_004241428	PREDICTED: IAA-amino acid hydrolase ILR1-like 5-like [Solanum lycopersicum]
Solyc06g073190.2.1	Solyc06g073190.2.1	Fructokinase-like	34763	12	11	50	1.44E-183	CY	N	0	4093300	1583500	11756000	0	156890	167850	Q42896	NP_001233888	fructokinase-2 [Solanum lycopersicum] >gi|75221385|sp|Q42896.2|SCRK2_SOLLC RecName: Full=Fructokinase-2 >gi|1915974|gb|AAB51108.1| fructokinase [Solanum lycopersicum] >gi|2102693|gb|AAB57734.1| fructokinase [Solanum lycopersicum]
Solyc06g073240.2.1	Solyc06g073240.2.1	Acetyl xylan esterase A	27631	6	6	37.7	1.18E-59	CY	N	0	368790	287430	3820100	466860	146750	54978	K4C943	XP_004241414	PREDICTED: probable carbohydrate esterase At4g34215-like isoform 1 [Solanum lycopersicum] >gi|460391613|ref|XP_004241415.1| PREDICTED: probable carbohydrate esterase At4g34215-like isoform 2 [Solanum lycopersicum]
Solyc06g073280.2.1	Solyc06g073280.2.1	LL-diaminopimelate aminotransferase	50268	7	7	25.2	4.43E-96	CH	N	0	5223800	3248700	1502500	3634700	1268700	3074400	K4C947	XP_004241409	PREDICTED: probable LL-diaminopimelate aminotransferase, chloroplastic-like [Solanum lycopersicum]
Solyc06g073300.1.1	Solyc06g073300.1.1	60S ribosomal protein L27	15627	5	3	38.5	4.23E-38	CY/MI	N	0	589620	2737200	1397900	293640	520650	1308900	K4C949	XP_004241408	PREDICTED: 60S ribosomal protein L27-like [Solanum lycopersicum]
Solyc06g073310.2.1	Solyc06g073310.2.1	Ribosomal L9-like protein	21930	8	4	53.6	1.91E-137	CY	N	0	2254100	4733500	777970	3214600	5836100	2992500	K4C950	XP_004241407	PREDICTED: 60S ribosomal protein L9-1-like [Solanum lycopersicum]
Solyc06g073330.2.1;Solyc11g020030.1.1	Solyc06g073330.2.1	Lysyl-tRNA synthetase	68804	6	6	14.5	1.05E-54	CY	N	0	1532700	1048700	3299800	0	0	1530900	K4C952	XP_004241405	PREDICTED: lysine--tRNA ligase-like [Solanum lycopersicum]
Solyc06g073370.2.1;Solyc11g005680.1.1;Solyc03g078290.2.1	Solyc06g073370.2.1	40S ribosomal protein S18	17514	5	5	39.5	5.65E-68	CY	N	0	2017900	931410	1402400	1191000	0	179610	K4C956	XP_004241401	PREDICTED: 40S ribosomal protein S18-like isoform 2 [Solanum lycopersicum]
Solyc06g073460.2.1	Solyc06g073460.2.1	Glutathione peroxidase	18930	6	6	47.9	7.41E-47	CY	N	0	892740	566870	1033700	364810	1401200	774200	Q7XZS6	NP_001233800	phospholipid hydroperoxide glutathione peroxidase [Solanum lycopersicum] >gi|31872080|gb|AAP59427.1| phospholipid hydroperoxide glutathione peroxidase [Solanum lycopersicum]
Solyc06g073540.2.1	Solyc06g073540.2.1	Argonaute 4-like protein	101880	3	2	5.1	4.24E-13	NU	N	0	0	69497	0	0	0	0	K4C973	XP_004241388	PREDICTED: protein argonaute 4-like [Solanum lycopersicum]
Solyc06g073740.2.1	Solyc06g073740.2.1	Beta-D-glucosidase	68290	5	4	9	1.07E-21	CH/CY	Y	0	0	0	0	180690	0	1493300	K4C992	XP_004241372	PREDICTED: lysosomal beta glucosidase-like isoform 1 [Solanum lycopersicum] >gi|460391529|ref|XP_004241373.1| PREDICTED: lysosomal beta glucosidase-like isoform 2 [Solanum lycopersicum]
Solyc06g073790.2.1;Solyc06g073800.2.1;Solyc12g042080.1.1	Solyc06g073790.2.1	40S ribosomal protein S11	17703	2	2	18.9	7.56E-08	CY/MI	N	0	176690	81057	0	0	105420	107390	K4C998	XP_004241368	PREDICTED: 40S ribosomal protein S11-like [Solanum lycopersicum] >gi|460391521|ref|XP_004241369.1| PREDICTED: 40S ribosomal protein S11-like [Solanum lycopersicum]
Solyc06g073900.2.1	Solyc06g073900.2.1	Unknown Protein	16822	3	3	37.2	4.65E-09	MI/CH	N	0	1465700	753060	0	241230	0	253440	K4C9A8	XP_004241358	PREDICTED: uncharacterized protein LOC101262925 [Solanum lycopersicum]
Solyc06g073960.2.1;Solyc11g071920.1.1;Solyc01g009280.2.1	Solyc06g073960.2.1	Serine/threonine-protein phosphatase	106230	2	2	2.4	4.83E-08	PM/CY	N	0	184010	0	0	0	0	0	K4C9B4	XP_004241349	PREDICTED: serine/threonine-protein phosphatase BSL2-like [Solanum lycopersicum]
Solyc06g074000.1.1	Solyc06g074000.1.1	Aspartic proteinase nepenthesin-2	50088	3	3	9.8	6.90E-23	PM	Y	0	0	0	0	489940	877600	504300	K4C9B8	XP_004241344	PREDICTED: aspartic proteinase nepenthesin-2-like isoform 1 [Solanum lycopersicum]
Solyc06g074210.2.1;Solyc01g009390.2.1	Solyc06g074210.2.1	MRNA decapping enzyme	40575	3	3	9.5	6.64E-14	NU	N	0	0	250050	3189500	0	0	413230	K4C9D9	XP_004241329	PREDICTED: mRNA-decapping enzyme-like protein-like [Solanum lycopersicum]
Solyc06g074300.2.1;Solyc11g068420.1.1	Solyc06g074300.2.1	Ribosomal protein	24564	9	4	38.4	2.45E-95	NU/MI	N	0	1112500	727650	1142700	132450	0	400650	K4C9E8	XP_004241322	PREDICTED: 60S ribosomal protein L10a-1-like [Solanum lycopersicum]
Solyc06g074650.2.1;Solyc11g066760.1.1	Solyc06g074650.2.1	AP-2 complex subunit alpha (AHRD V1 ***- C0NYN0_AJECG); contains Interpro domain(s)	113360	3	3	3.7	1.67E-09	GA	N	0	252780	0	0	0	0	0	K4C9I3	XP_004241300	PREDICTED: AP-2 complex subunit alpha-2-like [Solanum lycopersicum]
Solyc06g074740.2.1	Solyc06g074740.2.1	Vacuolar protein sorting-associated protein 41 homolog	107880	6	3	8.3	4.20E-22	CY	N	0	339260	180820	142580	266760	0	266310	P93231	NP_001233981	vacuolar protein sorting-associated protein 41 homolog [Solanum lycopersicum] >gi|2499115|sp|P93231.1|VPS41_SOLLC RecName: Full=Vacuolar protein sorting-associated protein 41 homolog >gi|1835788|gb|AAB60857.1| VPS41 [Solanum lycopersicum]
Solyc06g074820.2.1	Solyc06g074820.2.1	Aquaporin-like protein	25735	3	3	18	4.20E-34	PM	N	7	10033000	14124000	39134000	31525000	8202900	10125000	Q53U42	NP_001234103	aquaporin-like [Solanum lycopersicum] >gi|62751085|dbj|BAD95790.1| similar to aquaporin [Solanum lycopersicum]
Solyc06g074980.2.1	Solyc06g074980.2.1	26S protease regulatory subunit 6B homolog	89460	16	2	26.2	2.62E-109	CY	N	0	1710500	3708400	243580	1713400	3128000	9327700	K4C9L4	XP_004241286	PREDICTED: cell division cycle protein 48 homolog [Solanum lycopersicum]
Solyc06g075180.1.1;Solyc11g065670.1.1;Solyc11g069440.1.1	Solyc06g075180.1.1	Ribosomal protein L12	17808	7	7	48.2	1.87E-128	CY/MI	N	0	1359600	1812300	1268800	2072300	3347100	15181000	K4C9N4	XP_004241274	PREDICTED: 60S ribosomal protein L12-like [Solanum lycopersicum]
Solyc06g075340.2.1	Solyc06g075340.2.1	Carbamoyl-phosphate synthase large chain	131740	8	8	10.6	2.27E-34	CY	N	0	570380	661620	346460	0	605330	433400	K4C9P9	XP_004241264	PREDICTED: carbamoyl-phosphate synthase large chain-like [Solanum lycopersicum]
Solyc06g075360.2.1	Solyc06g075360.2.1	Senescence-associated protein	32425	2	2	10.1	8.74E-16	PM	N	4	0	127280	0	0	0	0	K4C9Q1	XP_004241266	PREDICTED: tetraspanin-3-like [Solanum lycopersicum]
Solyc06g076360.2.1	Solyc06g076360.2.1	Outer envelope membrane protein	88684	7	7	13.7	5.69E-106	CH	N	0	0	260670	0	0	0	57021	K4C9Z6	XP_004241213	PREDICTED: protein TOC75-3, chloroplastic-like [Solanum lycopersicum]
Solyc06g076520.1.1	Solyc06g076520.1.1	class I heat shock protein	17735	13	2	59.1	3.90E-223	CY	N	0	423880	1902400	37444	15300000	563390	165480	Q9SYU8	NP_001266045	17.8 kDa class I heat shock protein-like [Solanum lycopersicum] >gi|4836469|gb|AAD30452.1|AF123255_1 17.7 kD class I small heat shock protein [Solanum lycopersicum] >gi|24954801|gb|AAN64316.1| type I small heat shock protein 17.7 kDa I2I is
Solyc06g076570.1.1;Solyc06g076540.1.1	Solyc06g076570.1.1	class I heat shock protein	17632	4	4	46.8	1.11E-90	CY	N	0	125640	155810	0	1791300	412190	0	G5DGD4	XP_004241194	PREDICTED: 17.6 kDa class I heat shock protein-like isoform 1 [Solanum lycopersicum] >gi|460391168|ref|XP_004241195.1| PREDICTED: 17.6 kDa class I heat shock protein-like isoform 2 [Solanum lycopersicum] >gi|460391170|ref|XP_004241196.1| PR
Solyc06g076660.2.1	Solyc06g076660.2.1	Proliferating cell nuclear antigen	29260	7	7	47.7	2.02E-116	NU	N	0	2302700	1256100	0	1139600	0	0	Q8H0Q1	NP_001234844	proliferating cell nuclear antigen [Solanum lycopersicum] >gi|25005275|emb|CAD56690.1| proliferating cell nuclear antigen [Solanum lycopersicum]
Solyc06g076750.2.1	Solyc06g076750.2.1	Peptide transporter	73551	5	5	9	1.77E-14	PM	N	10	650260	0	151180	0	0	0		XP_004241180	PREDICTED: peptide transporter PTR1-like [Solanum lycopersicum]
Solyc06g076970.2.1	Solyc06g076970.2.1	Peptidyl-prolyl cis-trans isomerase	22249	6	6	33.8	3.18E-24	CY	Y	0	590540	1143400	0	556800	3475100	932560	K4CA55	XP_004241161	PREDICTED: peptidyl-prolyl cis-trans isomerase CYP19-4-like [Solanum lycopersicum]
Solyc06g082090.2.1	Solyc06g082090.2.1	Methionine aminopeptidase	42697	11	6	48.8	1.63E-113	CY	N	0	4794200	3722000	4162500	1059800	2044100	3121800	K4CA68	XP_004242516	PREDICTED: proliferation-associated protein 2G4-like [Solanum lycopersicum]
Solyc06g082120.2.1	Solyc06g082120.2.1	Ran GTPase binding protein	23639	2	2	19.4	8.08E-44	CY/NU	N	0	313310	401190	0	0	0	0	K4CA71	XP_004242514	PREDICTED: ran-binding protein 1 homolog c-like [Solanum lycopersicum]
Solyc06g082610.2.1	Solyc06g082610.2.1	Receptor like kinase, RLK	68902	2	2	4.8	1.17E-12	NU	Y	1	234810	545370	292750	0	74737	206730	K4BIX3	XP_004235218	PREDICTED: probable inactive receptor kinase At5g58300-like [Solanum lycopersicum]
Solyc06g082630.2.1;Solyc06g082660.2.1	Solyc06g082630.2.1	26S protease regulatory subunit 6B	46659	3	3	18.6	1.85E-83	CY	N	0	1037800	1500200	0	0	0	155000	K4CAB8	XP_004242474	PREDICTED: 26S protease regulatory subunit 6B homolog [Solanum lycopersicum]
Solyc06g082940.2.1;Solyc06g082950.2.1	Solyc06g082940.2.1	Photosystem I reaction center subunit XI	23156	2	2	14.1	3.13E-17	PM	N	2	3411800	0	0	0	0	0	K4CAE9	XP_004242464	PREDICTED: photosystem I reaction center subunit XI, chloroplastic-like [Solanum lycopersicum]
Solyc06g083180.2.1;Solyc06g007570.2.1	Solyc06g083180.2.1	40S ribosomal protein S8	24957	3	3	21.4	1.23E-29	NU	N	0	79835	27606	91149	0	0	0	K4CAH3	XP_004242427	PREDICTED: 40S ribosomal protein S8-like [Solanum lycopersicum]
Solyc06g083190.2.1	Solyc06g083190.2.1	Peptidyl-prolyl cis-trans isomerase	63571	11	6	26.7	1.34E-88	CY	N	0	1598200	3587700	2501300	3925700	9984300	2827600	K4CAH4	XP_004242423	PREDICTED: peptidyl-prolyl cis-trans isomerase FKBP62-like isoform 2 [Solanum lycopersicum]
Solyc06g083300.2.1	Solyc06g083300.2.1	Ras GTPase-activating protein-binding protein 2	50987	3	3	9.5	6.64E-14	NU	N	0	0	0	0	0	0	737400		XP_004242411	PREDICTED: putative G3BP-like protein-like [Solanum lycopersicum]
Solyc06g083580.2.1	Solyc06g083580.2.1	Pectate lyase 1-27	48289	3	3	12	2.30E-78	PM	Y	1	0	0	0	470190	1383200	4525600	K4CAL3	XP_004242391	PREDICTED: probable pectate lyase 15-like [Solanum lycopersicum]
Solyc06g083620.2.1	Solyc06g083620.2.1	26S protease regulatory subunit 4	49425	8	8	28.2	1.42E-174	CY	N	0	849020	2159600	0	0	0	120060	K4CAL7	XP_004242383	PREDICTED: 26S proteasome regulatory subunit 4 homolog A-like [Solanum lycopersicum]
Solyc06g084210.2.1	Solyc06g084210.2.1	Transport protein SEC24	115130	7	7	11.2	4.34E-96	NU	N	0	1008800	2042200	310800	529110	0	564930	K4CAS6	XP_004242337	PREDICTED: protein transport protein Sec24-like At4g32640-like [Solanum lycopersicum]
Solyc06g084310.2.1;Solyc09g064660.2.1	Solyc06g084310.2.1	Small nuclear ribonucleoprotein Sm D1	12626	2	2	27.2	4.87E-32	NU	N	0	383690	368830	0	0	0	0	K4CAT6	XP_004242330	PREDICTED: small nuclear ribonucleoprotein Sm D1-like [Solanum lycopersicum] >gi|460403318|ref|XP_004247138.1| PREDICTED: small nuclear ribonucleoprotein Sm D1-like [Solanum lycopersicum]
Solyc07g005210.2.1	Solyc07g005210.2.1	Outer membrane lipoprotein blc	21259	4	4	29.7	1.07E-77	CY	N	0	347570	1212900	0	6525200	997380	220350	Q38JE1	NP_001234832	temperature-induced lipocalin' [Solanum lycopersicum] >gi|77744859|gb|ABB02383.1| temperature-induced lipocalin' [Solanum lycopersicum]
Solyc07g005390.2.1	Solyc07g005390.2.1	Aldehyde dehydrogenase	53115	14	14	44	1.39E-196	CY	N	0	5145800	8501500	945970	192940	0	196590	K4CB11	XP_004242576	PREDICTED: NADP-dependent glyceraldehyde-3-phosphate dehydrogenase-like [Solanum lycopersicum]
Solyc07g005600.2.1	Solyc07g005600.2.1	Transmembrane 9 superfamily protein member 4	73778	7	7	13.3	2.11E-63	PM	Y	10	610060	809680	177560	0	0	478960	K4CB31	XP_004242593	PREDICTED: transmembrane 9 superfamily member 4-like [Solanum lycopersicum]
Solyc07g005940.2.1	Solyc07g005940.2.1	Vacuolar ATPase subunit H protein	51521	22	22	51.3	0	NU	N	0	9521200	6392400	24083000	14704000	15037000	20013000	K4CB65	XP_004242619	PREDICTED: V-type proton ATPase subunit H-like [Solanum lycopersicum]
Solyc07g005960.2.1	Solyc07g005960.2.1	Serine carboxypeptidase K10B2.2	52200	3	3	11.4	1.40E-36	EX	Y	0	488640	765820	0	334780	0	0	K4CB67	XP_004242620	PREDICTED: serine carboxypeptidase II-2-like [Solanum lycopersicum]
Solyc07g006070.1.1	Solyc07g006070.1.1	GDP-fucose synthetase NAD dependent epimerase/dehydratase	34762	2	2	13.7	5.53E-14	CY	N	0	0	1525700	0	0	0	0	K4CB78	XP_004242627	PREDICTED: putative GDP-L-fucose synthase 2-like isoform 1 [Solanum lycopersicum] >gi|460394069|ref|XP_004242628.1| PREDICTED: putative GDP-L-fucose synthase 2-like isoform 2 [Solanum lycopersicum]
Solyc07g006280.2.1	Solyc07g006280.2.1	Senescence-associated protein	30121	7	7	31.6	2.47E-70	PM	N	4	63941	0	223290	144750	576190	1131000	K4CB99	XP_004242646	PREDICTED: tetraspanin-8-like [Solanum lycopersicum]
Solyc07g006570.2.1	Solyc07g006570.2.1	S8-Rnase (Fragment)	27109	3	3	21	6.14E-58	EX	Y	0	514500	353630	852580	454440	321630	1290900	K4CBC8	XP_004242665	PREDICTED: ribonuclease 3-like [Solanum lycopersicum]
Solyc07g006650.2.1	Solyc07g006650.2.1	Xylose isomerase	44607	10	10	36.9	6.85E-99	CY	N	0	645920	817910	1091200	465130	3449900	1602300		XP_004242672	PREDICTED: xylose isomerase-like [Solanum lycopersicum]
Solyc07g006890.1.1	Solyc07g006890.1.1	Cytochrome P450	57643	3	3	8.6	3.49E-13	PM/MI	N	1	0	0	0	0	0	246000	K4CBG0	XP_004242690	PREDICTED: cytochrome P450 94A1-like [Solanum lycopersicum]
Solyc07g007030.1.1	Solyc07g007030.1.1	Transmembrane 9 superfamily protein member 2	74524	2	2	6.2	1.82E-50	PM	Y	10	0	341680	0	0	0	163210	K4CBH4	XP_004242698	PREDICTED: transmembrane 9 superfamily member 4-like [Solanum lycopersicum]
Solyc07g007600.2.1;Solyc12g009840.1.1;Solyc01g100390.2.1	Solyc07g007600.2.1	Pyrophosphate-energized proton pump	80237	24	10	33.1	0	PM	N	13	7235300	8625600	10828000	10279000	10823000	11372000	K4Q1Y8	NP_001265905	vacuolar-type H+-pyrophosphatase [Solanum lycopersicum] >gi|410508837|dbj|BAM65603.1| vacuolar H+-pyrophosphatase [Solanum lycopersicum]
Solyc07g007670.2.1	Solyc07g007670.2.1	Purple acid phosphatase 3	54843	6	6	19.1	3.42E-52	EX	Y	0	103730	211180	1559500	0	0	0	K4CBN7	XP_004242741	PREDICTED: bifunctional purple acid phosphatase 26-like isoform 1 [Solanum lycopersicum] >gi|460394300|ref|XP_004242742.1| PREDICTED: bifunctional purple acid phosphatase 26-like isoform 2 [Solanum lycopersicum] >gi|460394302|ref|XP_0042427
Solyc07g007680.2.1	Solyc07g007680.2.1	Plant synaptotagmin	63202	2	2	4.8	9.65E-06	CY	N	1	0	14855	0	0	0	0	K4CBN8	XP_004242744	PREDICTED: synaptotagmin-5-like [Solanum lycopersicum]
Solyc07g007750.2.1	Solyc07g007750.2.1	Defensin protein	8445.9	3	3	43.4	1.95E-69	EX	Y	1	35884	53713	0	481280	65866	251790		ABO36637	defensin protein [Solanum lycopersicum]
Solyc07g007760.2.1	Solyc07g007760.2.1	Defensin protein	8799.3	5	5	42.3	9.06E-12	EX	Y	1	0	0	0	461780	1505200	1083500	K4CBP6	XP_004242750	PREDICTED: defensin-like protein P322-like [Solanum lycopersicum] >gi|133711827|gb|ABO36643.1| defensin protein [Solanum pimpinellifolium]
Solyc07g007790.2.1	Solyc07g007790.2.1	Sucrose phosphate synthase	118480	14	14	18.7	4.07E-59	NU	N	0	5822000	5760500	3253700	0	1617500	8610000	Q645K3	NP_001234839	sucrose phosphate synthase [Solanum lycopersicum] >gi|52139814|gb|AAU29197.1| sucrose phosphate synthase [Solanum lycopersicum]
Solyc07g007870.2.1	Solyc07g007870.2.1	NADH flavin oxidoreductase/12-oxophytodienoate reductase	43520	2	2	10.6	0.00077764	MI	N	0	587980	400900	0	0	0	0	Q9FEW9	NP_001233873	12-oxophytodienoate reductase 3 [Solanum lycopersicum] >gi|62900706|sp|Q9FEW9.1|OPR3_SOLLC RecName: Full=12-oxophytodienoate reductase 3; AltName: Full=12-oxophytodienoate-10,11-reductase 3; Short=OPDA-reductase 3; AltName: Full=LeOPR3 >gi|
Solyc07g008320.2.1	Solyc07g008320.2.1	Calcium-transporting ATPase 1	117920	3	3	3.6	1.60E-09	PM	N	7	0	0	186200	0	0	0	G3LY22	NP_001234817	auto-inhibited Ca2 -transporting ATPase 10 [Solanum lycopersicum] >gi|345548126|gb|AEO12147.1| auto-inhibited Ca2+-transporting ATPase 10 [Solanum lycopersicum]
Solyc07g008350.2.1	Solyc07g008350.2.1	Porin/voltage-dependent anion-selective channel protein	29917	2	2	11.2	5.66E-12	MI	N	0	0	0	0	0	160000	0	K4CBV4	XP_004242789	PREDICTED: mitochondrial outer membrane protein porin 4-like [Solanum lycopersicum]
Solyc07g008370.2.1	Solyc07g008370.2.1	60S ribosomal protein L7	28006	6	3	33.9	3.28E-46	CY/MI	N	0	2829100	4010400	318580	1725200	1768100	1870900	K4CBV6	XP_004242791	PREDICTED: 60S ribosomal protein L7-3-like [Solanum lycopersicum] >gi|445613|prf||1909359B ribosomal protein L7
Solyc07g008610.1.1	Solyc07g008610.1.1	ATP-binding cassette protein	77755	2	2	5.8	3.15E-17	NU	N	0	0	158680	0	0	0	0		XP_004242809	PREDICTED: ABC transporter F family member 4-like [Solanum lycopersicum]
Solyc07g008950.2.1	Solyc07g008950.2.1	Methionyl-tRNA synthetase	91365	4	4	7.4	1.51E-31	CY	N	0	242340	415730	0	240520	127850	714520	K4CC14	XP_004242831	PREDICTED: probable methionine--tRNA ligase-like [Solanum lycopersicum]
Solyc07g009140.2.1	Solyc07g009140.2.1	26S proteasome non-ATPase regulatory subunit 6	44347	8	8	29	7.13E-65	CY	N	0	1226300	692350	369200	78979	2695400	1158400	K4CC33	XP_004242844	PREDICTED: probable 26S proteasome non-ATPase regulatory subunit 6-like [Solanum lycopersicum]
Solyc07g009330.2.1	Solyc07g009330.2.1	60S acidic ribosomal protein P3	11824	2	2	15.1	1.45E-72	CH	N	0	593450	557870	0	0	0	158430	K4CC52	XP_004242857	PREDICTED: 60S acidic ribosomal protein P3-like [Solanum lycopersicum]
Solyc07g016150.2.1	Solyc07g016150.2.1	Elongation factor 1-beta	26333	10	7	61.4	1.35E-67	CY	N	0	1819100	1264600	3196700	724130	3748100	563030	Q9FR30	NP_001234402	ripening regulated protein DDTFR10 [Solanum lycopersicum] >gi|12231300|gb|AAG49034.1|AF204787_1 ripening regulated protein DDTFR10 [Solanum lycopersicum]
Solyc07g016200.2.1	Solyc07g016200.2.1	Proteasome subunit beta type	25341	4	4	19.1	2.76E-73	CY/CH	N	0	246670	827330	502680	0	0	303760	K4CCD7	XP_004242886	PREDICTED: proteasome subunit beta type-6-like [Solanum lycopersicum]
Solyc07g017610.2.1	Solyc07g017610.2.1	Saccharopine dehydrogenase (NAD(+) L-glutamate-forming)	115450	8	8	9.2	2.42E-16	CY/PM	N	1	0	0	0	0	644320	960400	K4CCH5	XP_004242902	PREDICTED: alpha-aminoadipic semialdehyde synthase-like [Solanum lycopersicum]
Solyc07g019670.2.1	Solyc07g019670.2.1	Fatty acid oxidation complex subunit alpha	78397	4	3	7.1	3.38E-41	MI/CY	N	2	92929	96523	0	54229	70147	2222800	K4CCS9	XP_004242934	PREDICTED: peroxisomal fatty acid beta-oxidation multifunctional protein AIM1-like [Solanum lycopersicum]
Solyc07g020860.2.1	Solyc07g020860.2.1	Peroxiredoxin	17437	9	9	79.6	1.02E-151	CY	N	0	7902800	11293000	5291800	3380900	9236000	9099100	Q7Y240	NP_001234171	thioredoxin peroxidase 1 [Solanum lycopersicum] >gi|30841938|gb|AAP34571.1| thioredoxin peroxidase 1 [Solanum lycopersicum]
Solyc07g021540.2.1	Solyc07g021540.2.1	FIP1	28647	5	4	22.1	1.33E-31	CH	N	0	0	0	236890	0	936930	71820	K4CD10	XP_004242941	PREDICTED: GEM-like protein 1-like [Solanum lycopersicum]
Solyc07g032100.2.1	Solyc07g032100.2.1	Coatomer alpha subunit-like protein	136920	7	7	21.7	2.40E-299	CY	N	0	250560	683390	125200	0	226130	411670	K4CDF4	XP_004243143	PREDICTED: coatomer subunit alpha-1-like [Solanum lycopersicum]
Solyc07g037960.1.1	Solyc07g037960.1.1	Ectonucleotide pyrophosphatase/phosphodiesterase 1	54105	7	7	16.9	1.05E-31	CH	N	1	431280	0	1194100	0	0	98020		XP_004243766	PREDICTED: ectonucleotide pyrophosphatase/phosphodiesterase family member 3-like [Solanum lycopersicum]
Solyc07g041150.2.1	Solyc07g041150.2.1	Myosin XI	172900	7	5	5.7	2.01E-112	NU	N	0	0	0	31421	0	0	534000		XP_004243730	PREDICTED: unconventional myosin-Va-like [Solanum lycopersicum]
Solyc07g041900.2.1	Solyc07g041900.2.1	Cathepsin L-like cysteine proteinase	38944	9	9	32.9	2.04E-165	VA	Y	1	4820300	2719500	10988000	5240900	5448600	21675000	Q40143	XP_004243708	PREDICTED: cysteine proteinase 3-like [Solanum lycopersicum] >gi|2499879|sp|Q40143.1|CYSP3_SOLLC RecName: Full=Cysteine proteinase 3; Flags: Precursor >gi|1235545|emb|CAA88629.1| pre-pro-cysteine proteinase [Solanum lycopersicum]
Solyc07g042250.2.1	Solyc07g042250.2.1	chaperonin	26562	2	2	15.4	8.63E-35	CH	N	0	1654400	2659400	0	0	0	0	Q9M5A8	NP_001234423	chaperonin 21 precursor [Solanum lycopersicum] >gi|7331143|gb|AAF60293.1| chaperonin 21 precursor [Solanum lycopersicum]
Solyc07g042550.2.1	Solyc07g042550.2.1	Sucrose synthase	92589	14	13	50.3	0	CY	N	0	3794600	5097300	100220	0	126380	403260		ADM47608	sucrose synthase isoform 3 [Solanum lycopersicum]
Solyc07g042570.2.1	Solyc07g042570.2.1	Eukaryotic translation initiation factor 3 subunit 11 family protein expressed	26455	2	2	9	4.82E-05	CY	N	0	0	140730	0	0	0	0	K4CEB8	XP_004243678	PREDICTED: eukaryotic translation initiation factor 3 subunit K-like [Solanum lycopersicum]
Solyc07g042910.2.1	Solyc07g042910.2.1	Genomic DNA chromosome 5 TAC clone K21L19	124480	4	4	5.2	1.76E-38	PM	Y	1	431120	0	0	0	0	145560		XP_004243905	PREDICTED: uncharacterized protein LOC101252412 [Solanum lycopersicum]
Solyc07g043310.2.1	Solyc07g043310.2.1	Aminotransferase	56708	2	2	7.4	7.53E-10	MI/CH	N	0	0	0	0	51094	0	0	Q84P54	NP_001234336	gamma aminobutyrate transaminase 1, mitochondrial [Solanum lycopersicum] >gi|75147513|sp|Q84P54.1|GATP1_SOLLC RecName: Full=Gamma aminobutyrate transaminase 1, mitochondrial; AltName: Full=Gamma-aminobutyrate transaminase isozyme 1; Short=LeGABA-TP1; Shor
Solyc07g043320.2.1	Solyc07g043320.2.1	Unknown Protein	170220	35	35	29.9	0	NU	N	1	7829200	5479200	2222100	3499600	10093000	17416000	K4CEJ1	XP_004243644	PREDICTED: uncharacterized protein LOC101256605 [Solanum lycopersicum]
Solyc07g043360.1.1	Solyc07g043360.1.1	60S ribosomal protein L27	15582	2	2	30.4	1.12E-09	CY	N	0	8999.3	0	0	0	0	0	K4CEJ5	XP_004243641	PREDICTED: 60S ribosomal protein L27-3-like isoform 1 [Solanum lycopersicum]
Solyc07g043560.2.1	Solyc07g043560.2.1	Heat shock protein 4	98786	3	3	3.6	1.59E-10	ER/NU	Y	0	190830	202810	0	0	0	291920	K4CEL3	XP_004243633	PREDICTED: heat shock 70 kDa protein 17-like [Solanum lycopersicum]
Solyc07g043570.2.1	Solyc07g043570.2.1	Aldo/keto reductase family protein	39163	2	2	3.9	1.06E-05	CY	N	0	11488	11539	0	0	0	0		XP_004243632	PREDICTED: uncharacterized oxidoreductase At1g06690, chloroplastic-like [Solanum lycopersicum]
Solyc07g044840.2.1	Solyc07g044840.2.1	2 3-bisphosphoglycerate-independent phosphoglycerate mutase	61142	12	12	27.2	4.48E-98	CY	N	0	6728500	3801400	9198900	0	0	695930	K4CEP2	XP_004243619	PREDICTED: 2,3-bisphosphoglycerate-independent phosphoglycerate mutase-like [Solanum lycopersicum]
Solyc07g044860.2.1	Solyc07g044860.2.1	Oxygen-evolving enhancer protein 2, chloroplastic	27707	5	5	39.1	9.78E-39	CH	N	0	4169000	5089100	0	0	913480	0	P29795	NP_001234109	oxygen-evolving enhancer protein 2, chloroplastic [Solanum lycopersicum] >gi|266856|sp|P29795.1|PSBP_SOLLC RecName: Full=Oxygen-evolving enhancer protein 2, chloroplastic; Short=OEE2; AltName: Full=23 kDa subunit of oxygen evolving system of photosystem I
Solyc07g045160.2.1;Solyc12g095880.1.1	Solyc07g045160.2.1	Phosphofructokinase family protein	54155	2	2	6.7	6.58E-05	CY	N	0	0	93164	0	0	0	0	K4CES3	XP_004243602	PREDICTED: 6-phosphofructokinase 3-like isoform 3 [Solanum lycopersicum]
Solyc07g045210.1.1;Solyc12g006200.1.1	Solyc07g045210.1.1	Unknown Protein	66169	3	3	5	5.78E-06	CY/NU	N	1	104030	0	0	0	0	0	K4CES8	XP_004243592	PREDICTED: uncharacterized protein LOC101266139 [Solanum lycopersicum]
Solyc07g045290.2.1	Solyc07g045290.2.1	Long-chain-fatty-acid--CoA ligase 3	79827	5	5	9.5	1.42E-26	CH	N	1	214990	667580	0	0	214010	348450	K4CET6	XP_004243588	PREDICTED: long chain acyl-CoA synthetase 8-like [Solanum lycopersicum]
Solyc07g045440.1.1	Solyc07g045440.1.1	Fasciclin-like arabinogalactan protein 19	44082	15	15	43.5	0	EX/PM	Y	1	34465000	19516000	9330900	5903500	30804000	827240	K4CEV0	XP_004243573	PREDICTED: fasciclin-like arabinogalactan protein 2-like [Solanum lycopersicum]
Solyc07g047700.2.1	Solyc07g047700.2.1	UPF0382 membrane protein SE_0353	11716	2	2	46.8	6.44E-18	PM	N	3	12625000	5586200	0	6492100	0	5363900		XP_004243561	PREDICTED: transmembrane protein 256 homolog [Solanum lycopersicum]
Solyc07g047800.2.1	Solyc07g047800.2.1	Short-chain dehydrogenase/reductase family protein	29549	12	12	59.4	6.87E-195	CY	N	0	0	207460	0	1656900	4247600	14515000	K4CEY6	XP_004243555	PREDICTED: peroxisomal 2,4-dienoyl-CoA reductase SPS19-like isoform 1 [Solanum lycopersicum] >gi|460395977|ref|XP_004243556.1| PREDICTED: peroxisomal 2,4-dienoyl-CoA reductase SPS19-like isoform 2 [Solanum lycopersicum]
Solyc07g047850.2.1;Solyc12g006140.1.1	Solyc07g047850.2.1	Chlorophyll a-b binding protein 4, chloroplastic	28774	5	5	58.1	5.69E-72	CH	N	0	13575000	7789200	0	0	0	0	P14278	NP_001234739	chlorophyll a-b binding protein 4, chloroplastic [Solanum lycopersicum] >gi|115803|sp|P14278.1|CB24_SOLLC RecName: Full=Chlorophyll a-b binding protein 4, chloroplastic; AltName: Full=LHCII type I CAB-4; Short=LHCP; Flags: Precursor >gi|170390|gb|AAA34141
Solyc07g048090.1.1	Solyc07g048090.1.1	Fasciclin-like arabinogalactan protein 2	24685	2	2	8.6	9.98E-11	EX	N	0	0	0	0	0	531560	0		XP_004243536	PREDICTED: fasciclin-like arabinogalactan protein 7-like [Solanum lycopersicum]
Solyc07g049140.2.1	Solyc07g049140.2.1	Metallocarboxypeptidase inhibitor	10699	2	2	11.5	1.58E-23	EX	N	1	61026	87021	265330	1246600	2352600	1392200	P14903	NP_001234762	fruit-specific protein [Solanum lycopersicum] >gi|120559|sp|P14903.1|FSPM_SOLLC RecName: Full=Fruit-specific protein >gi|170356|gb|AAA34129.1| fruit-specific protein [Solanum lycopersicum] >gi|170358|gb|AAA34130.1| fruit-specific protein [Solanum lycopers
Solyc07g049450.2.1	Solyc07g049450.2.1	Thioredoxin/protein disulfide isomerase	47067	14	14	53.7	2.80E-103	ER	Y	0	1422400	3465100	2029600	3251000	1487600	1792000	K4CF48	XP_004243508	PREDICTED: protein disulfide isomerase-like 2-3-like [Solanum lycopersicum]
Solyc07g049530.2.1;Solyc07g049550.2.1	Solyc07g049530.2.1	1-aminocyclopropane-1-carboxylate oxidase	35813	13	13	46.7	4.68E-145	CY	N	0	48269	85641	65456	803530	971660	9058200		P05116	RecName: Full=1-aminocyclopropane-1-carboxylate oxidase 1; Short=ACC oxidase 1; AltName: Full=Ethylene-forming enzyme; Short=EFE; AltName: Full=Protein pTOM 13 >gi|19207|emb|CAA41212.1| 1-Aminocyclopropane-1-carboxylic acid oxidase [Solanum lycopersicum]
Solyc07g049690.2.1	Solyc07g049690.2.1	Cytochrome P450	53552	7	7	23.7	6.13E-86	PM	N	0	870130	641120	0	0	0	538240	Q9LLA9	NP_001234420	fatty acid hydroperoxide lyase [Solanum lycopersicum] >gi|7677378|gb|AAF67142.1|AF230372_1 fatty acid hydroperoxide lyase [Solanum lycopersicum]
Solyc07g051850.2.1	Solyc07g051850.2.1	Aspartic proteinase	55131	25	22	52.6	0	VA	Y	1	24108000	22668000	67261000	196950000	49851000	113120000	K4CF87	XP_004243484	PREDICTED: aspartic proteinase A1-like isoform 1 [Solanum lycopersicum] >gi|460395834|ref|XP_004243485.1| PREDICTED: aspartic proteinase A1-like isoform 2 [Solanum lycopersicum]
Solyc07g052230.2.1	Solyc07g052230.2.1	Laccase-22	59933	6	4	13.8	5.77E-41	EX	Y	1	108250	0	2335700	0	0	0	K4CFC2	XP_004243477	PREDICTED: L-ascorbate oxidase homolog [Solanum lycopersicum]
Solyc07g052240.2.1	Solyc07g052240.2.1	Laccase-22	60508	2	2	7.9	4.39E-23	EX	Y	1	53451	109320	149410	415190	124910	500940	K4CFC3	XP_004243476	PREDICTED: L-ascorbate oxidase homolog [Solanum lycopersicum]
Solyc07g052350.2.1	Solyc07g052350.2.1	3-isopropylmalate dehydratase large subunit	108200	14	14	39.1	0	CY/CH	N	0	8336500	4737000	953930	444950	248710	649260	K4CFD4	XP_004243472	PREDICTED: aconitate hydratase, cytoplasmic-like [Solanum lycopersicum]
Solyc07g053260.2.1	Solyc07g053260.2.1	14-3-3 protein sigma gamma zeta beta/alpha	29432	13	9	65.5	1.09E-204	CY	N	0	1548500	1381700	4798900	2483100	7139100	13382000	P93214	NP_001234272	14-3-3 protein 9 [Solanum lycopersicum] >gi|26454611|sp|P93214.2|14339_SOLLC RecName: Full=14-3-3 protein 9 >gi|22138738|emb|CAA67373.2| 14-3-3 protein [Solanum lycopersicum]
Solyc07g053280.2.1	Solyc07g053280.2.1	Ketol-acid reductoisomerase	63889	14	8	31.3	1.41E-129	CH	N	0	891570	1117100	2896300	697360	0	739970	K4CFM5	XP_004243410	PREDICTED: ketol-acid reductoisomerase, chloroplastic-like [Solanum lycopersicum]
Solyc07g053480.2.1;Solyc12g010790.1.1;Solyc12g014080.1.1;Solyc03g006270.2.1;Solyc06g005810.2.1;Solyc03g079900.2.1;Solyc05g052900.2.1;Solyc06g076450.2.1;Solyc10g008840.2.1;Solyc01g103380.2.1;Solyc10g045550.1.1	Solyc07g053480.2.1	Ras-related protein Rab-25	24092	4	1	19.4	1.44E-22	CY	N	0	262570	778260	579380	0	119560	0	K4CFP5	XP_004243397	PREDICTED: ras-related protein RABA1f-like [Solanum lycopersicum]
Solyc07g053540.1.1	Solyc07g053540.1.1	Fasciclin-like arabinogalactan protein 4	26426	2	2	10.5	2.38E-47	EX	Y	0	477960	0	0	0	449910	0	K4CFP9	XP_004243392	PREDICTED: fasciclin-like arabinogalactan protein 9-like [Solanum lycopersicum]
Solyc07g053650.2.1	Solyc07g053650.2.1	26S proteasome regulatory subunit	90283	24	22	47.7	4.91E-266	PM/CY	N	0	6125800	10464000	2432900	1716700	951180	2886200		XP_004243378	PREDICTED: 26S proteasome non-ATPase regulatory subunit 2 1A-like [Solanum lycopersicum]
Solyc07g053970.2.1	Solyc07g053970.2.1	Two-pore calcium channel 2	85654	3	3	7.4	3.79E-129	PM	N	11	0	588970	190380	0	0	0	K4CFU2	XP_004243353	PREDICTED: two pore calcium channel protein 1A-like [Solanum lycopersicum]
Solyc07g054410.1.1	Solyc07g054410.1.1	Unknown Protein	72988	2	2	3.1	0.0020746	NU	N	0	0	0	255180	0	0	0	K4B0K7	XP_004230148	PREDICTED: vesicle-associated protein 2-2-like [Solanum lycopersicum]
Solyc07g055060.2.1	Solyc07g055060.2.1	Phosphoenolpyruvate carboxylase 1	109950	24	23	59	0	CY	N	0	8259300	13535000	6783300	3760600	2374300	6747800	K4CG46	XP_004243288	PREDICTED: phosphoenolpyruvate carboxylase, housekeeping isozyme-like [Solanum lycopersicum]
Solyc07g055300.2.1;Solyc10g007950.2.1;Solyc02g072150.2.1	Solyc07g055300.2.1	Alpha alpha-trehalose-phosphate synthase (UDP-forming)	97038	3	3	7.2	2.70E-22	CY	N	0	194160	120820	0	0	0	0	K4CG69	XP_004243268	PREDICTED: probable alpha,alpha-trehalose-phosphate synthase [UDP-forming] 7-like [Solanum lycopersicum]
Solyc07g056140.2.1	Solyc07g056140.2.1	Glucose-1-phosphate adenylyltransferase	57292	2	2	6.3	2.81E-12	CH	N	0	193100	125730	0	0	0	0		ADE44159	ADP-glucose pyrophosphorylase small subunit [Solanum lycopersicum var. cerasiforme]
Solyc07g056220.2.1	Solyc07g056220.2.1	Vacuolar sorting-associated protein	94984	8	8	10.8	2.06E-25	CY	N	0	165720	192270	0	0	0	0	K4CGF5	XP_004243213	PREDICTED: vacuolar protein sorting-associated protein 16 homolog [Solanum lycopersicum]
Solyc07g056420.2.1;Solyc07g056470.2.1	Solyc07g056420.2.1	Glutathione S-transferase-like protein	25393	9	6	34.1	5.34E-90	CY	N	0	105900	109780	180710	622070	1688000	7742700	Q8GVD1	NP_001234157	glutathione S-transferase-like protein [Solanum lycopersicum] >gi|27447206|gb|AAL92873.1| glutathione S-transferase-like protein [Solanum lycopersicum]
Solyc07g056490.2.1	Solyc07g056490.2.1	Glutathione transferase	25382	7	7	41.6	4.27E-101	CY	N	0	1708600	1942400	4310700	652280	0	3117200	K4CGI2	XP_004243192	PREDICTED: probable glutathione S-transferase-like [Solanum lycopersicum]
Solyc07g056500.2.1	Solyc07g056500.2.1	Glutathione transferase	25545	2	2	15	6.82E-10	CY	N	0	0	14801	0	0	0	0	Q9FT19	NP_001234094	uncharacterized protein LOC543817 [Solanum lycopersicum] >gi|10567812|gb|AAG16760.1| putative glutathione S-transferase T5 [Solanum lycopersicum]
Solyc07g056510.2.1	Solyc07g056510.2.1	Glutathione S-transferase	25417	3	3	16	2.10E-10	CY	N	0	0	28018	0	1407000	0	0	K4CGI3	XP_004243193	PREDICTED: probable glutathione S-transferase parA-like [Solanum lycopersicum]
Solyc07g056660.2.1	Solyc07g056660.2.1	Transforming growth factor-beta receptor-associated protein 1	112050	8	8	10.4	2.85E-46	NU	N	0	447550	1338900	0	0	0	411310	K4CGJ8	XP_004243182	PREDICTED: vam6/Vps39-like protein-like [Solanum lycopersicum]
Solyc07g061790.2.1	Solyc07g061790.2.1	Heme-binding protein 2	25849	7	7	48	4.75E-51	EX/PM	Y	0	1252300	2357300	3885400	1433300	5715300	2237300	K4CGL2	XP_004244318	PREDICTED: heme-binding protein 2-like [Solanum lycopersicum]
Solyc07g062030.2.1	Solyc07g062030.2.1	Chalcone--flavonone isomerase	29538	2	2	7.7	9.28E-18	CH	N	0	0	0	129690	0	0	0	K4CGN6	XP_004244307	PREDICTED: chalcone--flavonone isomerase-like [Solanum lycopersicum]
Solyc07g062530.2.1	Solyc07g062530.2.1	Phosphoenolpyruvate carboxylase 2	110360	95	57	87.9	0	CY	N	0	351710000	224890000	409890000	23953000	24562000	70531000	K4CGT6	XP_004244271	PREDICTED: phosphoenolpyruvate carboxylase-like [Solanum lycopersicum]
Solyc07g062570.2.1;Solyc10g007260.2.1	Solyc07g062570.2.1	Ubiquitin-conjugating enzyme E2 N	17234	2	2	26.1	1.06E-12	CH/MI	N	0	0	0	0	0	424820	0	K4CGU0	XP_004244267	PREDICTED: ubiquitin-conjugating enzyme E2 35-like [Solanum lycopersicum] >gi|502089837|ref|XP_004489035.1| PREDICTED: ubiquitin-conjugating enzyme E2 35-like [Cicer arietinum]
Solyc07g062610.2.1	Solyc07g062610.2.1	4-methyl-5(B-hydroxyethyl)-thiazole monophosphate biosynthesis enzyme Thi	41682	4	4	16.9	1.50E-20	CY	N	0	180070	487900	0	0	0	444650		XP_004244263	PREDICTED: uncharacterized protein LOC101265350 [Solanum lycopersicum]
Solyc07g062650.2.1	Solyc07g062650.2.1	Malate dehydrogenase	36081	18	17	73.7	4.70E-282	CH	N	0	15646000	10252000	35781000	1408500	7188000	7601800	Q645N1	NP_001234001	mitochondrial malate dehydrogenase [Solanum lycopersicum] >gi|52139816|gb|AAU29198.1| mitochondrial malate dehydrogenase [Solanum lycopersicum]
Solyc07g063010.2.1	Solyc07g063010.2.1	Fatty acid oxidation complex subunit alpha	31847	2	2	14.2	4.74E-09	MI	N	0	0	468190	0	0	0	0	K4CGY4	XP_004244238	PREDICTED: 3-hydroxybutyryl-CoA dehydrogenase-like [Solanum lycopersicum]
Solyc07g063190.2.1	Solyc07g063190.2.1	Thioredoxin	19571	2	2	14.8	5.61E-70	CH	N	0	0	208020	485580	0	5241100	405260	K4CH02	XP_004244226	PREDICTED: thioredoxin M4, chloroplastic-like [Solanum lycopersicum]
Solyc07g063440.2.1	Solyc07g063440.2.1	Trafficking protein particle complex subunit 10	139920	2	2	1.5	2.56E-08	PM	N	0	0	0	0	0	0	8241	K4CH27	XP_004244200	PREDICTED: uncharacterized protein LOC101247141 [Solanum lycopersicum]
Solyc07g063680.2.1;Solyc10g006760.2.1;Solyc02g079410.2.1	Solyc07g063680.2.1	CHP-rich zinc finger protein-like	19024	3	1	19.4	1.19E-16	NU	N	0	973050	467050	424390	0	599140	518710		XP_004244178	PREDICTED: uncharacterized protein C167.05-like [Solanum lycopersicum]
Solyc07g063740.2.1	Solyc07g063740.2.1	Ferredoxin-like	28516	5	5	30	1.42E-75	PM	N	0	106420	356520	78872	132450	6883400	0		XP_004244165	PREDICTED: uncharacterized protein LOC101261728 [Solanum lycopersicum]
Solyc07g064160.2.1	Solyc07g064160.2.1	Thiazole biosynthetic enzyme	37530	8	8	35.9	3.41E-117	CH	N	0	3325800	234660	3415700	0	330210	0	K4CH99	XP_004244150	PREDICTED: thiamine thiazole synthase 1, chloroplastic-like [Solanum lycopersicum]
Solyc07g064170.2.1	Solyc07g064170.2.1	Pectinesterase	60065	21	11	38.8	0	EX/PM	N	1	3458100	6080900	46927000	65499000	39462000	192530000	P14280	NP_001234151	pectinesterase 1 precursor [Solanum lycopersicum] >gi|6174913|sp|P14280.5|PME1_SOLLC RecName: Full=Pectinesterase 1; Short=PE 1; AltName: Full=Pectin methylesterase 1; Flags: Precursor >gi|398716|emb|CAA52703.1| pectin esterase [Solanum lycopersicum]
Solyc07g064180.2.1	Solyc07g064180.2.1	Pectinesterase	60500	8	7	30.7	0	EX/PM	N	1	2206300	1471700	1275100	22557000	5178000	3954700	P09607	NP_001233948	pectinesterase 2.1 [Solanum lycopersicum] >gi|2507165|sp|P09607.2|PME21_SOLLC RecName: Full=Pectinesterase 2.1; Short=PE 2.1; AltName: Full=Pectin methylesterase 2.1; Flags: Precursor >gi|398718|emb|CAA52704.1| pectin esterase [Solanum lycopersicum]
Solyc07g064270.2.1;Solyc05g045670.2.1	Solyc07g064270.2.1	Glucose-6-phosphate/phosphate-translocator	43211	4	4	17.5	5.01E-44	PM	N	5	212850	204510	697310	637750	0	1027700		XP_004244144	PREDICTED: glucose-6-phosphate/phosphate translocator 1, chloroplastic-like isoform 2 [Solanum lycopersicum]
Solyc07g064440.2.1	Solyc07g064440.2.1	Genomic DNA chromosome 5 P1 clone MBG8	60260	2	2	4.9	0.00020324	CY	Y	0	0	0	0	0	0	106670	K4CHC5	XP_004244131	PREDICTED: uncharacterized protein LOC101251602 [Solanum lycopersicum]
Solyc07g064510.2.1	Solyc07g064510.2.1	Polyadenylate-binding protein 2	45176	2	2	8.8	1.08E-24	NU	N	0	0	0	0	0	1554300	0	K4CHD1	XP_004244127	PREDICTED: polyadenylate-binding protein RBP45-like [Solanum lycopersicum]
Solyc07g064970.2.1	Solyc07g064970.2.1	Microtubule-associated protein MAP65-1a	65305	3	3	10.2	1.05E-20	NU/CY	N	0	0	274850	0	0	0	0	G8Z254	NP_001265928	Hop-interacting protein THI016 [Solanum lycopersicum] >gi|365222872|gb|AEW69788.1| Hop-interacting protein THI016 [Solanum lycopersicum]
Solyc07g064980.2.1	Solyc07g064980.2.1	Vacuolar protein sorting-associated protein VTA1 homolog	45725	2	2	8.2	4.57E-10	NU	N	0	682100	323950	77088	0	0	0	K4CHH7	XP_004244086	PREDICTED: vacuolar protein sorting-associated protein VTA1 homolog [Solanum lycopersicum]
Solyc07g065010.2.1	Solyc07g065010.2.1	Bactericidal permeability-increasing protein	53686	6	6	17.3	1.32E-33	PM	Y	0	205670	148430	1572800	585860	417280	179310	K4CHI0	XP_004244083	PREDICTED: putative BPI/LBP family protein At1g04970-like [Solanum lycopersicum]
Solyc07g065030.2.1	Solyc07g065030.2.1	Syntaxin-8	23142	3	3	22	2.38E-11	NU	N	1	160350	304250	0	323660	288960	0		XP_004244081	PREDICTED: syntaxin-51-like [Solanum lycopersicum]
Solyc07g065090.1.1	Solyc07g065090.1.1	Polygalacturonase inhibitor protein	36476	10	10	45.9	1.79E-181	EX	Y	0	2513700	916330	1197700	12662000	3216800	5199500	K4CHI8	XP_004244078	PREDICTED: polygalacturonase inhibitor-like [Solanum lycopersicum]
Solyc07g065120.2.1	Solyc07g065120.2.1	Glycerophosphoryl diester phosphodiesterase family protein	82143	16	16	32.9	1.76E-285	PM	Y	0	20513000	32061000	77056000	39968000	164010000	28617000		XP_004244340	PREDICTED: uncharacterized protein LOC101262834 [Solanum lycopersicum]
Solyc07g065540.1.1	Solyc07g065540.1.1	Fasciclin-like arabinogalactan protein 10	43611	11	10	32.1	5.24E-280	PM	Y	0	9649800	8537800	9311000	9505100	3062400	1399000	K4CHN2	XP_004244059	PREDICTED: fasciclin-like arabinogalactan protein 1-like [Solanum lycopersicum]
Solyc07g065840.2.1	Solyc07g065840.2.1	Heat shock protein 90	80135	27	12	53.5	0	CY	N	0	18207000	23125000	14176000	4589600	8256900	42815000	P36181	NP_001234439	heat shock cognate protein 80 [Solanum lycopersicum] >gi|547683|sp|P36181.1|HSP80_SOLLC RecName: Full=Heat shock cognate protein 80 >gi|170456|gb|AAB01376.1| heat shock cognate protein 80 [Solanum lycopersicum] >gi|38154493|gb|AAR12196.1| molecular chaper
Solyc07g065950.2.1;Solyc10g005920.2.1	Solyc07g065950.2.1	Enhancer of mRNA-decapping protein 4	152020	3	3	2.6	5.92E-08	NU	N	0	23328	0	0	0	0	0	K4CHS1	XP_004244016	PREDICTED: enhancer of mRNA-decapping protein 4-like [Solanum lycopersicum]
Solyc07g066030.2.1	Solyc07g066030.2.1	Proteasome activator subunit 4-like	203340	4	4	3	2.24E-46	PM	N	0	0	0	0	0	170210	690240		XP_004244011	PREDICTED: proteasome activator complex subunit 4-like [Solanum lycopersicum]
Solyc07g066150.1.1	Solyc07g066150.1.1	Photosystem I reaction center subunit V	15955	2	2	11.6	8.77E-06	CH	N	2	868320	719180	0	0	0	0	K4CHU1	XP_004244001	PREDICTED: photosystem I reaction center subunit V, chloroplastic-like [Solanum lycopersicum]
Solyc07g066270.2.1	Solyc07g066270.2.1	Glucosamine-6-phosphate deaminase	28148	2	2	8.2	0.0012423	CY	N	0	37594	0	154860	0	0	0		XP_004243996	PREDICTED: probable 6-phosphogluconolactonase 4, chloroplastic-like [Solanum lycopersicum]
Solyc07g066470.2.1	Solyc07g066470.2.1	Porphobilinogen deaminase	39201	7	7	23	1.78E-133	CH	N	0	111030	654580	184810	1665000	0	833470	K4CHX2	XP_004243981	PREDICTED: porphobilinogen deaminase, chloroplastic-like [Solanum lycopersicum]
Solyc07g066580.2.1;Solyc02g078990.2.1	Solyc07g066580.2.1	Mercaptopyruvate sulfurtransferase-like protein	40948	2	2	9.4	0.00011841	CH	N	0	0	0	225080	0	0	0	C0LIR4	NP_001234274	mercaptopyruvate sulfurtransferase-like protein [Solanum lycopersicum] >gi|224579301|gb|ACN58228.1| mercaptopyruvate sulfurtransferase-like protein [Solanum lycopersicum]
Solyc07g066600.2.1	Solyc07g066600.2.1	Phosphoglycerate kinase	42288	21	17	70.6	1.71E-264	CY	N	0	41697000	63615000	24454000	4816600	6042800	19574000		XP_004243969	PREDICTED: phosphoglycerate kinase, cytosolic-like [Solanum lycopersicum]
Solyc07g066610.2.1	Solyc07g066610.2.1	Phosphoglycerate kinase	50452	13	13	49.4	0	CH	N	0	2977000	6078300	5339000	652850	1022200	9668100	K4CHY4	XP_004243968	PREDICTED: phosphoglycerate kinase, chloroplastic-like [Solanum lycopersicum]
Solyc08g005630.2.1	Solyc08g005630.2.1	Glucose-methanol-choline oxidoreductase	85627	8	8	13.2	2.09E-116	CY	N	0	0	0	0	245170	964150	4115700	K4CI54	XP_004244440	PREDICTED: long-chain-alcohol oxidase FAO4A-like [Solanum lycopersicum]
Solyc08g005770.2.1	Solyc08g005770.2.1	Alcohol acetyltransferase	49835	26	26	64.3	0	PM	N	0	262430	67975	0	33437000	24034000	52818000	Q6QLX4	NP_001234496	alcohol acyl transferase [Solanum lycopersicum] >gi|44887630|gb|AAS48091.1| alcohol acyl transferase [Solanum lycopersicum] >gi|485451269|gb|AGK82805.1| alcohol acyltransferase 3 [Solanum lycopersicum]
Solyc08g005800.2.1	Solyc08g005800.2.1	Pectinacetylesterase like protein	33324	10	10	52.7	1.39E-89	EX	N	0	592440	224090	2363000	2249200	2962900	7117300		XP_004244443	PREDICTED: protein notum homolog isoform 1 [Solanum lycopersicum] >gi|460397779|ref|XP_004244444.1| PREDICTED: protein notum homolog isoform 2 [Solanum lycopersicum]
Solyc08g006510.2.1	Solyc08g006510.2.1	NAD dependent epimerase/dehydratase family protein	30518	2	2	12.4	0.00026307	MI/PM	N	0	0	396040	0	0	0	0	K4CID9	XP_004244495	PREDICTED: uncharacterized protein At1g32220, chloroplastic-like [Solanum lycopersicum]
Solyc08g006880.2.1	Solyc08g006880.2.1	ABC transporter C family member 2	182170	9	9	8.4	1.73E-76	PM	N	14	812280	357460	640750	0	174940	308340	K4CIH6	XP_004244532	PREDICTED: ABC transporter C family member 2-like [Solanum lycopersicum]
Solyc08g006930.2.1	Solyc08g006930.2.1	Photosystem I reaction center subunit X psaK	13287	2	2	8.5	0.0016857	CH	N	0	68453	152660	0	0	0	0		XP_004244537	PREDICTED: photosystem I reaction center subunit psaK, chloroplastic-like isoform 1 [Solanum lycopersicum] >gi|460397971|ref|XP_004244538.1| PREDICTED: photosystem I reaction center subunit psaK, chloroplastic-like isoform 2 [Solanum lycopersicum]
Solyc08g007620.1.1	Solyc08g007620.1.1	Subtilisin-like protease	98209	6	6	10.3	1.44E-48	PM	Y	0	151510	1892100	0	0	0	0		XP_004244717	PREDICTED: subtilisin-like protease-like [Solanum lycopersicum]
Solyc08g008210.2.1	Solyc08g008210.2.1	V-type proton ATPase subunit E	27605	19	7	68	7.74E-280	CY	N	0	7613400	7818300	15296000	3007100	2860800	11092000	K4CIV5	XP_004244624	PREDICTED: V-type proton ATPase subunit E [Solanum lycopersicum]
Solyc08g013860.2.1	Solyc08g013860.2.1	NAD-dependent malic enzyme 2	69956	15	15	32.1	5.23E-121	MI	N	0	534930	1865000	1452200	1375100	0	466960	K4CJ21	XP_004244741	PREDICTED: NAD-dependent malic enzyme 62 kDa isoform, mitochondrial-like [Solanum lycopersicum]
Solyc08g014000.2.1	Solyc08g014000.2.1	Lipoxygenase	96764	41	33	56.4	0	CY	N	0	21770000	11027000	11012000	55838000	18727000	29960000	P38415	NP_001234856	linoleate 9S-lipoxygenase A [Solanum lycopersicum] >gi|585419|sp|P38415.1|LOXA_SOLLC RecName: Full=Linoleate 9S-lipoxygenase A; AltName: Full=Lipoxygenase A >gi|482903|gb|AAA53184.1| lipoxygenase [Solanum lycopersicum]
Solyc08g014130.2.1	Solyc08g014130.2.1	2-isopropylmalate synthase 1	66940	9	7	25.7	3.54E-103	CH/CY	N	0	0	236270	0	1784300	2732600	1107700	K4C627	XP_004240995	PREDICTED: 2-isopropylmalate synthase B-like [Solanum lycopersicum]
Solyc08g014340.2.1	Solyc08g014340.2.1	Cysteine synthase	40939	4	4	24.1	3.07E-67	CH	N	0	194370	0	0	0	0	0	K4CJ67	XP_004244764	PREDICTED: cysteine synthase, chloroplastic/chromoplastic-like isoform 1 [Solanum lycopersicum]
Solyc08g014420.2.1;Solyc12g019460.1.1	Solyc08g014420.2.1	Mitogen-activated protein kinase 2	45232	2	2	8.4	3.43E-08	CY	N	0	0	593530	0	0	0	0	Q84MI5	NP_001234355	mitogen-activated protein kinase 2 [Solanum lycopersicum] >gi|30171843|gb|AAP20420.1| mitogen-activated protein kinase 2 [Solanum lycopersicum]
Solyc08g014480.2.1	Solyc08g014480.2.1	Beta Galactosidase-like protein	125570	7	7	8	3.77E-40	LY	N	0	476920	501200	0	161630	0	113940	K4CJ79	XP_004244771	PREDICTED: beta-galactosidase-like [Solanum lycopersicum]
Solyc08g015660.2.1;Solyc12g096590.1.1	Solyc08g015660.2.1	6 7-dimethyl-8-ribityllumazine synthase	25103	2	2	12.9	0.00028499	PM/CH	N	0	690410	499920	0	0	0	330950	K4CJ96	XP_004244782	PREDICTED: 6,7-dimethyl-8-ribityllumazine synthase, chloroplastic-like [Solanum lycopersicum]
Solyc08g015690.2.1	Solyc08g015690.2.1	Late-embryogenesis abundant protein 2	35248	9	9	46.7	1.07E-69	CY	N	0	2959500	5797600	576910	3057900	2871800	10283000		XP_004244783	PREDICTED: uncharacterized protein LOC101260160 [Solanum lycopersicum]
Solyc08g015860.2.1	Solyc08g015860.2.1	Rab GDP dissociation inhibitor	49520	2	2	43.5	2.99E-92	CY	N	0	413630	0	0	0	0	0	K4CJB4	XP_004244786	PREDICTED: rab GDP dissociation inhibitor alpha-like [Solanum lycopersicum]
Solyc08g016170.2.1	Solyc08g016170.2.1	3-oxoacyl-(Acyl carrier protein) synthase II	50018	2	2	7.5	0.0053091	CH	N	0	0	247120	0	0	0	0	K4CJE1	XP_004244796	PREDICTED: 3-oxoacyl-[acyl-carrier-protein] synthase I, chloroplastic-like [Solanum lycopersicum]
Solyc08g016510.2.1;Solyc02g070510.2.1	Solyc08g016510.2.1	Proteasome subunit alpha type	26068	8	8	42.2	1.90E-59	CY	N	0	1923900	1445500	508450	0	280190	169320	K4CJH4	XP_004244803	PREDICTED: proteasome subunit alpha type-5-like [Solanum lycopersicum]
Solyc08g016670.2.1	Solyc08g016670.2.1	Calcyclin-binding protein	24852	3	3	22.4	2.69E-40	NU	N	0	661900	1187600	0	721060	0	621110	K4CJI7	XP_004244806	PREDICTED: calcyclin-binding protein-like [Solanum lycopersicum]
Solyc08g021890.2.1	Solyc08g021890.2.1	DnaJ homolog subfamily C member 13	44271	2	2	8.6	3.96E-18	NU	N	0	310010	0	0	0	0	0		XP_004244851	PREDICTED: dnaJ homolog subfamily C GRV2-like [Solanum lycopersicum]
Solyc08g021910.1.1	Solyc08g021910.1.1	Chaperone protein dnaJ	225340	6	6	3.9	1.96E-38	NU/CY	N	0	291860	0	0	0	0	0		XP_004244851	PREDICTED: dnaJ homolog subfamily C GRV2-like [Solanum lycopersicum]
Solyc08g023440.2.1	Solyc08g023440.2.1	Early-responsive to dehydration 4	81943	6	6	13.4	6.46E-22	PM	N	10	895870	368720	589670	0	0	457690	K4CJR2	XP_004244862	PREDICTED: uncharacterized membrane protein C24H6.13-like [Solanum lycopersicum]
Solyc08g029110.2.1	Solyc08g029110.2.1	DUF52 domain-containing protein	32665	2	2	10.3	1.41E-08	CY/MI	N	0	0	336780	0	0	0	0	K4CJX3	XP_004244896	PREDICTED: protein MEMO1-like [Solanum lycopersicum]
Solyc08g041710.2.1	Solyc08g041710.2.1	Unknown Protein	59439	4	4	9.4	2.38E-30	PM	Y	6	822670	1985900	779790	0	0	0	K4CK32	XP_004244937	PREDICTED: uncharacterized protein LOC101259959 isoform 1 [Solanum lycopersicum]
Solyc08g041870.2.1	Solyc08g041870.2.1	Aspartate aminotransferase	50845	7	7	19.5	2.26E-35	CH	N	0	496720	2644300	278010	1003700	0	252270	K4CK47	XP_004244943	PREDICTED: aspartate aminotransferase, chloroplastic-like [Solanum lycopersicum]
Solyc08g041890.2.1	Solyc08g041890.2.1	Importin alpha-1b subunit	63639	3	3	16.8	1.31E-67	CY	N	0	1844700	1201500	838440	0	78399	210130		XP_004244944	PREDICTED: importin subunit alpha-1-like [Solanum lycopersicum]
Solyc08g061000.2.1;Solyc06g066060.2.1	Solyc08g061000.2.1	ATP-dependent RNA helicase	55033	3	3	11.8	1.18E-18	CY	N	0	600110	313190	0	0	0	0		XP_004245029	PREDICTED: DEAD-box ATP-dependent RNA helicase 56-like [Solanum lycopersicum]
Solyc08g061850.2.1;Solyc08g061960.2.1	Solyc08g061850.2.1	Ribosomal protein	27979	10	3	38.8	5.00E-107	CY	N	0	760200	497750	429380	327630	593390	1266200	K4CKY5	XP_004245053	PREDICTED: 40S ribosomal protein S3-3-like [Solanum lycopersicum] >gi|460399043|ref|XP_004245054.1| PREDICTED: 40S ribosomal protein S3-3-like [Solanum lycopersicum]
Solyc08g062340.2.1	Solyc08g062340.2.1	Class II small heat shock protein Le-HSP17.6	17335	2	2	47.7	1.10E-123	CY	N	0	4495500	6406700	0	817160	0	0	O82545	NP_001234130	cytosolic class II small heat shock protein HCT2 [Solanum lycopersicum] >gi|3639075|gb|AAC36312.1| cytosolic class II small heat shock protein HCT2 [Solanum lycopersicum]
Solyc08g062450.1.1	Solyc08g062450.1.1	class II heat shock protein	17624	7	3	46.8	7.01E-131	CY	N	0	12837000	31631000	0	8264400	0	2108400	Q96489	NP_001233913	class II small heat shock protein Le-HSP17.6 [Solanum lycopersicum] >gi|1773291|gb|AAC14577.1| class II small heat shock protein Le-HSP17.6 [Solanum lycopersicum]
Solyc08g062630.2.1	Solyc08g062630.2.1	Aminopeptidase-like protein	99118	12	12	19.1	3.20E-293	CY	N	0	1142800	1611800	1687100	1357800	617370	1495300	K4CL50	XP_004245070	PREDICTED: puromycin-sensitive aminopeptidase-like [Solanum lycopersicum]
Solyc08g062660.2.1	Solyc08g062660.2.1	Ran GTPase binding protein	25016	3	3	29.5	9.35E-56	NU/CY	N	0	430550	795580	0	0	0	0	Q94K24	NP_001234587	Ran binding protein-1 [Solanum lycopersicum] >gi|14091665|gb|AAK53813.1|AF370443_1 Ran binding protein-1 [Solanum lycopersicum]
Solyc08g062920.2.1;Solyc08g062910.2.1	Solyc08g062920.2.1	Elongation factor EF-2	92382	47	47	63.3	0	CY	N	0	66800000	58832000	18298000	10699000	19757000	49081000		XP_004245083	PREDICTED: elongation factor 2-like [Solanum lycopersicum]
Solyc08g065220.2.1	Solyc08g065220.2.1	Glycine dehydrogenase P protein	113070	8	8	11.8	8.05E-49	MI	N	0	863550	1248400	0	0	0	0	K4CLA3	XP_004245101	PREDICTED: glycine dehydrogenase [decarboxylating], mitochondrial-like [Solanum lycopersicum]
Solyc08g065610.2.1	Solyc08g065610.2.1	Vacuolar processing enzyme-1b	53220	6	6	17.8	3.95E-66	EX	Y	0	761130	1049000	8042000	1771400	2947000	2893300	K4CLE1	XP_004245113	PREDICTED: vacuolar-processing enzyme-like [Solanum lycopersicum]
Solyc08g065640.2.1	Solyc08g065640.2.1	Thioredoxin-like protein	22575	2	2	24	5.33E-13	NU/CY	N	0	601700	623240	0	587610	1003900	0	K4CLE4	XP_004245115	PREDICTED: PITH domain-containing protein 1-like [Solanum lycopersicum]
Solyc08g065980.2.1	Solyc08g065980.2.1	Glycine-rich protein	156260	3	3	3.9	2.30E-30	PM	Y	6	213460	308780	628370	0	0	0		XP_004245131	PREDICTED: uncharacterized protein LOC101243915 [Solanum lycopersicum]
Solyc08g066240.2.1	Solyc08g066240.2.1	Decarboxylase family protein	50866	15	15	39.6	1.93E-258	NU	N	0	0	0	0	10449000	11272000	35243000	K4CLK1	XP_004245144	PREDICTED: histidine decarboxylase-like [Solanum lycopersicum]
Solyc08g066570.1.1	Solyc08g066570.1.1	Regulator of chromosome condensation RCC1 domain-containing protein	46487	5	5	27.7	5.24E-36	CY	N	0	0	36966	335790	0	4306600	166650		XP_004245162	PREDICTED: E3 ubiquitin-protein ligase HERC2-like [Solanum lycopersicum]
Solyc08g066600.2.1	Solyc08g066600.2.1	Homology to unknown gene	110690	2	2	3.9	4.33E-19	NU/CH	N	0	90949	133020	0	0	0	0	K4CLN6	XP_004245164	PREDICTED: uncharacterized protein LOC101253812 [Solanum lycopersicum]
Solyc08g066790.2.1	Solyc08g066790.2.1	Phospholipase D	92750	4	4	18.2	1.11E-80	CY	N	0	263780	147380	0	0	0	0	Q9AWB9	NP_001234863	phospholipase PLDa2 [Solanum lycopersicum] >gi|13111657|gb|AAG45486.1| phospholipase PLDa2 [Solanum lycopersicum]
Solyc08g066800.2.1	Solyc08g066800.2.1	Phospholipase D	92027	38	30	53.7	0	CY	N	0	12255000	8556200	12355000	16790000	14380000	22107000	K4CLQ6	XP_004245177	PREDICTED: phospholipase D alpha 1-like [Solanum lycopersicum]
Solyc08g067030.2.1	Solyc08g067030.2.1	Os01g0611000 protein (Fragment)	40756	6	6	21.8	3.34E-44	CH	Y	1	0	0	0	232280	0	1718100	K4CLS9	XP_004245192	PREDICTED: uncharacterized protein LOC101262737 [Solanum lycopersicum]
Solyc08g068100.2.1	Solyc08g068100.2.1	Bzip-like transcription factor-like	83388	2	2	2.8	0.000132	NU	N	0	91860	0	0	0	0	0	K4CM34	XP_004245249	PREDICTED: uncharacterized protein LOC101255018 [Solanum lycopersicum]
Solyc08g068340.2.1	Solyc08g068340.2.1	Eukaryotic translation initiation factor 3 subunit 6-interacting protein	60647	5	5	11.4	7.14E-27	CY	N	0	0	623150	0	0	0	0	K4CM58	XP_004245267	PREDICTED: eukaryotic translation initiation factor 3 subunit L-like [Solanum lycopersicum]
Solyc08g068570.2.1	Solyc08g068570.2.1	Tocopherol cyclase	55579	2	2	10.8	7.21E-08	CH	N	0	0	0	0	516680	0	0	K4CM80	XP_004245276	PREDICTED: tocopherol cyclase, chloroplastic-like [Solanum lycopersicum]
Solyc08g068580.2.1	Solyc08g068580.2.1	Phospholipase D3	57235	3	3	6.1	5.06E-14	EX	Y	1	0	0	0	243160	0	0	K4CM81	XP_004245277	PREDICTED: probable phospholipase D F09G2.8-like [Solanum lycopersicum]
Solyc08g068690.1.1;Solyc08g068710.1.1;Solyc08g068730.1.1;Solyc08g068720.1.1	Solyc08g068690.1.1	N-acetyltransferase	27471	2	2	15.8	1.41E-14	VA	N	0	0	243820	0	0	0	0	K4CM91	XP_004245283	PREDICTED: tyramine N-feruloyltransferase 4/11-like [Solanum lycopersicum]
Solyc08g069030.2.1	Solyc08g069030.2.1	Delta-aminolevulinic acid dehydratase	46835	4	4	19.5	1.30E-34	CH	N	0	549300	810020	0	0	0	0	K4CMC3	XP_004245301	PREDICTED: delta-aminolevulinic acid dehydratase, chloroplastic-like [Solanum lycopersicum] >gi|1097877|prf||2114378A aminolevulinate dehydratase
Solyc08g074290.2.1	Solyc08g074290.2.1	BRI1-KD interacting protein 129 (Fragment)	51145	4	4	12.4	2.12E-20	CY	Y	1	32734	25159	0	0	0	881140	K4CME9	XP_004246075	PREDICTED: uncharacterized protein LOC101247450 [Solanum lycopersicum]
Solyc08g074390.2.1	Solyc08g074390.2.1	Glucan endo-1 3-beta-glucosidase 6	52950	8	7	23.1	1.43E-49	EX	N	1	0	230910	721530	0	2736100	266860	K4CMF9	XP_004246072	PREDICTED: glucan endo-1,3-beta-glucosidase 6-like [Solanum lycopersicum]
Solyc08g075210.1.1	Solyc08g075210.1.1	Acyltransferase-like protein	47060	9	9	34.2	2.69E-137	PM/CH	N	0	51305	0	714680	0	6009900	21997	K4CMN8	XP_004246214	PREDICTED: deacetylvindoline O-acetyltransferase-like [Solanum lycopersicum]
Solyc08g075310.2.1	Solyc08g075310.2.1	AP-1 complex subunit gamma-1	106170	2	2	3.2	1.25E-09	NU	N	0	0	0	0	0	0	84931		XP_004246212	PREDICTED: AP-4 complex subunit epsilon-like, partial [Solanum lycopersicum]
Solyc08g075390.2.1	Solyc08g075390.2.1	Isopentenyl-diphosphate delta-isomerase family protein	88541	9	9	16.7	6.64E-96	CY	N	0	1093300	359960	1845300	690400	0	530240	K4CMQ6	XP_004246014	PREDICTED: nudix hydrolase 3-like [Solanum lycopersicum]
Solyc08g075530.2.1	Solyc08g075530.2.1	Alpha glucosidase-like protein	119880	7	7	7.5	5.86E-31	CH/CY	N	0	634950	337280	1277600	1922300	1387700	441430	K4CMS0	XP_004246000	PREDICTED: alpha-glucosidase 2-like [Solanum lycopersicum]
Solyc08g075540.2.1;Solyc08g005550.2.1;Solyc01g105220.2.1;Solyc08g075550.2.1	Solyc08g075540.2.1	Alternative oxidase	40059	2	2	4.7	6.68E-17	MI	N	0	0	0	0	0	0	168320	Q84V47	NP_001234117	alternative oxidase 1a [Solanum lycopersicum] >gi|29465622|gb|AAK58482.1| alternative oxidase 1a [Solanum lycopersicum]
Solyc08g075690.2.1	Solyc08g075690.2.1	Acyl-CoA-binding protein	10097	2	2	22.2	7.50E-28	CY/NU	N	0	522820	477570	5574500	336580	586770	194710	K4CMT6	XP_004245991	PREDICTED: acyl-CoA-binding protein-like isoform 1 [Solanum lycopersicum]
Solyc08g075700.2.1;Solyc12g096150.1.1	Solyc08g075700.2.1	60S ribosomal protein L13	23600	7	7	31.1	8.16E-45	MI/CY	N	0	859710	1185800	2089300	0	210430	856740	K4CMT7	XP_004245965	PREDICTED: 60S ribosomal protein L13-2-like [Solanum lycopersicum]
Solyc08g075750.2.1	Solyc08g075750.2.1	ATP-dependent Clp protease proteolytic subunit	32906	2	2	15.2	3.27E-36	CH	N	0	0	1148400	0	0	571190	0	K4CMU2	XP_004245978	PREDICTED: ATP-dependent Clp protease proteolytic subunit 4, chloroplastic-like [Solanum lycopersicum]
Solyc08g075870.2.1;Solyc08g005490.2.1	Solyc08g075870.2.1	Dehydration-responsive family protein-like	68388	2	2	7	2.80E-34	CY	N	1	0	312170	0	0	0	0	K4CMV4	XP_004245921	PREDICTED: probable methyltransferase PMT21-like isoform 1 [Solanum lycopersicum] >gi|460400804|ref|XP_004245922.1| PREDICTED: probable methyltransferase PMT21-like isoform 2 [Solanum lycopersicum]
Solyc08g076220.2.1	Solyc08g076220.2.1	Phosphoribulokinase/uridine kinase	44421	10	10	43	3.23E-97	CY/CH	N	0	4319800	3870000	4878300	0	0	0	K4CMY9	XP_004245935	PREDICTED: phosphoribulokinase, chloroplastic-like [Solanum lycopersicum]
Solyc08g076340.2.1;Solyc12g008700.1.1	Solyc08g076340.2.1	40S ribosomal protein S30-like	6931.1	2	2	30.6	0.00010269	NU	N	0	5395.8	0	0	0	0	0		XP_004251654	Os06g0172600 [Oryza sativa Japonica Group] >gi|226499664|ref|NP_001149323.1| LOC100282946 [Zea mays] >gi|224119458|ref|XP_002318077.1| predicted protein [Populus trichocarpa] >gi|224131468|ref|XP_002321092.1| predicted protein [Populus trichocarpa] >gi|22
Solyc08g076480.2.1;Solyc08g005220.2.1	Solyc08g076480.2.1	Plastid lipid-associated protein 3, chloroplastic	37477	2	2	9.3	3.55E-12	NU/CH	N	0	0	797840	233020	0	0	426070	K4CN10	XP_004245973	PREDICTED: plastid lipid-associated protein 3, chloroplastic-like [Solanum lycopersicum]
Solyc08g076650.2.1	Solyc08g076650.2.1	Alpha alpha-trehalose-phosphate synthase (UDP-forming)	97229	6	5	10.1	1.19E-29	CY/NU	N	0	436350	552020	0	0	0	208140	K4CN26	XP_004245918	PREDICTED: alpha,alpha-trehalose-phosphate synthase [UDP-forming] 5-like [Solanum lycopersicum]
Solyc08g076970.2.1	Solyc08g076970.2.1	Acetylornithine deacetylase or succinyl-diaminopimelate desuccinylase	43128	21	13	76.5	0	CY	N	0	12645000	2524100	16153000	5527100	50141000	2729500		XP_004245892	PREDICTED: acetylornithine deacetylase-like [Solanum lycopersicum]
Solyc08g076980.2.1	Solyc08g076980.2.1	Acetylornithine deacetylase or succinyl-diaminopimelate desuccinylase	47265	2	1	27.6	9.73E-189	CY	N	0	0	0	0	0	729590	0		XP_004245891	PREDICTED: acetylornithine deacetylase-like [Solanum lycopersicum]
Solyc08g076990.2.1	Solyc08g076990.2.1	Acetylornithine deacetylase	48149	4	4	14.4	1.09E-144	CY	N	0	554280	182940	125190	419560	0	377670	K4CN59	XP_004245890	PREDICTED: acetylornithine deacetylase-like [Solanum lycopersicum]
Solyc08g077180.2.1	Solyc08g077180.2.1	Pyruvate kinase	63663	2	2	5.5	2.04E-09	CH	N	0	0	0	0	0	0	83472	K4CN78	XP_004245876	PREDICTED: pyruvate kinase isozyme G, chloroplastic-like [Solanum lycopersicum]
Solyc08g077240.2.1	Solyc08g077240.2.1	Dehydration-responsive family protein	70144	5	4	10.7	5.80E-17	MI/CY	N	1	385760	195180	0	0	0	0	K4CN84	XP_004245869	PREDICTED: probable methyltransferase PMT14-like isoform 1 [Solanum lycopersicum] >gi|460400699|ref|XP_004245870.1| PREDICTED: probable methyltransferase PMT14-like isoform 2 [Solanum lycopersicum]
Solyc08g077360.2.1;Solyc10g062160.1.1	Solyc08g077360.2.1	Dynamin 2	68265	2	1	3.6	1.32E-06	CY/MI	N	0	0	95629	0	0	0	0	K4CN96	XP_004245858	PREDICTED: dynamin-related protein 1E-like [Solanum lycopersicum]
Solyc08g077500.2.1	Solyc08g077500.2.1	Vacuolar protein sorting-associated protein	416850	10	10	3.5	4.70E-48	PM	N	0	541840	330620	0	0	435670	380060		XP_004246894	PREDICTED: uncharacterized protein LOC101262246 [Solanum lycopersicum]
Solyc08g078250.2.1	Solyc08g078250.2.1	Palmitoyl-protein thioesterase 1	39504	12	12	47.6	1.29E-210	PM/EX	Y	1	3835900	1505200	873060	42388000	4965600	6190300	K4CNI4	XP_004245795	PREDICTED: palmitoyl-protein thioesterase 1-like [Solanum lycopersicum]
Solyc08g078510.2.1	Solyc08g078510.2.1	GRAM-containing/ABA-responsive protein (Fragment)	30981	6	6	27.6	1.82E-82	NU	N	0	0	194300	1808300	2406800	4838500	17552000	K4CNL0	XP_004245778	PREDICTED: GEM-like protein 5-like [Solanum lycopersicum]
Solyc08g078700.2.1	Solyc08g078700.2.1	Heat shock protein 22	23833	3	3	24.8	4.00E-117	CH/MI	N	0	474640	1184600	0	633690	0	0	O80432	NP_001233872	mitochondrial small heat shock protein [Solanum lycopersicum] >gi|3492854|dbj|BAA32547.1| mitochondrial small heat shock protein [Solanum lycopersicum]
Solyc08g079020.2.1	Solyc08g079020.2.1	Adenine phosphoribosyltransferase-like protein	19988	3	3	46.2	6.32E-74	CY	N	0	757400	1585100	0	0	329360	0	K4CNR1	XP_004245742	PREDICTED: adenine phosphoribosyltransferase 1, chloroplastic-like [Solanum lycopersicum]
Solyc08g079090.2.1	Solyc08g079090.2.1	Laccase-22	66157	20	20	36.5	1.90E-244	EX/PM	Y	1	12143000	28637000	25879000	13889000	7185100	24635000	K4CNR8	XP_004245738	PREDICTED: monocopper oxidase-like protein SKU5-like [Solanum lycopersicum]
Solyc08g079170.2.1	Solyc08g079170.2.1	Stress-induced protein sti1-like protein	65165	12	12	20.7	2.47E-66	CY	N	0	1439300	1250900	779080	3961900	510650	441390		XP_004245731	PREDICTED: heat shock protein STI-like [Solanum lycopersicum]
Solyc08g079260.2.1	Solyc08g079260.2.1	Serine/threonine-protein phosphatase (Fragment)	45598	4	4	6.2	3.13E-11	NU/CY	N	0	50221	86101	0	0	0	0	K4CNT4	XP_004245723	PREDICTED: FAM10 family protein At4g22670-like [Solanum lycopersicum]
Solyc08g079430.2.1	Solyc08g079430.2.1	Primary amine oxidase	81650	3	3	4	2.39E-15	CY/PM	Y	1	0	0	58980	0	0	0	K4CNU3	XP_004245717	PREDICTED: primary amine oxidase [Solanum lycopersicum]
Solyc08g079840.1.1	Solyc08g079840.1.1	Subtilisin-like protease	79035	4	4	20.2	7.93E-115	EX	Y	0	0	0	0	0	2211000	76850		CAA07250	serine protease [Solanum lycopersicum]
Solyc08g079870.1.1	Solyc08g079870.1.1	Subtilisin-like protease	78930	17	12	37.7	2.00E-285	EX/PM	Y	0	5518500	452050	11397000	4996500	4843700	24184000	O04678	NP_001233982	subtilisin-like protease precursor [Solanum lycopersicum] >gi|2230959|emb|CAA71234.1| subtilisin-like protease [Solanum lycopersicum] >gi|4200336|emb|CAA76725.1| P69B protein [Solanum lycopersicum]
Solyc08g080140.2.1	Solyc08g080140.2.1	dTDP-4-dehydrorhamnose reductase	33808	6	4	33.9	5.66E-91	CY	N	0	4230000	3761800	0	0	0	0	K4CP14	XP_004245662	PREDICTED: probable rhamnose biosynthetic enzyme 1-like [Solanum lycopersicum]
Solyc08g080370.2.1	Solyc08g080370.2.1	Acetylornithine aminotransferase	48999	2	2	9.3	4.78E-16	CH	N	0	0	749810	0	0	0	0	K4CP37	XP_004245648	PREDICTED: acetylornithine aminotransferase, mitochondrial-like [Solanum lycopersicum]
Solyc08g080640.1.1;Solyc08g080650.1.1;Solyc08g080620.1.1	Solyc08g080640.1.1	Osmotin-like protein (Fragment)	26646	3	3	15.4	5.32E-102	VA	Y	1	0	0	0	0	0	202820	P12670	XP_004245630	PREDICTED: protein NP24 [Solanum lycopersicum] >gi|6093527|sp|P12670.2|NP24_SOLLC RecName: Full=Protein NP24; AltName: Full=Pathogenesis-related protein PR P23; AltName: Full=Salt-induced protein; Flags: Precursor >gi|3747060|gb|AAC64171.1| pathogenesis-r
Solyc08g080680.2.1	Solyc08g080680.2.1	Elicitor-responsive protein 3	16345	2	2	20	7.62E-15	CY	N	0	0	0	826920	0	0	0	K4CP66	XP_004245627	PREDICTED: elicitor-responsive protein 3-like [Solanum lycopersicum]
Solyc08g080940.2.1	Solyc08g080940.2.1	Glutathione peroxidase	26749	2	2	8.8	2.11E-06	MI	N	0	0	0	0	0	0	213670	O24031	NP_001234567	probable phospholipid hydroperoxide glutathione peroxidase [Solanum lycopersicum] >gi|20138152|sp|O24031.1|GPX4_SOLLC RecName: Full=Probable phospholipid hydroperoxide glutathione peroxidase; Short=PHGPx >gi|2388885|emb|CAA75054.1| glutathione peroxidase
Solyc08g081010.2.1	Solyc08g081010.2.1	Glutamate-cysteine ligase	59074	3	3	8	6.90E-96	CH	N	0	0	0	0	0	458460	422050		ACQ91100	GSH1 [Solanum lycopersicum]
Solyc08g081190.2.1	Solyc08g081190.2.1	Aquaporin 1	30752	14	3	64.7	2.43E-138	PM	N	6	7346700	6180000	1552800	13774000	42519000	9368000	Q08451	NP_001234139	probable aquaporin PIP-type pTOM75 [Solanum lycopersicum] >gi|586102|sp|Q08451.1|PIP1_SOLLC RecName: Full=Probable aquaporin PIP-type pTOM75; AltName: Full=Ripening-associated membrane protein; Short=RAMP >gi|395046|emb|CAA52068.1| tomato ripening associa
Solyc08g081250.2.1	Solyc08g081250.2.1	Aminopeptidase N	113160	25	25	34.7	1.42E-168	CY/NU	N	0	5520700	2165600	13485000	193950	337000	1348200		XP_004245590	PREDICTED: aminopeptidase N-like [Solanum lycopersicum]
Solyc08g081320.2.1	Solyc08g081320.2.1	AP-1 complex subunit beta-1	99655	13	13	18.3	3.26E-200	GA	N	0	1334700	2615100	274550	190480	475450	755360	K4CPC9	XP_004245584	PREDICTED: beta-adaptin-like protein C-like [Solanum lycopersicum]
Solyc08g081530.2.1	Solyc08g081530.2.1	Reductase	52546	5	5	16	1.89E-32	CH	N	0	1014400	1226400	1666200	0	0	462690	Q49B52	NP_001234013	monodehydroascorbate reductase [Solanum lycopersicum] >gi|195542238|gb|AAZ66138.2| monodehydroascorbate reductase [Solanum lycopersicum] >gi|299507810|gb|ADJ21816.1| monodehydroascorbate reductase [Solanum lycopersicum var. cerasiforme]
Solyc08g081910.2.1	Solyc08g081910.2.1	V-type proton ATPase subunit E	26393	6	5	71.9	4.96E-278	CY	N	0	7439700	5587900	3283100	7514500	1378300	6625300	K4CPI7	XP_004245546	PREDICTED: V-type proton ATPase subunit E-like [Solanum lycopersicum]
Solyc08g082010.2.1	Solyc08g082010.2.1	Myosin heavy chain-like protein	153460	40	40	39.7	0	NU	N	0	8312300	10073000	4555500	5317400	2439900	2152700	K4CPJ7	XP_004246103	PREDICTED: uncharacterized protein LOC101256404 [Solanum lycopersicum]
Solyc08g082700.2.1	Solyc08g082700.2.1	26S proteasome non-ATPase regulatory subunit 8	30760	6	6	36	8.18E-85	NU/CY	N	0	987840	787110	433510	447480	134300	2535900	K4CPR6	XP_004245492	PREDICTED: 26S proteasome non-ATPase regulatory subunit RPN12A-like [Solanum lycopersicum]
Solyc08g082820.2.1;Solyc06g052050.2.1	Solyc08g082820.2.1	Heat shock protein	73200	7	7	52.3	0	ER	Y	0	714590	798900	586240	519050	1562400	1206900	P49118	NP_001234636	luminal-binding protein precursor [Solanum lycopersicum] >gi|1346172|sp|P49118.1|BIP_SOLLC RecName: Full=Luminal-binding protein; Short=BiP; AltName: Full=78 kDa glucose-regulated protein homolog; Short=GRP-78; Flags: Precursor >gi|170384|gb|AAA34139.1| g
Solyc08g083250.2.1	Solyc08g083250.2.1	Purple acid phosphatase	68593	9	9	15.1	7.28E-69	LY	Y	0	523420	1222200	2861000	6879100	4806400	6670100	K4CPW9	XP_004245450	PREDICTED: probable inactive purple acid phosphatase 27-like [Solanum lycopersicum]
Solyc09g005010.2.1	Solyc09g005010.2.1	Importin subunit beta	110940	2	2	3.3	1.01E-35	CY	N	0	136210	178270	0	0	0	0		XP_004246782	PREDICTED: importin subunit beta-1-like [Solanum lycopersicum]
Solyc09g005600.2.1	Solyc09g005600.2.1	Lethal (2) giant larvae protein homolog 2	121770	6	6	7.3	1.33E-19	CY/NU	N	0	68865	256170	0	0	0	59701		XP_004246751	PREDICTED: uncharacterized protein LOC101248608 [Solanum lycopersicum]
Solyc09g005720.2.1	Solyc09g005720.2.1	60S ribosomal protein L4/L1	17219	2	1	15	4.77E-12	NU	N	0	718520	0	0	0	0	0	K4CQ62	XP_004246744	PREDICTED: 60S ribosomal protein L23a-like [Solanum lycopersicum] >gi|76573339|gb|ABA46774.1| ribosomal protein L25-like protein [Solanum tuberosum]
Solyc09g007250.2.1	Solyc09g007250.2.1	60S ribosomal protein L4/L1	44811	3	2	10.8	2.23E-12	MI	N	0	387670	574180	579100	0	201330	187180	K4CQB5	XP_004246702	PREDICTED: 60S ribosomal protein L4-1-like [Solanum lycopersicum]
Solyc09g007270.2.1	Solyc09g007270.2.1	Ascorbate peroxidase	27635	10	7	66	7.40E-162	CY	N	0	7179100	12798000	2061300	5630900	2449600	8935400	K4CQB7	XP_004246700	PREDICTED: L-ascorbate peroxidase 2, cytosolic-like [Solanum lycopersicum]
Solyc09g007350.2.1;Solyc10g084310.1.1;Solyc10g086020.1.1	Solyc09g007350.2.1	30S ribosomal protein S12	15734	3	3	35.2	6.94E-15	MI/NU	N	0	0	0	0	363380	581630	826100	K4D3L7	XP_004246693	PREDICTED: 40S ribosomal protein S23-like [Solanum lycopersicum] >gi|460408137|ref|XP_004249503.1| PREDICTED: 40S ribosomal protein S23-like [Solanum lycopersicum] >gi|460408487|ref|XP_004249676.1| PREDICTED: 40S ribosomal protein S23-like [Solanum lycope
Solyc09g007540.2.1	Solyc09g007540.2.1	Valyl-tRNA synthetase	122610	17	17	20.8	9.44E-98	CY	N	0	2494400	1261900	5813700	1148800	369140	911180	K4CQE3	XP_004246671	PREDICTED: valine--tRNA ligase-like [Solanum lycopersicum]
Solyc09g007850.2.1	Solyc09g007850.2.1	RNA-binding protein	31453	2	2	10.7	8.36E-101	CH	N	0	0	0	0	0	731220	0	K4CQH4	XP_004246655	PREDICTED: 29 kDa ribonucleoprotein A, chloroplastic-like [Solanum lycopersicum]
Solyc09g008240.2.1	Solyc09g008240.2.1	Uncharacterized ABC transporter ATP-binding protein/permease C9B6.09c	143670	10	10	9.4	2.22E-126	PM	N	12	448310	1045600	0	0	0	0		XP_004246624	PREDICTED: ABC transporter B family member 1-like [Solanum lycopersicum]
Solyc09g008280.1.1;Solyc10g083970.1.1	Solyc09g008280.1.1	S-adenosylmethionine synthase	42652	15	5	45.4	1.22E-70	CY	N	0	1796400	12300000	8038100	0	426660	643970	P43282	NP_001234004	S-adenosylmethionine synthase 3 [Solanum lycopersicum] >gi|1170939|sp|P43282.1|METK3_SOLLC RecName: Full=S-adenosylmethionine synthase 3; Short=AdoMet synthase 3; AltName: Full=Methionine adenosyltransferase 3; Short=MAT 3 >gi|429108|emb|CAA80867.1| S-ade
Solyc09g008610.2.1	Solyc09g008610.2.1	KIAA0090 homolog	109620	6	6	7.3	3.39E-67	PM	Y	1	584160	839400	95308	139610	0	816530		XP_004246593	PREDICTED: ER membrane protein complex subunit 1-like [Solanum lycopersicum]
Solyc09g008670.2.1	Solyc09g008670.2.1	Threonine ammonia-lyase biosynthetic	64937	13	13	32.4	9.83E-95	CH	N	0	2335000	1278700	198560	2013700	0	698740	P25306	XP_004246590	PREDICTED: threonine dehydratase biosynthetic, chloroplastic [Solanum lycopersicum] >gi|135721|sp|P25306.1|THD1_SOLLC RecName: Full=Threonine dehydratase biosynthetic, chloroplastic; AltName: Full=Threonine deaminase; Short=TD; Flags: Precursor >gi|170460
Solyc09g009020.2.1	Solyc09g009020.2.1	Enolase	47798	37	18	83.3	0	CY	N	0	207840000	96762000	738010000	15668000	20624000	11911000	P26300	NP_001234080	enolase [Solanum lycopersicum] >gi|119354|sp|P26300.1|ENO_SOLLC RecName: Full=Enolase; AltName: Full=2-phospho-D-glycerate hydro-lyase; AltName: Full=2-phosphoglycerate dehydratase >gi|19281|emb|CAA41115.1| enolase [Solanum lycopersicum]
Solyc09g009190.2.1	Solyc09g009190.2.1	1 4-alpha-glucan branching enzyme II	100170	2	2	2.7	6.13E-10	CY	N	0	0	0	214110	0	0	0	K4CQU8	XP_004246561	PREDICTED: 1,4-alpha-glucan-branching enzyme 2-2, chloroplastic/amyloplastic-like [Solanum lycopersicum]
Solyc09g009260.2.1	Solyc09g009260.2.1	Fructose-bisphosphate aldolase	38677	28	15	88.8	0	CY	N	0	14956000	8033800	63209000	136000000	34285000	124380000	K4CQV5	XP_004246552	PREDICTED: fructose-bisphosphate aldolase cytoplasmic isozyme-like isoform 1 [Solanum lycopersicum]
Solyc09g009390.2.1	Solyc09g009390.2.1	Monodehydroascorbate reductase (NADH)-like protein	47021	22	22	60.5	0	CY	N	0	5194900	4170900	25442000	1682300	5764100	3902300	K4CQW8	XP_004246547	PREDICTED: monodehydroascorbate reductase-like [Solanum lycopersicum]
Solyc09g009530.2.1;Solyc09g009510.2.1	Solyc09g009530.2.1	Hydrolase alpha/beta fold family protein	39876	3	3	14.1	1.13E-11	CY/PM	Y	1	5098	0	0	0	0	1183000	K4CQY2	XP_004246539	PREDICTED: uncharacterized protein LOC101261737 [Solanum lycopersicum]
Solyc09g010330.2.1	Solyc09g010330.2.1	Nascent polypeptide-associated complex subunit beta	17469	8	1	40.1	6.75E-230	NU	N	0	4673400	3651500	1256500	9219500	7325800	6920300	K4CR60	XP_004246474	PREDICTED: transcription factor BTF3-like isoform 1 [Solanum lycopersicum] >gi|460401944|ref|XP_004246475.1| PREDICTED: transcription factor BTF3-like isoform 2 [Solanum lycopersicum]
Solyc09g010420.2.1	Solyc09g010420.2.1	Arginine biosynthesis bifunctional protein ArgJ (AHRD V1 ***- B4VHU0_9CYAN);	49155	3	3	7.7	8.89E-06	CH	N	0	0	0	15567	0	0	0	K4CR69	XP_004246463	PREDICTED: arginine biosynthesis bifunctional protein ArgJ, chloroplastic-like [Solanum lycopersicum]
Solyc09g010460.2.1	Solyc09g010460.2.1	Eukaryotic translation initiation factor 3 subunit A	118090	7	7	7.1	9.18E-65	NU/CY	Y	0	575090	378640	0	193110	284220	1049100		XP_004235280	PREDICTED: WEB family protein At5g16730, chloroplastic-like isoform 3 [Solanum lycopersicum]
Solyc09g010630.2.1	Solyc09g010630.2.1	heat shock protein	71224	2	2	57.9	0	CY	N	0	1174300	772880	961090	0	645310	1377400	K4CR90	XP_004246402	PREDICTED: heat shock cognate 70 kDa protein 2-like [Solanum lycopersicum]
Solyc09g010930.2.1	Solyc09g010930.2.1	NAD-dependent epimerase/dehydratase	27564	7	7	51	3.23E-198	CY	N	0	908260	837970	3323400	1022300	1133900	0		XP_004246424	PREDICTED: uncharacterized protein At2g37660, chloroplastic-like [Solanum lycopersicum]
Solyc09g011580.2.1;Solyc09g011630.2.1;Solyc09g011600.2.1	Solyc09g011580.2.1	Glutathione S-transferase-like protein	25370	2	2	8.3	1.65E-05	CY	N	0	0	0	0	0	0	120270	K4CRI4	XP_004246382	PREDICTED: probable glutathione S-transferase-like [Solanum lycopersicum]
Solyc09g011670.2.1	Solyc09g011670.2.1	Universal stress protein family protein	18704	2	2	17.7	1.51E-68	CY/MI	N	0	3187000	268020	0	152130	0	0	K4CRJ3	XP_004246376	PREDICTED: universal stress protein Slr1101-like [Solanum lycopersicum]
Solyc09g011810.2.1	Solyc09g011810.2.1	Fructose-1 6-bisphosphatase class 1	44028	2	2	6	1.20E-05	CH	N	0	33773	0	0	0	0	0	K4CRK7	XP_004246365	PREDICTED: fructose-1,6-bisphosphatase, chloroplastic-like [Solanum lycopersicum]
Solyc09g011880.2.1	Solyc09g011880.2.1	LOC556397 protein (Fragment)	47846	13	13	36.7	1.78E-136	EX	N	0	1014100	373300	7013400	10815000	7178200	7774900	K4CRL4	XP_004246359	PREDICTED: protein SSUH2 homolog [Solanum lycopersicum]
Solyc09g013080.2.1	Solyc09g013080.2.1	Acetyl-coenzyme A carboxylase carboxyl transferase subunit alpha	84848	2	2	5.5	1.98E-16	CY	N	0	0	0	0	0	0	361480	K4CRN4	XP_004246350	PREDICTED: acetyl-coenzyme A carboxylase carboxyl transferase subunit alpha, chloroplastic-like isoform 1 [Solanum lycopersicum] >gi|460401692|ref|XP_004246351.1| PREDICTED: acetyl-coenzyme A carboxylase carboxyl transferase subunit alpha, chloroplastic-l
Solyc09g014520.2.1	Solyc09g014520.2.1	Chlorophyll a-b binding protein 6A, chloroplastic	31142	4	4	23.9	5.45E-51	CH	N	0	1079100	103440	0	0	0	0	K4CRS9	XP_004246325	PREDICTED: chlorophyll a-b binding protein CP29.2, chloroplastic-like [Solanum lycopersicum]
Solyc09g015020.1.1	Solyc09g015020.1.1	class I heat shock protein 3	17662	4	3	28.6	1.62E-41	CY	N	0	64749	756670	0	3591800	250680	108120		XP_004246305	PREDICTED: 18.2 kDa class I heat shock protein-like [Solanum lycopersicum]
Solyc09g015830.1.1	Solyc09g015830.1.1	Pto-like, Serine/threonine kinase protein, resistance protein	71187	14	13	35.7	5.96E-142	CY	N	1	2710200	4281400	1106200	6173600	2472100	1978500		XP_004246282	PREDICTED: receptor-like protein kinase FERONIA-like [Solanum lycopersicum]
Solyc09g015840.2.1	Solyc09g015840.2.1	Receptor-like kinase	19771	2	2	21.5	2.11E-41	EX	Y	1	881250	1104400	623110	2461900	4845700	1011200		XP_004246282	PREDICTED: receptor-like protein kinase FERONIA-like [Solanum lycopersicum]
Solyc09g018450.2.1	Solyc09g018450.2.1	Ubiquitin-activating enzyme E1	120460	5	5	10.8	1.07E-95	CY	N	0	515660	1082400	423810	0	0	24342		XP_004246263	PREDICTED: ubiquitin-activating enzyme E1 1-like isoform 1 [Solanum lycopersicum]
Solyc09g018790.2.1	Solyc09g018790.2.1	Gamma hydroxybutyrate dehydrogenase-like protein	30405	5	5	34.5	3.95E-97	CY	N	0	3617800	1778800	0	0	0	0	B1Q3F6	NP_001233832	succinic semialdehyde reductase isofom1 [Solanum lycopersicum] >gi|171854589|dbj|BAG16485.1| succinic semialdehyde reductase isofom1 [Solanum lycopersicum]
Solyc09g020110.2.1	Solyc09g020110.2.1	S-like RNase (Fragment)	29309	2	2	8.1	3.60E-08	EX	Y	0	0	0	0	0	0	101530	A0AQW5	XP_004246242	PREDICTED: ribonuclease 2-like [Solanum lycopersicum] >gi|116634825|emb|CAL64053.1| T2-type RNase [Solanum lycopersicum]
Solyc09g031780.2.1	Solyc09g031780.2.1	Tic110 family transporter chloroplast inner envelope protein Tic110	111620	9	9	12.3	1.74E-160	CY	N	2	504210	377960	0	0	417260	1080300	K4CSN4	XP_004246966	PREDICTED: protein TIC110, chloroplastic-like [Solanum lycopersicum]
Solyc09g031970.2.1	Solyc09g031970.2.1	Phosphorylase	94920	2	2	2.6	6.42E-05	CY	N	0	0	0	447820	0	0	0	K4CSQ2	XP_004246972	PREDICTED: alpha-glucan phosphorylase, H isozyme-like isoform 1 [Solanum lycopersicum]
Solyc09g055570.2.1	Solyc09g055570.2.1	Receptor like kinase, RLK	102940	2	2	3.5	4.32E-32	PM	Y	2	281100	0	0	0	0	0		XP_004247017	PREDICTED: probable LRR receptor-like serine/threonine-protein kinase At1g06840-like [Solanum lycopersicum]
Solyc09g059040.2.1	Solyc09g059040.2.1	Alcohol dehydrogenase zinc-containing	34471	5	5	28.3	1.80E-34	MI	N	0	277480	506840	0	102300	784510	0	K4CTJ3	XP_004247055	PREDICTED: putative quinone-oxidoreductase homolog, chloroplastic-like [Solanum lycopersicum]
Solyc09g063130.2.1;Solyc06g083680.2.1	Solyc09g063130.2.1	Photosystem I reaction center subunit IV A	14872	2	2	25.7	5.77E-18	CH	N	0	175540	0	0	0	0	0	K4CU43	XP_004247116	PREDICTED: photosystem I reaction center subunit IV B, chloroplastic-like [Solanum lycopersicum]
Solyc09g064190.1.1	Solyc09g064190.1.1	Mutator-like transposase	45097	2	2	3.6	0.0032975	MI	N	0	0	0	0	0	17550000	0		XP_004245391	PREDICTED: uncharacterized protein LOC101249112 [Solanum lycopersicum]
Solyc09g064370.2.1	Solyc09g064370.2.1	Alcohol dehydrogenase	41287	9	9	41.4	1.30E-130	CY	N	0	3922200	20714000	7216200	2197300	4311500	5196900	D2Y3F4	NP_001238796	alcohol dehydrogenase class III [Solanum lycopersicum] >gi|283825505|gb|ADB43258.1| alcohol dehydrogenase class III [Solanum lycopersicum] >gi|322719690|gb|ADX07743.1| alcohol dehydrogenase class III [Solanum habrochaites] >gi|322719692|gb|ADX07744.1| alc
Solyc09g064450.2.1	Solyc09g064450.2.1	NADH dehydrogenase (Ubiquinone)	43739	2	2	7	3.43E-23	CH	N	0	0	384640	0	0	0	0	K4CU73	XP_004247128	PREDICTED: NADH dehydrogenase [ubiquinone] 1 alpha subcomplex subunit 9, mitochondrial-like [Solanum lycopersicum]
Solyc09g064720.2.1	Solyc09g064720.2.1	Dienelactone hydrolase family protein	25949	4	4	28.5	8.23E-26	CY	N	0	651740	413710	0	1003000	0	2754500	K4CU99	XP_004247139	PREDICTED: endo-1,3;1,4-beta-D-glucanase-like [Solanum lycopersicum]
Solyc09g064850.2.1	Solyc09g064850.2.1	Glutathione peroxidase	19095	2	2	14.1	3.63E-05	MI/EX	N	0	0	0	0	0	0	30381		XP_004247315	PREDICTED: uncharacterized protein LOC101258186 [Solanum lycopersicum]
Solyc09g064940.2.1	Solyc09g064940.2.1	Phenazine biosynthesis protein PhzF family	31959	8	8	27.1	2.29E-176	CY	N	0	626290	595060	1252700	4516200	5708300	19402000		XP_004247153	PREDICTED: uncharacterized isomerase BH0283-like [Solanum lycopersicum]
Solyc09g065270.2.1	Solyc09g065270.2.1	Ribosome recycling factor	29995	3	3	18	1.38E-24	CH	N	0	0	193940	0	0	609740	0	K4CUF4	XP_004247170	PREDICTED: ribosome-recycling factor, chloroplastic-like isoform 1 [Solanum lycopersicum]
Solyc09g065550.2.1	Solyc09g065550.2.1	Kinase interacting family protein	224850	6	6	4.3	8.99E-44	CY/NU	N	0	624730	198040	0	0	0	0	K4CUI1	XP_004247328	PREDICTED: uncharacterized protein LOC101265068 [Solanum lycopersicum]
Solyc09g065900.2.1	Solyc09g065900.2.1	Glutathione reductase	60088	10	10	31.8	1.08E-90	CH	N	0	649790	176210	1204600	1055300	443490	4248700	B8PWQ9	NP_001234243	chloroplast glutathione reductase [Solanum lycopersicum] >gi|314951945|gb|ABZ10803.2| chloroplast glutathione reductase [Solanum lycopersicum]
Solyc09g066150.1.1	Solyc09g066150.1.1	Cytochrome P450	58147	28	27	63.1	0	PM	N	1	90804	1243200	221790	3829500	10978000	36275000	K4CUP0	XP_004247227	PREDICTED: cytochrome P450 94A1-like [Solanum lycopersicum]
Solyc09g066430.2.1;Solyc07g042840.1.1	Solyc09g066430.2.1	60S ribosomal protein L14	15369	2	1	18	7.19E-56	CY/NU	N	0	2508000	2407600	0	83906	175060	1082600	K4CUR8	XP_004247237	PREDICTED: probable 60S ribosomal protein L14-like [Solanum lycopersicum]
Solyc09g074660.2.1	Solyc09g074660.2.1	Thymidylate kinase	85266	3	3	5.5	1.68E-24	CY	N	0	17650	0	0	0	0	334270		XP_004247449	PREDICTED: spermatogenesis-associated protein 20-like [Solanum lycopersicum]
Solyc09g075010.2.1	Solyc09g075010.2.1	Prostaglandin E synthase 3	23909	3	3	22.7	1.42E-119	NU/CY	N	1	543010	0	0	594030	1594300	0	K4CV78	XP_004247428	PREDICTED: uncharacterized protein OsI_027940-like [Solanum lycopersicum]
Solyc09g075160.2.1;Solyc09g075150.2.1	Solyc09g075160.2.1	60S ribosomal protein L22-2	14042	2	2	37.6	3.68E-60	NU	N	0	985020	0	0	0	0	84779	K4CV93	XP_004247414	PREDICTED: 60S ribosomal protein L22-2-like [Solanum lycopersicum]
Solyc09g075280.1.1	Solyc09g075280.1.1	Exocyst complex component 6	91267	5	5	9.1	7.29E-23	NU	N	0	65592	214530	0	0	0	0	K4CVA5	XP_004247405	PREDICTED: probable exocyst complex component 6-like [Solanum lycopersicum]
Solyc09g075430.2.1	Solyc09g075430.2.1	Ribosomal protein L19	25184	5	1	32.6	2.23E-91	NU	N	0	15194000	6340300	1159000	482680	348560	101400	K4CVC0	XP_004247397	PREDICTED: 60S ribosomal protein L19-2-like [Solanum lycopersicum]
Solyc09g075460.2.1	Solyc09g075460.2.1	Polygalacturonase-like protein-like	52038	8	8	29.6	9.36E-92	PM	N	0	551500	722810	3230600	2153700	6882800	1996700	K4CVC3	XP_004247394	PREDICTED: probable polygalacturonase-like [Solanum lycopersicum]
Solyc09g075810.2.1	Solyc09g075810.2.1	Blue copper protein	19636	2	2	12.6	2.68E-25	PM/EX	Y	2	616820	624880	990380	0	0	0	K4CVF8	XP_004247371	PREDICTED: mavicyanin-like [Solanum lycopersicum]
Solyc09g075950.1.1	Solyc09g075950.1.1	Heat shock protein 1	62722	7	7	18.9	6.49E-43	CY	N	0	145110	194770	749940	3782900	793150	1498200	K4CVH2	XP_004247363	PREDICTED: heat shock 70 kDa protein 8-like [Solanum lycopersicum]
Solyc09g076020.2.1	Solyc09g076020.2.1	Imidazoleglycerol-phosphate dehydratase	31788	2	2	20.5	8.69E-07	MI	N	0	475430	0	0	0	0	0	K4CVH9	XP_004247357	PREDICTED: imidazoleglycerol-phosphate dehydratase-like [Solanum lycopersicum]
Solyc09g082060.2.1	Solyc09g082060.2.1	Cysteine synthase	34242	9	8	40.9	1.50E-175	CY	N	0	3853000	3991800	14523000	3206700	1120100	2957700	K4CVI4	XP_004247562	PREDICTED: cysteine synthase-like [Solanum lycopersicum]
Solyc09g082320.2.1	Solyc09g082320.2.1	Proteasome subunit beta type	22632	6	6	37.7	5.66E-38	MI	N	0	286830	767180	1448600	982790	0	1847700	K4CVK9	XP_004247579	PREDICTED: proteasome subunit beta type-2-A-like [Solanum lycopersicum]
Solyc09g082650.2.1	Solyc09g082650.2.1	Acireductone dioxygenase	28524	6	6	25.6	1.10E-27	PM/CY	N	3	129900	432850	735590	721950	171610	418830		XP_004247598	PREDICTED: 1,2-dihydroxy-3-keto-5-methylthiopentene dioxygenase 2-like [Solanum lycopersicum]
Solyc09g082720.2.1	Solyc09g082720.2.1	Aldo/keto reductase family protein	38306	5	5	24.6	4.54E-47	CY	N	0	920790	450140	0	2275000	0	563300	K4CVP8	XP_004247602	PREDICTED: perakine reductase-like [Solanum lycopersicum]
Solyc09g082780.2.1	Solyc09g082780.2.1	Asparagine synthetase B	27292	3	3	17.9	9.87E-10	CH	N	0	491830	0	0	0	0	0	K4CVQ4	XP_004247611	PREDICTED: stem-specific protein TSJT1-like [Solanum lycopersicum]
Solyc09g082990.2.1	Solyc09g082990.2.1	UDP-glucuronate 4-epimerase 4	42548	6	3	20.2	3.04E-47	CY	N	0	2190800	1811800	2394500	0	0	0	C6K2L0	NP_001234589	GDP-mannose 3',5'-epimerase [Solanum lycopersicum] >gi|240248434|gb|ACS45394.1| GDP-mannose 3',5'-epimerase [Solanum lycopersicum] >gi|240248442|gb|ACS45398.1| GDP-mannose 3',5'-epimerase [Solanum lycopersicum]
Solyc09g083410.2.1	Solyc09g083410.2.1	Amidase hydantoinase/carbamoylase family protein expressed	50780	6	6	16.1	3.40E-45	CH/CY	Y	0	897440	578470	822260	0	0	620500		XP_004247652	PREDICTED: N-carbamoyl-L-amino acid hydrolase-like [Solanum lycopersicum]
Solyc09g084450.2.1	Solyc09g084450.2.1	Chymotrypsin inhibitor-2	12581	3	3	43.2	1.13E-87	CY	Y	0	300700	0	98403	3831700	294120	933980	K4CVX2	XP_004247656	PREDICTED: wound-induced proteinase inhibitor 1-like [Solanum lycopersicum]
Solyc09g089580.2.1	Solyc09g089580.2.1	1-aminocyclopropane-1-carboxylate oxidase-like protein	41076	24	24	63.9	0	NU	N	0	86786	66905	77778	23197000	28702000	118930000	P10967	XP_004247700	PREDICTED: 1-aminocyclopropane-1-carboxylate oxidase homolog [Solanum lycopersicum] >gi|119640|sp|P10967.1|ACCH3_SOLLC RecName: Full=1-aminocyclopropane-1-carboxylate oxidase homolog; AltName: Full=Protein E8 >gi|19199|emb|CAA31789.1| E8 protein [Solanum
Solyc09g089940.1.1	Solyc09g089940.1.1	Genomic DNA chromosome 3 TAC clone K7P8	72081	3	3	5.8	1.43E-14	CY	N	0	0	0	278610	0	0	300130	K4CW20	XP_004247720	PREDICTED: uncharacterized protein L728-like [Solanum lycopersicum]
Solyc09g090140.2.1	Solyc09g090140.2.1	Malate dehydrogenase	35383	21	19	68.4	0	CH/CY	N	0	88285000	21055000	107450000	2114500	6388900	7738000	K4CW40	XP_004247734	PREDICTED: malate dehydrogenase, cytoplasmic-like [Solanum lycopersicum]
Solyc09g090330.2.1	Solyc09g090330.2.1	Harpin binding protein 1	30083	8	8	40.2	1.15E-95	NU	N	0	622910	1247200	2905900	3899500	1849300	7482400	Q5QJB4	NP_001234460	harpin binding protein 1 [Solanum lycopersicum] >gi|38679319|gb|AAR26481.1| harpin binding protein 1 [Solanum lycopersicum]
Solyc09g090580.2.1	Solyc09g090580.2.1	Eukaryotic translation initiation factor 4E-2 (AHRD V1 ***- B6UD29_MAIZE); contains	22822	2	2	16.5	0.0015021	CY	N	0	0	284130	0	0	0	0	A7Y4C8	NP_001234772	eukaryotic translation initiation factor iso4E [Solanum lycopersicum] >gi|157099276|gb|ABV23495.1| eukaryotic translation initiation factor iso4E [Solanum lycopersicum]
Solyc09g090700.1.1	Solyc09g090700.1.1	Succinate semialdehyde dehydrogenase	55828	3	3	11.3	6.61E-16	CH	N	0	535710	1304000	0	0	0	0	B1Q3F8	NP_001233841	succinic semialdehyde dehydrogenase [Solanum lycopersicum] >gi|171854593|dbj|BAG16487.1| succinic semialdehyde dehydrogenase [Solanum lycopersicum]
Solyc09g090980.2.1	Solyc09g090980.2.1	Major allergen Mal d 1	17369	10	10	75	9.23E-156	CY	N	0	2025600	4549700	2744300	10536000	8614700	13021000	K4CWC4	XP_004247795	PREDICTED: pathogenesis-related protein STH-2-like [Solanum lycopersicum]
Solyc09g091050.2.1	Solyc09g091050.2.1	Lipase	96320	2	2	4.2	0.00013632	CY	N	0	0	0	0	92817	0	0	K4CWD1	XP_004247800	PREDICTED: uncharacterized protein LOC101247860 [Solanum lycopersicum]
Solyc09g091070.1.1	Solyc09g091070.1.1	Malate dehydrogenase	31801	2	2	28.5	5.08E-28	CH/CY	N	0	492500	2335300	0	332270	0	0		XP_004247801	PREDICTED: malate dehydrogenase, chloroplastic-like isoform 1 [Solanum lycopersicum]
Solyc09g091180.2.1	Solyc09g091180.2.1	chaperonin	61559	15	9	33.2	1.80E-242	MI	N	0	2330500	1810500	1354300	540620	0	405550	K4CWE4	XP_004247810	PREDICTED: chaperonin CPN60-2, mitochondrial-like [Solanum lycopersicum]
Solyc09g091470.2.1	Solyc09g091470.2.1	3-ketoacyl CoA thiolase 2	49024	7	7	24.7	8.85E-193	CH/MI	N	0	473160	714710	0	1001900	4958700	6468700	K4CWH3	XP_004247828	PREDICTED: 3-ketoacyl-CoA thiolase 2, peroxisomal-like [Solanum lycopersicum]
Solyc09g091740.2.1	Solyc09g091740.2.1	60S ribosomal protein L13a-like protein	24641	3	1	15.3	1.25E-09	MI	N	0	193640	165980	140010	0	0	0		XP_004247847	PREDICTED: 60S ribosomal protein L13a-4-like [Solanum lycopersicum]
Solyc09g091750.2.1	Solyc09g091750.2.1	26S proteasome regulatory subunit	108930	2	2	7	1.89E-24	CY/PM	N	1	137880	0	0	0	0	0	K4CWK1	XP_004247848	PREDICTED: 26S proteasome non-ATPase regulatory subunit 1-like [Solanum lycopersicum]
Solyc09g091840.2.1	Solyc09g091840.2.1	Glutathione-disulfide reductase	49381	13	13	40.5	2.92E-217	CY	N	0	742500	704280	3288900	2994800	1908200	3587400		XP_004247851	PREDICTED: glutathione reductase, cytosolic isoform 1 [Solanum lycopersicum] >gi|460404767|ref|XP_004247852.1| PREDICTED: glutathione reductase, cytosolic isoform 2 [Solanum lycopersicum]
Solyc09g092160.2.1	Solyc09g092160.2.1	Beta-galactosidase	99800	2	2	2.9	6.68E-09	EX/LY	N	1	121770	0	961160	222210	176020	342480		AEE01408	beta-galactosidase STBG2 [Solanum lycopersicum]
Solyc09g092380.2.1	Solyc09g092380.2.1	Adenosylhomocysteinase	53150	33	3	73.6	0	CY	N	0	63015000	22324000	20048000	47587000	26483000	87528000	K4CWR5	XP_004247887	PREDICTED: adenosylhomocysteinase-like isoform 1 [Solanum lycopersicum]
Solyc09g092390.2.1	Solyc09g092390.2.1	Adenosylhomocysteinase	53108	2	1	68.9	0	CY	N	0	388990	0	0	0	0	0	K4CWR5	XP_004247887	PREDICTED: adenosylhomocysteinase-like isoform 1 [Solanum lycopersicum]
Solyc09g092430.2.1	Solyc09g092430.2.1	Selenium binding protein	53970	5	5	15.7	2.45E-85	CY/EX	N	0	275260	405020	475260	0	0	0	K4CWR9	XP_004247891	PREDICTED: selenium-binding protein 2-like [Solanum lycopersicum]
Solyc09g098040.2.1	Solyc09g098040.2.1	Phosphoglucan water dikinase	131880	3	3	4.5	1.48E-33	CY/NU	N	0	0	494710	0	0	0	0		XP_004248008	PREDICTED: phosphoglucan, water dikinase, chloroplastic-like [Solanum lycopersicum]
Solyc09g098150.2.1	Solyc09g098150.2.1	Metacaspase 7	45577	2	2	5.8	1.70E-15	NU	N	0	76092	0	260610	115720	0	924480	K4CWY6	NP_001266198	metacaspase 1 [Solanum lycopersicum] >gi|425904934|gb|AFY10520.1| metacaspase [Solanum lycopersicum]
Solyc09g098240.2.1	Solyc09g098240.2.1	Importin-7 (Imp7) (Ran-binding protein 7) (RanBP7)	119050	16	16	19.6	3.26E-100	CY	N	0	4581300	5190300	2192400	1559700	723650	3010800	K4CWZ4	XP_004247996	PREDICTED: probable importin-7 homolog [Solanum lycopersicum]
Solyc10g005100.2.1	Solyc10g005100.2.1	Salt stress root protein RS1	21932	9	9	56.7	1.56E-100	CY	N	0	5104100	12326000	390440	4587300	1066800	2902300	K4CX43	XP_004248413	PREDICTED: plasma membrane-associated cation-binding protein 1-like isoform 1 [Solanum lycopersicum] >gi|460405904|ref|XP_004248414.1| PREDICTED: plasma membrane-associated cation-binding protein 1-like isoform 2 [Solanum lycopersicum] >gi|460405906|ref|X
Solyc10g005110.2.1	Solyc10g005110.2.1	Coproporphyrinogen III oxidase aerobic	44816	3	3	9	5.34E-24	CH	N	0	619930	0	506500	317330	0	0	K4CX44	XP_004248412	PREDICTED: coproporphyrinogen-III oxidase, chloroplastic-like [Solanum lycopersicum]
Solyc10g005510.2.1	Solyc10g005510.2.1	Glyceraldehyde-3-phosphate dehydrogenase	44511	10	10	47.5	4.80E-183	CH	N	0	4937000	626720	0	0	0	0	K4CX83	XP_004248314	PREDICTED: glyceraldehyde-3-phosphate dehydrogenase, cytosolic-like [Solanum lycopersicum]
Solyc10g005530.2.1	Solyc10g005530.2.1	Nuclear cap-binding protein subunit 1	98142	2	2	4.1	2.55E-24	CY	N	0	0	217340	0	0	0	0	K4CX85	XP_004248287	PREDICTED: nuclear cap-binding protein subunit 1-like [Solanum lycopersicum]
Solyc10g005670.1.1	Solyc10g005670.1.1	Regulator of ribonuclease activity A	9869.3	3	3	39.1	1.69E-22	CH	N	0	168510	0	0	0	0	0		XP_004248380	PREDICTED: regulator of ribonuclease-like protein 3-like [Solanum lycopersicum]
Solyc10g005890.2.1	Solyc10g005890.2.1	DNA-damage inducible protein DDI1-like	44704	5	5	28	1.04E-48	CY	N	0	0	257870	0	0	3063100	0	G8Z278	NP_001265985	Hop-interacting protein THI111 [Solanum lycopersicum] >gi|365222920|gb|AEW69812.1| Hop-interacting protein THI111 [Solanum lycopersicum]
Solyc10g005960.1.1	Solyc10g005960.1.1	Fasciclin-like arabinogalactan protein 10	44208	8	8	35.9	5.08E-266	PM	Y	1	15037000	10801000	37112000	4085100	4877400	1086800	K4CXC8	XP_004248342	PREDICTED: fasciclin-like arabinogalactan protein 1-like isoform 1 [Solanum lycopersicum] >gi|460405761|ref|XP_004248343.1| PREDICTED: fasciclin-like arabinogalactan protein 1-like isoform 2 [Solanum lycopersicum]
Solyc10g006070.2.1	Solyc10g006070.2.1	40S ribosomal protein S8	24998	5	2	21.7	1.55E-62	NU	N	0	547530	541870	587010	0	429770	325900	K4CXD9	XP_004248351	PREDICTED: 40S ribosomal protein S8-like isoform 2 [Solanum lycopersicum]
Solyc10g006230.2.1	Solyc10g006230.2.1	Chlorophyll a-b binding protein 7, chloroplastic	29046	3	3	20	4.00E-32	CH	N	0	2402800	2648400	0	0	0	0	P10708	XP_004248339	PREDICTED: chlorophyll a-b binding protein 7, chloroplastic-like isoform 2 [Solanum lycopersicum] >gi|115765|sp|P10708.1|CB12_SOLLC RecName: Full=Chlorophyll a-b binding protein 7, chloroplastic; AltName: Full=LHCI type II CAB-7; Flags: Precursor >gi|1918
Solyc10g006290.2.1	Solyc10g006290.2.1	Endoribonuclease L-PSP family protein	19784	6	6	42.8	5.08E-123	CH	N	0	82227	69012	1720700	277440	5839200	493340	A0RZC9	NP_001234510	constitutive plastid-lipid associated protein [Solanum lycopersicum] >gi|75266239|gb|ABA18634.1| constitutive plastid-lipid associated protein [Solanum lycopersicum]
Solyc10g006330.2.1	Solyc10g006330.2.1	Unknown Protein	97414	2	2	2.6	9.53E-05	NU	N	0	78017	0	0	0	0	0		XP_004248310	PREDICTED: uncharacterized protein LOC101255738 [Solanum lycopersicum]
Solyc10g006560.2.1;Solyc12g005270.1.1;Solyc03g005220.2.1;Solyc09g074300.1.1;Solyc09g082710.2.1	Solyc10g006560.2.1	Histone H2A	13863	3	2	29.5	8.94E-19	NU	N	0	189960	0	0	0	0	0	K4CXI7	XP_004248368	PREDICTED: probable histone H2A.1-like [Solanum lycopersicum]
Solyc10g006650.2.1	Solyc10g006650.2.1	Flavoprotein wrbA	21668	7	7	51.7	5.44E-96	CY	N	0	3710900	5659800	1697000	3165600	4852300	2302700	K4CXJ6	XP_004248361	PREDICTED: flavoprotein WrbA-like [Solanum lycopersicum]
Solyc10g006970.2.1	Solyc10g006970.2.1	Thioredoxin m	20176	4	4	34.2	1.05E-80	CH	N	0	0	224180	0	0	1346900	846660	K4CXM7	XP_004248268	PREDICTED: thioredoxin M-type, chloroplastic-like [Solanum lycopersicum]
Solyc10g007060.2.1;Solyc02g090860.2.1	Solyc10g007060.2.1	Phenylalanyl-tRNA synthetase alpha chain	56988	3	3	7.9	2.41E-08	CY	N	0	0	0	447500	0	0	0	K4CXN6	XP_004248259	PREDICTED: probable phenylalanine--tRNA ligase alpha subunit-like [Solanum lycopersicum]
Solyc10g007290.2.1	Solyc10g007290.2.1	Phosphoenolpyruvate carboxylase	110290	10	10	51.5	0	CY	N	0	24538000	35228000	9253600	0	0	0	K4CXQ8	XP_004248242	PREDICTED: phosphoenolpyruvate carboxylase-like [Solanum lycopersicum]
Solyc10g007330.1.1	Solyc10g007330.1.1	Peptide-N4-(N-acetyl-beta-glucosaminyl)asparagine amidase A	65863	2	2	4.1	1.90E-06	PM	Y	1	0	0	433730	0	0	0	D0QU16	NP_001234709	peptide N-glycanase precursor [Solanum lycopersicum] >gi|261866472|gb|ACX94235.2| peptide N-glycanase [Solanum lycopersicum]
Solyc10g007480.2.1;Solyc07g062130.2.1	Solyc10g007480.2.1	Dtdp-glucose 4 6-dehydratase	66340	3	3	13.9	4.60E-30	CY	N	0	979040	828730	1457700	0	0	526550		XP_004248232	PREDICTED: probable rhamnose biosynthetic enzyme 1-like [Solanum lycopersicum]
Solyc10g007600.2.1	Solyc10g007600.2.1	L-lactate dehydrogenase	40683	12	8	45.3	4.37E-203	PX/CH	N	0	4091000	3032600	901160	438790	0	0	K4CXT9	XP_004248224	PREDICTED: peroxisomal (S)-2-hydroxy-acid oxidase GLO5 isoform 1 [Solanum lycopersicum] >gi|460405523|ref|XP_004248225.1| PREDICTED: peroxisomal (S)-2-hydroxy-acid oxidase GLO5 isoform 2 [Solanum lycopersicum]
Solyc10g007690.2.1;Solyc12g011280.1.1	Solyc10g007690.2.1	Chlorophyll a-b binding protein 8, chloroplastic	29279	2	2	10.3	4.29E-07	CH	N	0	1590300	676060	0	0	0	0	K4CXU8	XP_004248217	PREDICTED: chlorophyll a-b binding protein 8, chloroplastic-like [Solanum lycopersicum]
Solyc10g007760.2.1	Solyc10g007760.2.1	Ribose-phosphate pyrophosphokinase 4	36023	12	12	57.1	3.36E-169	PM	N	0	1651200	1655000	1263100	2993200	1817500	4016400	K4CXV5	XP_004248212	PREDICTED: ribose-phosphate pyrophosphokinase 4-like [Solanum lycopersicum]
Solyc10g008010.2.1	Solyc10g008010.2.1	Proteasome subunit alpha type	25675	7	6	38.3	4.35E-56	CH/CY	N	0	1438400	3936200	0	200580	202510	0	K4CXX8	XP_004248192	PREDICTED: proteasome subunit alpha type-2-A-like [Solanum lycopersicum]
Solyc10g008140.2.1	Solyc10g008140.2.1	Prohibitin 1-like protein	31820	5	5	28.4	3.08E-81	MI/CH	N	1	230720	192580	0	162510	1152300	2289100	K4CXZ1	XP_004248180	PREDICTED: prohibitin-2, mitochondrial-like isoform 1 [Solanum lycopersicum] >gi|460405435|ref|XP_004248181.1| PREDICTED: prohibitin-2, mitochondrial-like isoform 2 [Solanum lycopersicum]
Solyc10g008980.2.1	Solyc10g008980.2.1	Triose phosphate/phosphate translocator	45028	4	4	19	1.43E-36	PM	N	9	0	0	0	0	0	1026100		XP_004248118	PREDICTED: triose phosphate/phosphate translocator, chloroplastic-like isoform 2 [Solanum lycopersicum]
Solyc10g017890.1.1;Solyc09g015300.1.1;Solyc01g017320.1.1	Solyc10g017890.1.1	Photosystem I P700 chlorophyll a apoprotein	35958	2	1	5.4	6.43E-07	PM	N	4	460460	940530	0	0	0	0		YP_008563088	photosystem I P700 apoprotein A1 [Solanum bulbocastanum] >gi|108773130|ref|YP_635639.1| photosystem I P700 apoprotein A1 [Solanum tuberosum] >gi|544163613|ref|YP_008563088.1| photosystem I P700 apoprotein A1 (chloroplast) [Solanum lycopersicum] >gi|544170
Solyc10g018300.1.1	Solyc10g018300.1.1	Transketolase 1	79918	14	11	35.2	1.23E-138	CH	N	0	10095000	9651200	2520900	0	1633700	6418100	K4CYV4	XP_004248560	PREDICTED: transketolase, chloroplastic-like [Solanum lycopersicum]
Solyc10g018600.1.1	Solyc10g018600.1.1	Amino acid transporter	60434	2	2	7.7	1.47E-08	PM	N	13	0	0	0	0	0	13638	K4CYY3	XP_004248551	PREDICTED: cationic amino acid transporter 9, chloroplastic-like [Solanum lycopersicum]
Solyc10g044470.1.1	Solyc10g044470.1.1	Voltage-gated chloride channel	83404	7	7	11.8	3.34E-31	PM	N	10	198160	452330	1079700	0	168150	653280		XP_004248849	PREDICTED: chloride channel protein CLC-c-like [Solanum lycopersicum]
Solyc10g047630.1.1	Solyc10g047630.1.1	Nitrilase/cyanide hydratase and apolipoprotein N-acyltransferase	45737	10	10	38.5	3.82E-150	CY	N	0	1150100	775860	9152600	890140	704940	1893100	K4D025	XP_004248793	PREDICTED: beta-ureidopropionase-like [Solanum lycopersicum]
Solyc10g047950.1.1	Solyc10g047950.1.1	Inorganic pyrophosphatase family protein	32600	3	1	17.7	1.91E-33	CH/CY	N	0	1217400	1066000	0	0	0	0	K4D054	XP_004248784	PREDICTED: soluble inorganic pyrophosphatase 1, chloroplastic-like [Solanum lycopersicum]
Solyc10g049620.1.1	Solyc10g049620.1.1	Progesterone 5-beta-reductase	43766	7	7	29.9	1.32E-81	CY	N	0	2573300	1585200	2078400	2100700	1405300	2088100	H2BJQ1	NP_001266103	putative steroid 5beta-reductase [Solanum lycopersicum] >gi|371491779|gb|AEX31545.1| putative steroid 5beta-reductase [Solanum lycopersicum]
Solyc10g050110.1.1	Solyc10g050110.1.1	LRR receptor-like serine/threonine-protein kinase, RL	49016	3	3	11.5	5.78E-28	EX	Y	1	19106	0	0	230620	135780	1002900	K4D0G7	XP_004248758	PREDICTED: uncharacterized protein At4g06744-like [Solanum lycopersicum]
Solyc10g050840.1.1	Solyc10g050840.1.1	Peptidase S9 prolyl oligopeptidase active site domain protein	74530	5	5	11.9	3.97E-47	PM	N	0	491410	28451	1262600	0	0	0	K4D0N8	XP_004248740	PREDICTED: uncharacterized protein LOC101248248 [Solanum lycopersicum]
Solyc10g051020.1.1	Solyc10g051020.1.1	Cytochrome P450	59905	5	5	12	5.65E-45	MI/CY	N	1	0	0	0	0	301330	304370	K4D0Q5	XP_004248734	PREDICTED: secologanin synthase-like [Solanum lycopersicum]
Solyc10g051390.1.1	Solyc10g051390.1.1	RNA-binding glycine-rich protein-1b	12129	6	5	62.7	4.05E-40	NU	N	0	0	0	3549000	0	13749000	1266700	L7Q568	NP_001266231	glycine-rich RNA-binding protein-like [Solanum lycopersicum] >gi|421976742|gb|AFX73254.1| glycine rich RNA binding protein 1a [Solanum lycopersicum]
Solyc10g055630.1.1	Solyc10g055630.1.1	Aquaporin	30355	4	4	28.3	2.63E-46	PM	N	6	163000	727460	82386	0	0	0	E3W6T8	NP_001233846	putative PIP-type aquaporin [Solanum lycopersicum] >gi|310780848|gb|ADP23920.1| putative PIP-type aquaporin [Solanum lycopersicum]
Solyc10g055670.1.1	Solyc10g055670.1.1	V-type ATP synthase beta chain	53394	3	3	75.8	0	CH/CY	N	0	1412500	1309600	1385700	723030	878600	959020		XP_004248643	PREDICTED: V-type proton ATPase subunit B2-like [Solanum lycopersicum]
Solyc10g055810.1.1;Solyc10g055800.1.1;Solyc10g055820.1.1	Solyc10g055810.1.1	Endochitinase (Chitinase)	34345	5	5	28.6	1.93E-86	EX	Y	0	0	0	0	0	3553100	0	Q05538	NP_001234403	basic 30 kDa endochitinase precursor [Solanum lycopersicum] >gi|544011|sp|Q05538.1|CHIC_SOLLC RecName: Full=Basic 30 kDa endochitinase; Flags: Precursor >gi|19191|emb|CAA78845.1| chitinase [Solanum lycopersicum]
Solyc10g074500.1.1	Solyc10g074500.1.1	Isocitrate dehydrogenase	40471	2	2	8.3	0.00081644	MI/CY	N	0	0	0	0	0	0	116640	K4D1P2	XP_004249002	PREDICTED: isocitrate dehydrogenase [NAD] regulatory subunit 1, mitochondrial-like [Solanum lycopersicum]
Solyc10g074960.1.1	Solyc10g074960.1.1	Unknown Protein	4976.9	2	2	53.5	0.0030104	NU/MI	N	0	0	0	0	0	1469400	0	K4C8M2	XP_004241498	PREDICTED: probable boron transporter 2-like [Solanum lycopersicum]
Solyc10g074980.1.1	Solyc10g074980.1.1	Vacuolar sorting receptor	69208	15	15	28.4	3.87E-128	EX	Y	2	476170	1165900	1790400	5093700	4983700	3007400	K4CS37	XP_004246285	PREDICTED: vacuolar-sorting receptor 1-like [Solanum lycopersicum]
Solyc10g076350.1.1	Solyc10g076350.1.1	Macrophage migration inhibitory factor family protein	14495	3	3	42.6	4.55E-102	CH	N	0	2725200	2615800	0	883880	4406400	3851100		XP_004249062	PREDICTED: macrophage migration inhibitory factor homolog isoform 2 [Solanum lycopersicum]
Solyc10g076510.1.1	Solyc10g076510.1.1	Pyruvate decarboxylase	65338	10	10	30.3	3.75E-156	CY	N	0	2784400	4794500	3241200	2955200	1478500	5305600	K4D1Z3	XP_004249069	PREDICTED: pyruvate decarboxylase isozyme 2-like [Solanum lycopersicum]
Solyc10g077010.1.1;Solyc11g072240.1.1;Solyc12g099990.1.1;Solyc01g008950.2.1;Solyc10g081170.1.1;Solyc03g098050.2.1	Solyc10g077010.1.1	Calmodulin 2	16833	6	6	67.1	2.14E-119	CY	N	0	349640	1821300	8184000	0	409610	0		XP_004251248	PREDICTED: calmodulin-like isoform 1 [Solanum lycopersicum]
Solyc10g078620.1.1	Solyc10g078620.1.1	Ribosomal protein S5	23764	7	4	48.4	5.73E-121	MI	N	0	4342000	2317800	630390	1279200	2919400	1414500	K4D2A4	XP_004249155	PREDICTED: 40S ribosomal protein S5-2-like [Solanum lycopersicum]
Solyc10g078740.1.1	Solyc10g078740.1.1	Enoyl reductase	41610	2	2	28.8	7.35E-140	CH	N	0	478750	0	0	0	0	0	K4D2B6	XP_004249169	PREDICTED: enoyl-[acyl-carrier-protein] reductase [NADH], chloroplastic-like [Solanum lycopersicum]
Solyc10g078830.1.1	Solyc10g078830.1.1	Phosducin-like protein 3	28398	2	2	10.4	0.00011303	NU	N	0	154940	91199	0	0	1445900	127530	K4D2C4	XP_004249174	PREDICTED: viral IAP-associated factor homolog [Solanum lycopersicum]
Solyc10g078930.1.1	Solyc10g078930.1.1	Activator of heat shock protein ATPase homolog 1	39410	2	2	13.4	1.54E-12	CY	N	0	226320	971880	0	789710	0	0	K4D2D4	XP_004249183	PREDICTED: activator of 90 kDa heat shock protein ATPase homolog [Solanum lycopersicum]
Solyc10g078960.1.1;Solyc10g080590.1.1	Solyc10g078960.1.1	60S ribosomal protein L21-like protein	18674	2	2	12.2	0.0081583	MI	N	0	89660	0	0	0	0	0	K4D2D7	XP_004249186	PREDICTED: 60S ribosomal protein L21-2-like [Solanum lycopersicum]
Solyc10g079500.1.1	Solyc10g079500.1.1	Inosine-5&apos-monophosphate dehydrogenase	53055	6	6	17.7	3.13E-19	CY/CH	N	0	354840	273410	2795000	886950	592020	808100	K4D2J1	XP_004249216	PREDICTED: inosine-5'-monophosphate dehydrogenase 2-like [Solanum lycopersicum]
Solyc10g079610.1.1	Solyc10g079610.1.1	Inosine-5&apos-monophosphate dehydrogenase	40744	2	2	10.8	5.26E-06	CY	Y	0	0	381970	0	0	0	0	K4D2K2	XP_004249227	PREDICTED: strictosidine synthase 1-like [Solanum lycopersicum]
Solyc10g079720.1.1	Solyc10g079720.1.1	Strictosidine synthase family protein	50681	2	2	8.7	1.15E-06	CH	N	0	0	453470	0	0	0	0	K4D2L3	XP_004249212	PREDICTED: cystathionine beta-lyase, chloroplastic-like [Solanum lycopersicum]
Solyc10g079830.1.1	Solyc10g079830.1.1	Dihydroneopterin aldolase	14591	5	5	57.7	1.93E-154	CY	N	0	6887700	3671200	0	461730	0	632490	Q6TFM2	NP_001233808	dihydroneopterin aldolase [Solanum lycopersicum] >gi|38564521|gb|AAR23754.1| dihydroneopterin aldolase [Solanum lycopersicum] >gi|365222942|gb|AEW69823.1| Hop-interacting protein THI048 [Solanum lycopersicum]
Solyc10g079880.1.1	Solyc10g079880.1.1	Eukaryotic translation initiation factor 3 subunit 6	51111	3	3	8.9	3.07E-20	CY	N	0	306890	195140	0	0	0	0	K4D2M9	XP_004249215	PREDICTED: eukaryotic translation initiation factor 3 subunit E-like [Solanum lycopersicum]
Solyc10g079890.1.1;Solyc04g016400.2.1	Solyc10g079890.1.1	Calpain-2 catalytic subunit	36070	2	2	8.2	3.10E-09	NU	N	0	0	153650	0	0	0	0	K4D2N0	XP_004249218	PREDICTED: probable calcium-binding protein CML49-like [Solanum lycopersicum]
Solyc10g080080.1.1	Solyc10g080080.1.1	Thioredoxin reductase	58951	10	10	25.2	1.04E-67	MI/CH	N	0	914390	318510	275060	0	0	62305	K4D2P9	XP_004249259	PREDICTED: NADPH-dependent thioredoxin reductase 3-like isoform 1 [Solanum lycopersicum]
Solyc10g080210.1.1	Solyc10g080210.1.1	Polygalacturonase A	50051	27	27	51	0	EX	Y	0	144350	0	0	182840000	89036000	355490000	P05117	NP_001234021	polygalacturonase-2 precursor [Solanum lycopersicum] >gi|129939|sp|P05117.1|PGLR_SOLLC RecName: Full=Polygalacturonase-2; Short=PG; AltName: Full=PG-2A; AltName: Full=PG-2B; AltName: Full=Pectinase; Flags: Precursor >gi|19292|emb|CAA28254.1| unnamed prote
Solyc10g080320.1.1;Solyc02g085520.2.1	Solyc10g080320.1.1	Adenylosuccinate synthetase	55443	2	2	4.1	3.17E-05	CH	N	0	0	0	0	0	0	275370	K4D2S2	XP_004249273	PREDICTED: adenylosuccinate synthetase, chloroplastic-like [Solanum lycopersicum]
Solyc10g080430.1.1	Solyc10g080430.1.1	Phosphoribosylanthranilate transferase (Fragment)	89064	2	1	2.6	4.25E-05	PM	N	2	60256	0	0	0	0	0	K4D2T3	XP_004249278	PREDICTED: multiple C2 and transmembrane domain-containing protein 1-like [Solanum lycopersicum]
Solyc10g080440.1.1	Solyc10g080440.1.1	TBCC domain-containing protein 1	62070	3	3	10.4	4.65E-17	CY/NU	N	0	716180	518400	0	0	0	851140	K4D2T4	XP_004249279	PREDICTED: TBCC domain-containing protein 1-like [Solanum lycopersicum]
Solyc10g080710.1.1	Solyc10g080710.1.1	Asparaginyl-tRNA synthetase 2	64674	26	26	44.7	1.51E-229	CY	N	0	6342800	10069000	14824000	2741000	1469700	4259000	K4D2W1	XP_004249305	PREDICTED: asparagine--tRNA ligase, cytoplasmic 1 [Solanum lycopersicum]
Solyc10g080900.1.1	Solyc10g080900.1.1	3-oxoacyl-reductase	30880	7	7	32.4	1.25E-144	CH	N	0	0	0	0	1342600	3438900	5752600	K4D2X7	XP_004249319	PREDICTED: 3-oxoacyl-[acyl-carrier-protein] reductase FabG-like [Solanum lycopersicum]
Solyc10g080940.1.1	Solyc10g080940.1.1	Tubulin beta chain	50959	10	4	68.1	0	CY	N	0	12679000	5216600	8961500	1370700	2039600	1805900		XP_004249322	PREDICTED: tubulin beta-4 chain-like [Solanum lycopersicum]
Solyc10g081030.1.1	Solyc10g081030.1.1	Nascent polypeptide-associated complex alpha subunit-like protein	21762	5	2	37.7	5.57E-164	NU	N	0	3184100	2686600	8840400	1430900	2210900	7293200	K4D2Z0	XP_004249331	PREDICTED: nascent polypeptide-associated complex subunit alpha-like protein-like [Solanum lycopersicum]
Solyc10g081120.1.1	Solyc10g081120.1.1	Alpha-L-arabinofuranosidase	74231	8	8	17.4	1.46E-72	VA/CY	Y	1	387090	307320	2909800	0	1361000	551170		AAL18931	arabinosidase ARA-1 [Solanum lycopersicum]
Solyc10g081310.1.1	Solyc10g081310.1.1	Histidine triad (HIT) protein	14293	3	3	37.7	9.11E-20	CY/EX	N	0	1092500	866300	1686100	1668500	0	3034700		XP_004249357	PREDICTED: 14 kDa zinc-binding protein-like [Solanum lycopersicum]
Solyc10g081440.1.1	Solyc10g081440.1.1	NADH cytochrome b5 reductase	31139	6	6	39.6	1.24E-42	CY	N	1	1427500	1814400	0	0	0	2254700	K4D331	XP_004249368	PREDICTED: NADH--cytochrome b5 reductase 1-like [Solanum lycopersicum]
Solyc10g081510.1.1	Solyc10g081510.1.1	5-methyltetrahydropteroyltriglutamate--homocysteine methyltransferase	84724	66	52	83.8	0	CY/CH	N	0	229790000	232930000	412300000	10649000	11743000	20164000	K4D338	XP_004249374	PREDICTED: 5-methyltetrahydropteroyltriglutamate--homocysteine methyltransferase-like [Solanum lycopersicum]
Solyc10g081530.1.1	Solyc10g081530.1.1	V-type proton ATPase subunit d 1	40753	18	18	66.4	0	NU	N	0	20072000	12979000	15633000	12003000	12544000	7228600	K4D340	XP_004249375	PREDICTED: V-type proton ATPase subunit d2-like [Solanum lycopersicum]
Solyc10g081580.1.1;Solyc01g056810.2.1	Solyc10g081580.1.1	Syntaxin	35167	2	2	8.7	3.10E-30	NU/CY	N	1	447930	0	0	0	0	0	K4D345	XP_004249381	PREDICTED: putative syntaxin-131-like [Solanum lycopersicum]
Solyc10g081610.1.1	Solyc10g081610.1.1	Ubiquitin carboxyl-terminal hydrolase family protein expressed	131860	21	17	20.5	2.37E-96	CY	N	0	855960	4677900	165850	142390	0	406820	K4D348	XP_004249384	PREDICTED: ubiquitin carboxyl-terminal hydrolase 12-like [Solanum lycopersicum]
Solyc10g081650.1.1	Solyc10g081650.1.1	Carotenoid isomerase, chloroplastic	67455	6	6	13.8	4.16E-61	CY/CH	N	0	0	0	0	521500	0	119860	Q8S4R4	XP_004249387	PREDICTED: prolycopene isomerase, chloroplastic-like [Solanum lycopersicum] >gi|75159637|sp|Q8S4R4.1|CRTSO_SOLLC RecName: Full=Prolycopene isomerase, chloroplastic; Short=CrtISO; AltName: Full=Carotenoid isomerase; AltName: Full=Protein tangerine; Flags:
Solyc10g081720.1.1	Solyc10g081720.1.1	Fasciclin-like arabinogalactan protein 14	49434	6	6	17.6	5.81E-111	CY	Y	1	2586000	6231600	2215200	3493600	76961000	869480	K4D358	XP_004249392	PREDICTED: fasciclin-like arabinogalactan protein 17-like isoform 1 [Solanum lycopersicum] >gi|460407912|ref|XP_004249393.1| PREDICTED: fasciclin-like arabinogalactan protein 17-like isoform 2 [Solanum lycopersicum]
Solyc10g081820.1.1	Solyc10g081820.1.1	Expp1 protein	27021	2	2	11.5	2.00E-26	EX	Y	0	297450	264400	643350	0	0	405680		XP_004249401	PREDICTED: uncharacterized protein LOC101246776 [Solanum lycopersicum]
Solyc10g081920.1.1	Solyc10g081920.1.1	Coatomer subunit beta-1	101770	9	5	13	2.92E-49	GA	N	0	740930	1448300	61965	0	0	726300		XP_004249406	PREDICTED: coatomer subunit beta-1-like [Solanum lycopersicum]
Solyc10g081980.1.1	Solyc10g081980.1.1	Harpin-induced protein-like (Fragment)	25873	3	3	12.4	8.22E-19	EX/PM	N	1	235480	287220	1235300	237880	0	356730		XP_004249411	PREDICTED: putative syntaxin-24-like [Solanum lycopersicum]
Solyc10g082030.1.1	Solyc10g082030.1.1	Peroxiredoxin	29461	7	7	44.6	1.99E-152	CH	N	0	915800	763190	2815500	2910000	104420000	103940	K4D389	XP_004249412	PREDICTED: 2-Cys peroxiredoxin BAS1-like, chloroplastic-like [Solanum lycopersicum]
Solyc10g083570.1.1	Solyc10g083570.1.1	Fructose-bisphosphate aldolase	38453	7	7	60.3	0	CY	N	0	2757200	3499500	4592400	18560000	7704100	8503200	K4D3E4	XP_004249455	PREDICTED: fructose-bisphosphate aldolase cytoplasmic isozyme-like [Solanum lycopersicum]
Solyc10g083650.1.1	Solyc10g083650.1.1	Peroxiredoxin ahpC/TSA family	24436	4	4	27.6	9.60E-93	CH	N	0	346570	782360	0	1337300	3706700	0		XP_004249460	PREDICTED: uncharacterized protein LOC101263952 [Solanum lycopersicum]
Solyc10g083720.1.1;Solyc09g008840.2.1	Solyc10g083720.1.1	Pyruvate kinase	57322	8	7	21.3	1.22E-104	CY	N	0	191200	243660	462850	1916800	2731200	4219700	K4D3F8	XP_004249465	PREDICTED: pyruvate kinase, cytosolic isozyme-like [Solanum lycopersicum]
Solyc10g084050.1.1	Solyc10g084050.1.1	26S protease regulatory subunit 6B homolog	89797	2	1	23.3	1.76E-110	CY	N	0	0	0	0	0	0	743680	K4D3J1	XP_004249485	PREDICTED: cell division cycle protein 48 homolog [Solanum lycopersicum]
Solyc10g084210.1.1	Solyc10g084210.1.1	Syntaxin-71	29862	6	6	26.8	4.41E-63	NU/CY	N	1	1877400	354930	227270	0	0	0	K4D3K7	XP_004249493	PREDICTED: syntaxin-71-like [Solanum lycopersicum]
Solyc10g084320.1.1;Solyc10g084560.1.1	Solyc10g084320.1.1	Subtilisin-like protease	83112	6	6	10	6.96E-25	PM	Y	1	29955	73409	0	2217500	117110	153370	K4D3L8	XP_004249504	PREDICTED: subtilisin-like protease-like [Solanum lycopersicum]
Solyc10g084400.1.1	Solyc10g084400.1.1	Glutathione S-transferase	27183	3	3	14.5	1.02E-36	CY	N	0	0	0	0	469470	488840	0	K4D3M6	XP_004249510	PREDICTED: glutathione S-transferase L3-like isoform 2 [Solanum lycopersicum]
Solyc10g085040.1.1	Solyc10g085040.1.1	Soul heme-binding family protein	22209	8	8	60.3	3.33E-85	CY	N	0	162340	483830	380410	6659600	2166100	2874400		XP_004249672	PREDICTED: heme-binding-like protein At3g10130, chloroplastic-like [Solanum lycopersicum]
Solyc10g085230.1.1;Solyc10g085280.1.1	Solyc10g085230.1.1	UDP-glucosyltransferase	53526	3	3	8.8	4.84E-27	NU/CY	N	0	0	0	0	0	481310	1110400	K4D3V7	XP_004249656	PREDICTED: UDP-glycosyltransferase 76E1-like [Solanum lycopersicum]
Solyc10g085430.1.1	Solyc10g085430.1.1	Saposin (Fragment)	34018	2	2	8.9	1.54E-35	EX	N	0	1847700	728400	94207	0	0	3020300		XP_004249637	PREDICTED: uncharacterized protein LOC101266578 [Solanum lycopersicum]
Solyc10g085480.1.1;Solyc10g083740.1.1;Solyc09g008800.2.1	Solyc10g085480.1.1	60S ribosomal protein L24	18531	2	2	14.6	2.40E-74	CY/NU	N	0	2022500	2395400	145930	0	370320	908060	K4D3Y2	XP_004249675	PREDICTED: 60S ribosomal protein L24-like [Solanum lycopersicum]
Solyc10g085550.1.1	Solyc10g085550.1.1	Enolase	47950	5	5	58.1	0	CY	N	0	2705600	1138200	3470800	0	0	140230	K4D3Y9	XP_004249573	PREDICTED: enolase-like [Solanum lycopersicum]
Solyc10g085790.1.1;Solyc04g082790.2.1	Solyc10g085790.1.1	Atp-dependent RNA helicase	56254	4	4	11.4	9.11E-37	NU	N	0	452500	821330	831860	0	321020	1203100	K4D413	XP_004249589	PREDICTED: DEAD-box ATP-dependent RNA helicase 38-like [Solanum lycopersicum]
Solyc10g085870.1.1	Solyc10g085870.1.1	UDP-glucosyltransferase family 1 protein	55005	2	2	13.8	2.22E-77	CY	N	0	0	0	0	5940400	0	0	K4D421	XP_004249620	PREDICTED: UDP-glycosyltransferase 73C3-like [Solanum lycopersicum]
Solyc10g085880.1.1	Solyc10g085880.1.1	UDP-glucosyltransferase family 1 protein	39513	25	23	49.4	3.21E-254	CY	N	0	57231	37189	0	3954500	8768200	49421000		XP_004249619	PREDICTED: UDP-glycosyltransferase 73C4-like isoform 2 [Solanum lycopersicum]
Solyc10g086190.1.1	Solyc10g086190.1.1	Adenosine kinase	37587	6	2	21.5	1.10E-91	CY	N	0	855220	648580	3461500	0	140840	380920	K4D452	XP_004249586	PREDICTED: adenosine kinase 2-like [Solanum lycopersicum]
Solyc10g086580.1.1;Solyc09g011080.2.1	Solyc10g086580.1.1	Ribulose-1 5-bisphosphate carboxylase/oxygenase activase 1	49237	9	9	19.3	8.19E-86	CH	N	0	2989800	5898700	3421200	383470	400400	879100		XP_004246415	PREDICTED: ribulose bisphosphate carboxylase/oxygenase activase 1, chloroplastic-like [Solanum lycopersicum]
Solyc11g005150.1.1	Solyc11g005150.1.1	Leucine-rich repeat family protein	67269	3	3	9	3.38E-32	NU	N	0	0	0	0	1240100	0	445390		XP_004249854	PREDICTED: leucine-rich repeat extensin-like protein 1 [Solanum lycopersicum]
Solyc11g005670.1.1;Solyc07g064130.1.1;Solyc10g006480.1.1;Solyc12g099030.1.1;Solyc01g056940.2.1;Solyc12g098940.1.1;Solyc10g005560.2.1;Solyc01g096290.2.1;Solyc03g082570.2.1;Solyc08g083120.2.1;Solyc11g005640.1.1;Solyc08g008590.2.1;Solyc06g053210.2.1	Solyc11g005670.1.1	Ubiquitin	59793	4	4	61.6	1.53E-108	NU/CY	N	0	41122000	27372000	19698000	16877000	20126000	32175000	K4D4I0	XP_004249885	PREDICTED: polyubiquitin-C-like [Solanum lycopersicum]
Solyc11g006060.1.1	Solyc11g006060.1.1	Homology to unknown gene	50267	2	2	4.2	1.23E-19	CH	N	0	0	8969.2	0	0	0	0	K4D4L9	XP_004249913	PREDICTED: uncharacterized protein LOC101251433 [Solanum lycopersicum]
Solyc11g006970.1.1	Solyc11g006970.1.1	Unknown protein DS12 from 2D-PAGE of leaf, chloroplastic	31932	12	12	39.9	2.44E-129	CH	N	0	5621800	4891100	23628000	2597300	957160	5147800	K4D4V8	XP_004249965	PREDICTED: unknown protein DS12 from 2D-PAGE of leaf, chloroplastic-like [Solanum lycopersicum]
Solyc11g007990.1.1	Solyc11g007990.1.1	Malate dehydrogenase	48449	10	10	35.3	2.88E-142	CH	N	0	1758300	826710	4231300	0	0	616660	Q5NE17	NP_001234056	malate dehydrogenase [Solanum lycopersicum] >gi|56562183|emb|CAH60894.1| malate dehydrogenase [Solanum lycopersicum]
Solyc11g008720.1.1	Solyc11g008720.1.1	Beta-glucosidase G4	57745	2	2	5.8	5.21E-12	CY	N	0	0	0	0	0	0	617180	K4D5D2	XP_004250081	PREDICTED: beta-glucosidase 42-like [Solanum lycopersicum]
Solyc11g008810.1.1	Solyc11g008810.1.1	Beta-hexosaminidase b	55726	5	5	11.1	1.94E-43	LY	N	0	0	0	0	849140	0	0		XP_004250088	PREDICTED: beta-hexosaminidase 3-like [Solanum lycopersicum]
Solyc11g008870.1.1	Solyc11g008870.1.1	Methylenetetrahydrofolate reductase	67214	11	11	24.6	9.04E-70	CY	N	0	2406400	1667900	1348400	0	0	0	K4D5E7	XP_004250093	PREDICTED: methylenetetrahydrofolate reductase 2-like [Solanum lycopersicum]
Solyc11g010190.1.1	Solyc11g010190.1.1	Prohibitin	30677	4	2	25.1	3.21E-50	CH/MI	N	0	660840	271000	0	1317000	1978300	392470	K4D5I0	XP_004250114	PREDICTED: prohibitin-3, mitochondrial-like [Solanum lycopersicum]
Solyc11g010450.1.1;Solyc04g014270.2.1	Solyc11g010450.1.1	Phosphofructokinase family protein	58365	4	3	11.3	1.98E-51	CH/CY	N	0	1032600	154790	716690	214010	0	343600	K4D5K6	XP_004250136	PREDICTED: 6-phosphofructokinase 5, chloroplastic-like [Solanum lycopersicum]
Solyc11g010470.1.1	Solyc11g010470.1.1	14-3-3 protein beta/alpha	28201	6	6	56.6	1.65E-119	CY	N	0	1506200	879460	2440900	2529600	2497600	2460800	K4D5K8	XP_004250139	PREDICTED: 14-3-3 protein 1-like [Solanum lycopersicum] >gi|3777447|emb|CAA72384.1| 14-3-3 protein [Solanum tuberosum]
Solyc11g010560.1.1	Solyc11g010560.1.1	Kinesin-like protein	146370	3	3	2.2	3.58E-06	NU	N	0	25158	0	0	0	0	0		XP_004250144	PREDICTED: geminivirus Rep-interacting motor protein-like [Solanum lycopersicum]
Solyc11g011020.1.1	Solyc11g011020.1.1	Receptor like kinase, RLK	69140	8	8	21.7	2.70E-86	CH	Y	2	417020	363660	358620	0	0	200520	K4D5Q9	XP_004250172	PREDICTED: probable inactive receptor kinase At1g48480-like [Solanum lycopersicum]
Solyc11g011220.1.1	Solyc11g011220.1.1	Unknown Protein	66849	2	2	4	3.02E-07	NU/CY	N	0	54172	52469	0	0	0	0	K4D5S8	XP_004250186	PREDICTED: uncharacterized protein LOC101258515 [Solanum lycopersicum]
Solyc11g011380.1.1	Solyc11g011380.1.1	Glutamine synthetase	38627	19	17	67.8	0	CY	N	0	91100000	84615000	50848000	43912000	62398000	59386000	K4D5U3	XP_004250194	PREDICTED: glutamine synthetase [Solanum lycopersicum]
Solyc11g011420.1.1	Solyc11g011420.1.1	Peptidyl-prolyl cis-trans isomerase	66026	2	2	6.5	0.00033628	CY	N	0	38403	0	0	0	0	0		XP_004250198	PREDICTED: peptidyl-prolyl cis-trans isomerase PASTICCINO1-like [Solanum lycopersicum]
Solyc11g011470.1.1	Solyc11g011470.1.1	NADH-ubiquinone oxidoreductase subunit	79906	11	11	23.5	1.78E-104	CH	N	0	1295900	741320	0	0	0	371630	K4D5V2	XP_004250203	PREDICTED: NADH dehydrogenase [ubiquinone] iron-sulfur protein 1, mitochondrial-like [Solanum lycopersicum]
Solyc11g011920.1.1	Solyc11g011920.1.1	Glutamate decarboxylase	56957	22	19	50.3	5.17E-289	CY	N	0	11085000	9286800	14725000	2377500	845970	2687200	B1Q3F1	NP_001233822	glutamate decarboxylase isoform2 [Solanum lycopersicum] >gi|171854579|dbj|BAG16480.1| glutamate decarboxylase isoform2 [Solanum lycopersicum]
Solyc11g011960.1.1	Solyc11g011960.1.1	UTP-glucose 1 phosphate uridylyltransferase	51818	35	29	75.7	0	CY	N	0	40926000	21427000	31994000	4663300	4576000	4935800	K4D601	XP_004250240	PREDICTED: UTP--glucose-1-phosphate uridylyltransferase-like isoform 1 [Solanum lycopersicum]
Solyc11g012100.1.1	Solyc11g012100.1.1	Phosphoribosylglycinamide formyltransferase	33604	3	3	13.4	2.76E-15	CH	N	0	109050	0	207650	0	0	0	K4D615	XP_004250253	PREDICTED: phosphoribosylglycinamide formyltransferase, chloroplastic-like [Solanum lycopersicum]
Solyc11g012110.1.1	Solyc11g012110.1.1	60S ribosomal protein L6	25443	4	3	21.8	7.96E-58	CY	N	0	2288600	2328900	335920	137520	516110	278140	K4D616	XP_004250254	PREDICTED: 60S ribosomal protein L6-like [Solanum lycopersicum]
Solyc11g012140.1.1	Solyc11g012140.1.1	Isoleucyl-tRNA synthetase	135160	9	9	8.9	1.03E-71	CY	N	0	2745900	1922700	157310	0	0	757610	K4D619	XP_004250257	PREDICTED: isoleucine--tRNA ligase, cytoplasmic-like [Solanum lycopersicum]
Solyc11g012410.1.1	Solyc11g012410.1.1	Inositol monophosphatase 3	29054	6	6	26.9	7.43E-62	CY	N	0	308120	333420	1977200	2113700	0	135210	P54928	NP_001233837	inositol monophosphatase 3 [Solanum lycopersicum] >gi|1709205|sp|P54928.1|IMP3_SOLLC RecName: Full=Inositol monophosphatase 3; Short=IMP 3; Short=IMPase 3; Short=LeIMP3; AltName: Full=Inositol-1(or 4)-monophosphatase 3 >gi|1098971|gb|AAB19031.1| myo-inosi
Solyc11g012870.1.1	Solyc11g012870.1.1	LysM domain containing protein	43128	7	7	27.4	1.27E-212	PM	Y	0	14399000	18258000	20062000	6148600	27609000	521830	K4D691	XP_004250313	PREDICTED: lysM domain-containing GPI-anchored protein 1-like [Solanum lycopersicum]
Solyc11g013260.1.1	Solyc11g013260.1.1	Prohibitin	32946	2	1	14	1.23E-61	PM/MI	N	2	0	0	0	0	313440	94945		XP_004250341	PREDICTED: prohibitin-3, mitochondrial-like [Solanum lycopersicum]
Solyc11g017250.1.1	Solyc11g017250.1.1	Dihydrolipoyllysine-residue acetyltransferase component of pyruvate dehydroge	48857	3	3	14.7	6.74E-46	CH	N	0	0	0	0	0	62725	21841	K4D6M8	XP_004250376	PREDICTED: dihydrolipoyllysine-residue acetyltransferase component of pyruvate dehydrogenase complex-like [Solanum lycopersicum]
Solyc11g018500.1.1	Solyc11g018500.1.1	Beta-galactosidase	77691	11	11	22.7	1.55E-81	PM/LY	N	0	59317	89165	635540	1556100	4394100	584000		XP_004250388	PREDICTED: beta-galactosidase 16-like [Solanum lycopersicum]
Solyc11g020040.1.1	Solyc11g020040.1.1	Chaperone DnaK	74492	11	11	23.7	2.11E-243	CH	N	0	361620	3522300	0	2716200	4780900	2123400	A8W7B5	NP_001233780	heat shock protein 70 [Solanum lycopersicum] >gi|158635118|gb|ABW76421.1| heat shock protein 70 [Solanum lycopersicum]
Solyc11g020330.1.1	Solyc11g020330.1.1	class IV heat shock protein	21450	6	6	27.4	8.01E-142	CY/CH	Y	0	73774	106160	0	6425000	0	0	Q9LS37	NP_001234600	small heat shock protein precursor [Solanum lycopersicum] >gi|8918494|dbj|BAA97658.1| small heat shock protein [Solanum lycopersicum]
Solyc11g022540.1.1	Solyc11g022540.1.1	Transmembrane 9 superfamily protein member 3	66627	4	3	7.6	2.35E-20	PM	Y	10	0	0	0	0	0	132560	K4D7A1	XP_004250432	PREDICTED: transmembrane 9 superfamily member 3-like [Solanum lycopersicum]
Solyc11g027880.1.1	Solyc11g027880.1.1	Phosphatidylinositol transfer protein SFH5	56089	7	7	20	2.21E-57	NU	N	0	312250	394020	432350	356660	0	0	K4D7D1	XP_004250635	PREDICTED: patellin-3-like [Solanum lycopersicum]
Solyc11g039650.1.1	Solyc11g039650.1.1	Dynamin-2A	99696	5	5	6.6	2.86E-39	NU	N	0	422110	491400	0	0	0	315650	K4D7U2	XP_004250687	PREDICTED: dynamin-2B-like [Solanum lycopersicum]
Solyc11g039830.1.1	Solyc11g039830.1.1	Glycyl-tRNA synthetase	82308	7	7	14.5	5.61E-79	MI	N	0	457530	219010	571420	0	0	308270	K4D7V9	XP_004250689	PREDICTED: glycine--tRNA ligase 1, mitochondrial-like [Solanum lycopersicum]
Solyc11g039840.1.1	Solyc11g039840.1.1	Ubiquinol-cytochrome c reductase iron-sulfur subunit	28866	2	2	7.2	2.23E-05	CH	N	1	0	0	0	0	468880	0		XP_004250690	PREDICTED: cytochrome b-c1 complex subunit Rieske, mitochondrial-like [Solanum lycopersicum]
Solyc11g039980.1.1	Solyc11g039980.1.1	ATP synthase subunit alpha	18392	6	6	41.9	2.42E-31	CY	N	0	600750	421950	0	0	253250	1181100		XP_004253362	PREDICTED: ATP synthase subunit alpha-like [Solanum lycopersicum]
Solyc11g040110.1.1;Solyc09g057790.2.1	Solyc11g040110.1.1	SnRK1-interacting protein 1	23274	2	2	10.7	3.50E-06	CH	N	0	603080	616250	0	0	0	452240	K4D7Y5	XP_004250697	PREDICTED: uncharacterized protein LOC101259907 isoform 1 [Solanum lycopersicum]
Solyc11g040390.1.1	Solyc11g040390.1.1	Aspartokinase-homoserine dehydrogenase	89291	5	5	8.3	1.71E-34	PM/MI	N	0	201040	31033	0	0	0	141310		XP_004250709	PREDICTED: bifunctional aspartokinase/homoserine dehydrogenase, chloroplastic-like [Solanum lycopersicum]
Solyc11g042930.1.1	Solyc11g042930.1.1	SKP1	17498	3	3	32.9	5.07E-147	CY	N	0	300580	771350	0	550330	0	0	K4D860	XP_004250723	PREDICTED: SKP1-like protein 1A-like isoform 1 [Solanum lycopersicum]
Solyc11g043130.1.1	Solyc11g043130.1.1	Phosphatidylinositol 4-kinase	161490	2	2	1.9	6.20E-15	PM	N	0	78452	0	0	0	0	130090		XP_004250725	PREDICTED: phosphatidylinositol 4-kinase alpha-like [Solanum lycopersicum]
Solyc11g051160.1.1	Solyc11g051160.1.1	Phosphatidylinositol transfer protein SFH5	65694	28	25	59.8	0	NU/CY	N	0	3421300	11023000	19203000	12414000	11862000	84381000	K4D8S6	XP_004250845	PREDICTED: patellin-5-like [Solanum lycopersicum]
Solyc11g056680.1.1	Solyc11g056680.1.1	LRR receptor-like serine/threonine-protein kinase, RLP	39921	12	12	39.6	2.53E-142	PM	Y	0	59752	0	325030	4864800	15519000	19338000		XP_004250859	PREDICTED: DNA-damage-repair/toleration protein DRT100-like [Solanum lycopersicum]
Solyc11g062130.1.1;Solyc11g062190.1.1	Solyc11g062130.1.1	Mitochondrial ADP/ATP carrier proteins	42067	15	8	40.9	3.70E-155	MI/CH	N	3	3855200	3420100	2434000	896990	1376500	14771000	P93767	NP_001234018	ADP/ATP translocator [Solanum lycopersicum] >gi|1890116|gb|AAB49700.1| ADP/ATP translocator [Solanum lycopersicum]
Solyc11g062310.1.1	Solyc11g062310.1.1	Proteasome component ECM29	153600	2	2	2.5	6.74E-07	PM	N	0	0	8704.6	0	0	0	0		XP_004251339	PREDICTED: proteasome-associated protein ECM29 homolog [Solanum lycopersicum]
Solyc11g064890.1.1	Solyc11g064890.1.1	Receptor-like kinase	54673	7	7	15.8	2.41E-29	NU/CY	N	0	634770	258690	661690	899990	1214300	994400	K4D9A2	XP_004250894	PREDICTED: probable serine/threonine-protein kinase At5g41260 [Solanum lycopersicum]
Solyc11g065490.1.1	Solyc11g065490.1.1	Homology to unknown gene (Fragment)	43873	4	4	12.8	1.00E-60	CH	N	0	683880	331380	2243700	387680	257150	2267700	K4D9G1	XP_004250925	PREDICTED: uncharacterized protein LOC101245023 [Solanum lycopersicum]
Solyc11g065620.1.1	Solyc11g065620.1.1	Sulfite reductase	77914	6	6	15.5	2.27E-35	MI	N	0	0	80349	80756	0	0	487570	H6WYS2	NP_001266248	sulfite reductase [Solanum lycopersicum] >gi|378408641|gb|AFB83709.1| sulfite reductase [Solanum lycopersicum]
Solyc11g065920.1.1	Solyc11g065920.1.1	Xanthine dehydrogenase/oxidase	150620	9	9	10.5	1.22E-58	CY	N	0	309030	296950	236630	1338100	426990	955030	K4D9K1	XP_004250950	PREDICTED: xanthine dehydrogenase 1-like [Solanum lycopersicum]
Solyc11g066060.1.1;Solyc06g076020.2.1	Solyc11g066060.1.1	heat shock protein	77141	16	4	62.5	0	CY	N	0	2894500	4711900	3713200	2345100	3027000	10726000		XP_004250958	PREDICTED: heat shock cognate 70 kDa protein 1-like [Solanum lycopersicum]
Solyc11g066100.1.1	Solyc11g066100.1.1	heat shock protein	71458	12	11	71.6	0	CY	N	0	1172500	1945800	0	8227600	0	3032000	K4D9L9	XP_004250959	PREDICTED: heat shock cognate 70 kDa protein-like [Solanum lycopersicum]
Solyc11g066390.1.1	Solyc11g066390.1.1	Superoxide dismutase	22282	3	3	33.6	3.31E-89	CH	N	0	98130	255500	0	0	9500500	0		AAQ09007	superoxidase dismutase [Solanum lycopersicum]
Solyc11g066560.1.1	Solyc11g066560.1.1	Vacuolar protein sorting-associated protein 41 homolog	107510	2	2	7.6	5.58E-16	CY/NU	N	0	0	50780	0	0	0	0	K4D9R3	XP_004250993	PREDICTED: vacuolar protein sorting-associated protein 41 homolog [Solanum lycopersicum]
Solyc11g066620.1.1	Solyc11g066620.1.1	Aspartyl protease family protein	53092	3	3	5.4	3.84E-38	EX	Y	2	0	0	0	629150	1689300	0	K4D9R9	XP_004250996	PREDICTED: aspartic proteinase-like protein 2-like [Solanum lycopersicum]
Solyc11g066670.1.1;Solyc11g066680.1.1	Solyc11g066670.1.1	UDP-glucosyltransferase	51942	2	2	4.7	3.18E-22	CY	N	0	0	85219	0	0	0	0	K4D9S4	XP_004251001	PREDICTED: zeatin O-glucosyltransferase-like [Solanum lycopersicum]
Solyc11g066720.1.1;Solyc01g009420.2.1	Solyc11g066720.1.1	Bifunctional polymyxin resistance arnA protein	43259	3	3	9.8	6.89E-25	CY	N	0	449900	166830	1614800	161450	0	0	K4D9S9	XP_004251005	PREDICTED: bifunctional polymyxin resistance protein ArnA-like [Solanum lycopersicum]
Solyc11g066870.1.1	Solyc11g066870.1.1	Genomic DNA chromosome 5 P1 clone MDJ22	97298	2	2	3.7	2.83E-06	NU	N	0	623180	197400	0	0	0	71400	K4D9U4	XP_004251014	PREDICTED: uncharacterized protein LOC101247099 [Solanum lycopersicum]
Solyc11g066950.1.1	Solyc11g066950.1.1	Stress responsive A/B barrel domain family protein	11960	2	2	26.7	3.29E-24	CY	N	0	1560200	819810	0	0	0	0	K4D9V2	XP_004251022	PREDICTED: uncharacterized protein At5g22580-like isoform 1 [Solanum lycopersicum]
Solyc11g067100.1.1	Solyc11g067100.1.1	60s acidic ribosomal protein-like protein	11419	6	5	80.5	1.91E-56	CH/CY	N	0	2559600	5347500	266860	1623800	0	1697400	K4D9W7	XP_004251036	PREDICTED: 60S acidic ribosomal protein P2B-like isoform 1 [Solanum lycopersicum] >gi|460411272|ref|XP_004251037.1| PREDICTED: 60S acidic ribosomal protein P2B-like isoform 2 [Solanum lycopersicum]
Solyc11g068540.1.1	Solyc11g068540.1.1	N-carbamoylputrescine amidase	33404	5	5	29.7	2.64E-58	CY	N	0	536430	682710	4949200	1049700	857560	2440200	Q9XGI9	NP_001234385	N-carbamoylputrescine amidase [Solanum lycopersicum] >gi|75267500|sp|Q9XGI9.1|AGUB_SOLLC RecName: Full=N-carbamoylputrescine amidase >gi|5262946|emb|CAB45873.1| beta-alanine synthase [Solanum lycopersicum]
Solyc11g068640.1.1	Solyc11g068640.1.1	Os11g0175900 protein (Fragment)	129420	5	5	4	4.22E-12	NU/CY	N	0	0	75370	0	0	0	0	K4DA21	XP_004251071	PREDICTED: protein TPLATE-like [Solanum lycopersicum]
Solyc11g068730.1.1	Solyc11g068730.1.1	Nitrilase 4A	37754	2	2	8.8	1.54E-17	CH	N	0	0	0	0	0	0	469500	K4DA30	XP_004251080	PREDICTED: bifunctional nitrilase/nitrile hydratase NIT4B-like [Solanum lycopersicum]
Solyc11g068830.1.1	Solyc11g068830.1.1	Orotidine 5&apos-phosphate decarboxylase (Orotate phosphoribosyltransfera	51662	5	5	22.4	2.50E-35	CY	N	0	2641200	1357700	0	0	0	0	K4DA40	XP_004251090	PREDICTED: uridine 5'-monophosphate synthase-like [Solanum lycopersicum]
Solyc11g069000.1.1	Solyc11g069000.1.1	T-complex protein 1 subunit beta	56966	3	3	11.8	8.19E-68	CY	N	0	777380	2101500	0	0	992820	281470	K4DA57	XP_004251105	PREDICTED: T-complex protein 1 subunit beta-like [Solanum lycopersicum]
Solyc11g069010.1.1	Solyc11g069010.1.1	Alpha-L-fucosidase 1	58786	3	3	7.1	1.13E-47	PM/LY	Y	0	0	0	346420	0	0	234140	K4DA58	XP_004251106	PREDICTED: alpha-L-fucosidase 1-like [Solanum lycopersicum]
Solyc11g069040.2.1	Solyc11g069040.2.1	Lactoylglutathione lyase	20717	5	5	33	8.17E-71	CY	N	0	1040000	482750	3735600	0	0	235300	Q42891	NP_001234447	lactoylglutathione lyase [Solanum lycopersicum] >gi|2494844|sp|Q42891.1|LGUL_SOLLC RecName: Full=Lactoylglutathione lyase; AltName: Full=Aldoketomutase; AltName: Full=Glyoxalase I; Short=Glx I; AltName: Full=Ketone-aldehyde mutase; AltName: Full=Methylgly
Solyc11g069150.1.1	Solyc11g069150.1.1	Proteasome subunit beta type	27598	8	8	51.8	1.08E-177	CY	N	0	857990	2324900	2059200	670470	1956400	1685100	K4DA71	XP_004251113	PREDICTED: proteasome subunit beta type-4-like [Solanum lycopersicum]
Solyc11g069270.1.1	Solyc11g069270.1.1	Beta-galactosidase	93212	2	2	2.2	7.56E-05	EX	N	1	125020	69899	747150	30668	0	426190		ADO34790	beta-galactosidase STBG5 [Solanum lycopersicum]
Solyc11g069380.1.1	Solyc11g069380.1.1	4-hydroxy-3-methylbut-2-en-1-yl diphosphate synthase	82229	3	3	5.4	1.78E-86	CY	N	0	0	307500	0	0	0	0	Q8GZR6	NP_001234648	GcpE [Solanum lycopersicum] >gi|27462474|gb|AAO15447.1|AF435086_1 GcpE [Solanum lycopersicum]
Solyc11g069400.1.1	Solyc11g069400.1.1	Protein disulfide isomerase L-2	64577	6	6	12.1	5.07E-35	ER	Y	1	503630	516160	0	0	0	118090	K4DA96	XP_004251132	PREDICTED: protein disulfide isomerase-like 1-4-like [Solanum lycopersicum]
Solyc11g069430.1.1	Solyc11g069430.1.1	Aquaporin 1	30672	11	8	63.1	4.43E-301	PM	N	6	43232000	28175000	18242000	9558900	10540000	13013000	K4DA99	XP_004251134	PREDICTED: aquaporin PIP2-4-like [Solanum lycopersicum]
Solyc11g069490.1.1	Solyc11g069490.1.1	Serine/threonine-protein phosphatase 6 regulatory subunit 3	93741	2	2	4.6	5.28E-57	NU	N	0	0	0	0	0	0	180080		XP_004251140	PREDICTED: serine/threonine-protein phosphatase 6 regulatory subunit 3-like [Solanum lycopersicum]
Solyc11g069790.1.1	Solyc11g069790.1.1	chaperonin	61955	16	16	44	1.71E-260	CH	N	0	1279100	8501000	113860	0	0	281210	K4DAD5	XP_004251160	PREDICTED: ruBisCO large subunit-binding protein subunit alpha, chloroplastic-like [Solanum lycopersicum]
Solyc11g069800.1.1	Solyc11g069800.1.1	cytochrome P450	57202	8	8	20.4	2.12E-90	CH/CY	N	0	807120	253270	0	540060	303050	2527200	Q9LLB0	XP_004251161	PREDICTED: allene oxide synthase, chloroplastic-like [Solanum lycopersicum] >gi|7677376|gb|AAF67141.1| allene oxide synthase [Solanum lycopersicum]
Solyc11g070130.1.1	Solyc11g070130.1.1	Profilin	14082	6	4	44.3	3.37E-66	CY	N	0	7045000	7864900	5219000	8405300	35501000	4839400	Q8VWR0	NP_001234138	profilin [Solanum lycopersicum] >gi|17224229|gb|AAL29690.1| profilin [Solanum lycopersicum]
Solyc11g071490.1.1	Solyc11g071490.1.1	Ribosomal protein L30	12391	6	2	52.7	6.76E-50	MI	N	0	1497900	1923600	751140	413130	1037700	3681700	K4DAK6	XP_004251199	PREDICTED: 60S ribosomal protein L30-like [Solanum lycopersicum]
Solyc11g071700.1.1	Solyc11g071700.1.1	Ubiquitin carboxyl-terminal hydrolase family protein expressed	130330	2	1	7.3	1.35E-53	CY	N	0	297110	176750	0	0	0	0		XP_004251210	PREDICTED: ubiquitin carboxyl-terminal hydrolase 12-like [Solanum lycopersicum]
Solyc11g072190.1.1	Solyc11g072190.1.1	Elongation factor beta-1	24520	7	7	58.1	2.71E-124	CY	N	0	433950	219190	1569700	0	3929600	217990	K4DAS6	XP_004251245	PREDICTED: elongation factor 1-beta 1-like [Solanum lycopersicum]
Solyc11g072690.1.1	Solyc11g072690.1.1	2-dehydro-3-deoxyphosphooctonate aldolase	31722	3	3	17.6	2.53E-14	CY	N	0	0	0	0	869350	0	0	Q9ARD1	NP_001233887	3-desoxy-D-manno octulosonic acid-8-phosphate synthase [Solanum lycopersicum] >gi|13509333|emb|CAC35366.1| 3-desoxy-D-manno octulosonic acid-8-phosphate synthase [Solanum lycopersicum]
Solyc11g072710.1.1	Solyc11g072710.1.1	Protein kinase	114240	4	4	8.6	2.52E-14	NU	N	0	157090	253140	0	0	0	0	A3EX92	NP_001234214	phototropin-1 [Solanum lycopersicum] >gi|151176133|gb|ABN42185.2| phototropin-1 [Solanum lycopersicum]
Solyc11g072880.1.1	Solyc11g072880.1.1	Calcium-transporting ATPase	116140	3	3	4.1	1.55E-06	PM	N	7	0	0	0	0	215370	109670	K4DAZ4	XP_004251293	PREDICTED: calcium-transporting ATPase 4, endoplasmic reticulum-type-like [Solanum lycopersicum]
Solyc11g073200.1.1	Solyc11g073200.1.1	Legumin 11S-globulin	38121	4	4	20.5	1.99E-78	CY/CH	N	0	464480	591290	536930	3919700	2711100	1145900	K4DB26	XP_004251312	PREDICTED: glutelin type-A 2-like [Solanum lycopersicum]
Solyc12g005330.1.1;Solyc07g063890.2.1;Solyc10g006580.2.1	Solyc12g005330.1.1	50S ribosomal protein L2	28234	4	4	20.8	1.02E-23	CY	N	0	76497	157570	0	0	159000	474970	K4DB71	XP_004251488	PREDICTED: 60S ribosomal protein L8-like [Solanum lycopersicum]
Solyc12g005630.1.1	Solyc12g005630.1.1	Cytochrome b6-f complex iron-sulfur subunit	24331	4	4	29.4	6.29E-44	CH	N	1	0	0	0	0	2372600	11895	K4DBA1	XP_004251502	PREDICTED: cytochrome b6-f complex iron-sulfur subunit, chloroplastic-like [Solanum lycopersicum]
Solyc12g005860.1.1	Solyc12g005860.1.1	3-isopropylmalate dehydratase large subunit	107150	35	20	49.5	0	CY/CH	N	0	22674000	19997000	8172400	3728400	11237000	23016000		XP_004251517	PREDICTED: aconitate hydratase, cytoplasmic-like isoform 2 [Solanum lycopersicum]
Solyc12g006980.1.1	Solyc12g006980.1.1	Leucine-rich repeat receptor-like protein kinase PEPR2	78610	7	7	12.1	2.45E-43	NU	Y	1	209350	414270	941610	1629700	895850	2773800	K4DBN5	XP_004252054	PREDICTED: leucine-rich repeat extensin-like protein 4-like [Solanum lycopersicum]
Solyc12g007110.1.1;Solyc03g034060.2.1;Solyc02g062790.2.1	Solyc12g007110.1.1	Receptor-like protein kinase At5g59670	72292	2	2	5.3	9.17E-05	NU	N	1	346170	414720	122750	0	0	0	K4DBP8	XP_004251608	PREDICTED: proline-rich receptor-like protein kinase PERK15-like [Solanum lycopersicum]
Solyc12g007310.1.1	Solyc12g007310.1.1	Lactoylglutathione lyase	40148	6	6	22.2	3.88E-147	CH	N	0	0	233020	560660	377080	3600800	188240	K4DBR8	XP_004251623	PREDICTED: probable lactoylglutathione lyase, chloroplast-like [Solanum lycopersicum]
Solyc12g008360.1.1	Solyc12g008360.1.1	Oligosaccharyl transferase STT3 subunit family protein	85809	2	2	4.3	5.35E-16	PM	N	13	10788	0	0	0	0	0	K4DBS4	XP_004251627	PREDICTED: dolichyl-diphosphooligosaccharide--protein glycosyltransferase subunit STT3A-like [Solanum lycopersicum]
Solyc12g008570.1.1	Solyc12g008570.1.1	Arginyl-tRNA synthetase	73143	2	2	3.4	1.20E-07	CY	N	0	0	6870.3	0	0	0	0	K4DBU5	XP_004251643	PREDICTED: arginine--tRNA ligase, cytoplasmic-like [Solanum lycopersicum]
Solyc12g008590.1.1	Solyc12g008590.1.1	Profilin	10813	2	2	50	8.33E-25	CY	N	0	3037400	5707400	0	0	0	0		XP_004251645	PREDICTED: profilin-1-like [Solanum lycopersicum]
Solyc12g008630.1.1	Solyc12g008630.1.1	Mitochondrial processing peptidase alpha subunit	54675	6	6	15.7	3.08E-79	CH	N	0	391350	643980	0	0	0	504780	K4DBV1	XP_004251648	PREDICTED: mitochondrial-processing peptidase subunit alpha-like [Solanum lycopersicum]
Solyc12g008640.1.1	Solyc12g008640.1.1	Gamma-glutamyltransferase-like protein	68167	2	2	3	2.93E-08	CH	N	1	0	0	0	0	0	101120	K4DBV2	XP_004251649	PREDICTED: gamma-glutamyltranspeptidase 3-like [Solanum lycopersicum]
Solyc12g008940.1.1	Solyc12g008940.1.1	Nucleosome assembly protein 1-like protein 2	42593	6	3	18.7	4.63E-46	NU	N	0	1869900	2264800	990980	0	737040	896360	K4DBY2	XP_004251674	PREDICTED: nucleosome assembly protein 1-like 1-like isoform 1 [Solanum lycopersicum]
Solyc12g009140.1.1	Solyc12g009140.1.1	Proteasome subunit alpha type	27318	7	7	46.3	2.09E-91	CY	N	0	1244400	1317500	1294700	168180	258530	2210000	K4DC02	XP_004251692	PREDICTED: proteasome subunit alpha type-6-like [Solanum lycopersicum]
Solyc12g009180.1.1	Solyc12g009180.1.1	Cupin superfamily (DUF985)	21836	2	2	19.9	9.32E-12	EX	N	0	1821000	1945000	529560	0	0	0	K4DC06	XP_004251696	PREDICTED: uncharacterized protein LOC101251550 [Solanum lycopersicum]
Solyc12g009250.1.1	Solyc12g009250.1.1	chaperonin	22416	10	10	59.5	2.55E-67	CY/CH	N	0	4919500	4783400	6423500	696110	0	1657200		XP_004251703	PREDICTED: 20 kDa chaperonin, chloroplastic-like [Solanum lycopersicum]
Solyc12g009300.1.1	Solyc12g009300.1.1	Sucrose synthase	92512	53	35	75.2	0	CY	N	0	115050000	191480000	50416000	482900	1634000	8715900		CAA09681	sucrose synthase [Solanum lycopersicum]
Solyc12g009400.1.1;Solyc12g009410.1.1	Solyc12g009400.1.1	Pyruvate dehydrogenase E1 component alpha subunit	48731	2	2	10.5	4.59E-27	CH	N	0	1231900	0	0	0	0	0	K4DC28	XP_004251713	PREDICTED: pyruvate dehydrogenase E1 component subunit alpha-like [Solanum lycopersicum]
Solyc12g010020.1.1;Solyc00g187050.2.1	Solyc12g010020.1.1	Leucyl aminopeptidase	57707	4	4	16.7	2.12E-53	CH	N	0	0	1119300	1452500	0	0	0	Q10712	NP_001233862	leucine aminopeptidase 1, chloroplastic [Solanum lycopersicum] >gi|2492529|sp|Q10712.1|AMPL1_SOLLC RecName: Full=Leucine aminopeptidase 1, chloroplastic; AltName: Full=DR57; AltName: Full=Leucyl aminopeptidase 1; Short=LAP 1; AltName: Full=Proline aminope
Solyc12g010040.1.1	Solyc12g010040.1.1	Leucyl aminopeptidase	60280	27	26	65.2	0	CH	N	0	9715600	12386000	30042000	11865000	14190000	29394000		AAO15916	neutral leucine aminopeptidase preprotein [Solanum lycopersicum]
Solyc12g010320.1.1	Solyc12g010320.1.1	Outer membrane lipoprotein blc	21465	11	10	43.2	5.33E-142	CY	N	0	118590	381610	1299500	6747400	8320900	6562500	Q38JD4	NP_001234515	temperature-induced lipocalin [Solanum lycopersicum] >gi|77744873|gb|ABB02390.1| temperature-induced lipocalin [Solanum lycopersicum]
Solyc12g010390.1.1	Solyc12g010390.1.1	Transmembrane 9 superfamily protein member 2	74280	4	2	8.1	4.55E-78	PM	N	9	875400	598270	423140	0	0	659100	K4DCC6	XP_004251771	PREDICTED: transmembrane 9 superfamily member 4-like [Solanum lycopersicum]
Solyc12g010740.1.1	Solyc12g010740.1.1	Receptor like kinase, RLK	84867	2	2	3.5	7.83E-18	NU/PM	Y	3	0	0	0	0	229980	0	K4DCG1	XP_004251794	PREDICTED: protein STRUBBELIG-RECEPTOR FAMILY 3-like [Solanum lycopersicum]
Solyc12g010840.1.1	Solyc12g010840.1.1	Ketol-acid reductoisomerase	64007	4	4	22.3	1.36E-94	CH	N	0	275280	0	0	0	0	0	K4DCH1	XP_004251800	PREDICTED: ketol-acid reductoisomerase, chloroplastic-like [Solanum lycopersicum]
Solyc12g010860.1.1	Solyc12g010860.1.1	14-3-3 protein beta/alpha	29479	3	3	28.4	1.08E-104	CY	N	0	690230	1009200	865890	243460	189620	1706000	P93213	NP_001234267	14-3-3 protein 8 [Solanum lycopersicum] >gi|26454610|sp|P93213.2|14338_SOLLC RecName: Full=14-3-3 protein 8 >gi|22138736|emb|CAA67372.2| 14-3-3 protein [Solanum lycopersicum]
Solyc12g010950.1.1	Solyc12g010950.1.1	Alcohol dehydrogenase zinc-containing	38573	6	5	25.1	5.70E-40	CY	N	0	868670	644470	802410	5234700	611380	2471300	K4DCI1	XP_004251810	PREDICTED: NADP-dependent alkenal double bond reductase P1-like [Solanum lycopersicum]
Solyc12g011450.1.1	Solyc12g011450.1.1	Chlorophyll a-b binding protein 13, chloroplastic	28622	3	3	40.8	1.27E-24	CH	N	0	2945200	1011600	0	0	0	0	P27489	XP_004251837	PREDICTED: chlorophyll a-b binding protein 13, chloroplastic-like [Solanum lycopersicum] >gi|115794|sp|P27489.1|CB23_SOLLC RecName: Full=Chlorophyll a-b binding protein 13, chloroplastic; AltName: Full=LHCII type III CAB-13; Flags: Precursor >gi|19277|emb
Solyc12g013690.1.1	Solyc12g013690.1.1	Monooxygenase FAD-binding protein	44574	22	22	67.8	0	PM/CY	N	1	19709	38489	0	22336000	9817100	39380000	K4DCQ4	XP_004251850	PREDICTED: FAD-dependent urate hydroxylase-like [Solanum lycopersicum]
Solyc12g013900.1.1	Solyc12g013900.1.1	CT099 (Fragment)	34980	4	4	11.9	2.50E-39	NU/EX	Y	2	1790300	1544300	869630	1466200	4821200	0		XP_004251863	PREDICTED: early nodulin-like protein 2-like [Solanum lycopersicum]
Solyc12g014100.1.1	Solyc12g014100.1.1	Homogentisate 1 2-dioxygenase	51617	2	2	12.1	4.32E-08	LY	N	0	61414	81712	0	586760	0	0		XP_004251883	PREDICTED: LOW QUALITY PROTEIN: homogentisate 1,2-dioxygenase [Solanum lycopersicum]
Solyc12g014250.1.1	Solyc12g014250.1.1	Phosphoenolpyruvate carboxylase 1	110180	30	15	59.7	0	CY	N	0	31237000	30913000	30140000	2509900	2323800	8395700	K4DCW0	XP_004251893	PREDICTED: phosphoenolpyruvate carboxylase-like [Solanum lycopersicum]
Solyc12g014350.1.1	Solyc12g014350.1.1	Receptor like kinase, RLK	112820	7	7	8.5	5.02E-41	PM	Y	1	762630	586030	845330	0	367920	0	K4DCX0	XP_004251900	PREDICTED: probable LRR receptor-like serine/threonine-protein kinase At1g53430-like [Solanum lycopersicum]
Solyc12g014380.1.1	Solyc12g014380.1.1	Glucose-6-phosphate isomerase 1	62778	11	11	20.6	1.23E-97	CY	N	0	1566600	1157900	897230	0	0	291860	Q1PCD2	NP_001265881	glucose-6-phosphate isomerase [Solanum lycopersicum] >gi|90992880|gb|ABE03628.1| glucose-6-phosphate isomerase [Solanum lycopersicum]
Solyc12g014570.1.1	Solyc12g014570.1.1	Glycerophosphoryl diester phosphodiesterase family protein	83451	13	13	20.1	3.86E-171	PM	Y	0	8513800	13384000	18682000	3252400	3088200	2423400	K4DCZ2	XP_004251903	PREDICTED: probable glycerophosphoryl diester phosphodiesterase 2-like [Solanum lycopersicum]
Solyc12g015690.1.1	Solyc12g015690.1.1	Fasciclin-like arabinogalactan protein 10	28076	3	3	25.1	8.08E-41	PM	Y	0	637480	567700	653000	0	4161400	0	K4CXC8	XP_004248342	PREDICTED: fasciclin-like arabinogalactan protein 1-like isoform 1 [Solanum lycopersicum] >gi|460405761|ref|XP_004248343.1| PREDICTED: fasciclin-like arabinogalactan protein 1-like isoform 2 [Solanum lycopersicum]
Solyc12g015860.1.1	Solyc12g015860.1.1	Farnesyl pyrophosphate synthase	39334	4	4	13.5	1.62E-24	CY	N	0	989270	1805500	187370	1773300	155500	953930	O65004	NP_001234068	farnesyl pyrophosphate synthase [Solanum lycopersicum] >gi|2935459|gb|AAC73051.1| farnesyl pyrophosphate synthase [Solanum lycopersicum]
Solyc12g015880.1.1	Solyc12g015880.1.1	Heat shock protein 90	80158	12	12	52.6	0	CY	N	0	3196000	7633700	1004400	1823000	2983200	1122000	Q6UJX4	NP_001234436	molecular chaperone Hsp90-1 [Solanum lycopersicum] >gi|38154489|gb|AAR12195.1| molecular chaperone Hsp90-1 [Solanum lycopersicum]
Solyc12g017570.1.1	Solyc12g017570.1.1	Rab GDP dissociation inhibitor	49716	19	5	52.3	9.79E-110	CY	N	0	6896300	5129900	1197200	1495100	2218000	2588100	K4DD89	XP_004251972	PREDICTED: rab GDP dissociation inhibitor alpha-like [Solanum lycopersicum]
Solyc12g017910.1.1;Solyc08g015680.1.1	Solyc12g017910.1.1	Potassium transporter	87498	2	2	3.3	4.87E-25	PM	N	13	0	494050	241380	0	0	0		XP_004251980	PREDICTED: potassium transporter 4-like [Solanum lycopersicum]
Solyc12g019890.1.1	Solyc12g019890.1.1	Glucan endo-1 3-beta-glucosidase 5	52351	3	3	15.2	9.80E-25	EX	Y	1	0	0	0	462030	182620	0		XP_004252007	PREDICTED: glucan endo-1,3-beta-glucosidase 8-like [Solanum lycopersicum]
Solyc12g042060.1.1	Solyc12g042060.1.1	ATP-dependent clp protease ATP-binding subunit	102190	15	15	23.1	6.90E-114	CH	N	0	2119900	2047200	444870	302990	567140	1805500	K4DF00	XP_004252280	PREDICTED: ATP-dependent Clp protease ATP-binding subunit clpA homolog CD4B, chloroplastic-like [Solanum lycopersicum]
Solyc12g042650.1.1	Solyc12g042650.1.1	40S ribosomal protein S12	14938	2	2	44.7	3.35E-48	CY	N	0	0	1253900	0	0	0	0	K4DF56	XP_004252305	PREDICTED: 40S ribosomal protein S12-like isoform 1 [Solanum lycopersicum] >gi|460413884|ref|XP_004252306.1| PREDICTED: 40S ribosomal protein S12-like isoform 2 [Solanum lycopersicum]
Solyc12g043000.1.1	Solyc12g043000.1.1	Coatomer beta&apos subunit	104530	6	4	22.6	4.53E-152	GA/CY	N	0	1357100	1341000	508250	0	0	428610	K4DF88	XP_004252329	PREDICTED: coatomer subunit beta'-2-like [Solanum lycopersicum]
Solyc12g043020.1.1;Solyc05g053540.2.1	Solyc12g043020.1.1	Dihydroxy-acid dehydratase	65907	2	2	6	1.41E-13	MI/CH	N	0	912870	0	0	0	0	0	K4DF90	XP_004252330	PREDICTED: dihydroxy-acid dehydratase-like [Solanum lycopersicum]
Solyc12g043110.1.1	Solyc12g043110.1.1	Heat shock protein 4	93882	15	6	29.6	1.35E-134	CY	N	0	3791700	5048300	969840	763090	857180	8486800	K4DF99	XP_004252334	PREDICTED: heat shock 70 kDa protein 15-like [Solanum lycopersicum]
Solyc12g043120.1.1	Solyc12g043120.1.1	Heat shock protein 4	92995	5	5	26.6	1.33E-104	CY	N	0	875180	1204700	261790	0	386490	2642500	K4DFA0	XP_004252333	PREDICTED: heat shock 70 kDa protein 15-like [Solanum lycopersicum]
Solyc12g044600.2.1	Solyc12g044600.2.1	NADP-dependent malic enzyme, chloroplastic	70228	28	20	54.7	0	CH	N	0	13412000	6582300	22713000	14735000	17185000	29156000	O04935	NP_001234458	NADP-dependent malic enzyme, chloroplastic [Solanum lycopersicum] >gi|2150027|gb|AAB58727.1| NADP-malic enzyme [Solanum lycopersicum]
Solyc12g055720.1.1	Solyc12g055720.1.1	Receptor like kinase, RLK	76536	2	2	4.5	1.06E-68	CY/NU	Y	2	0	0	0	0	275320	0	K4DFQ3	XP_004252624	PREDICTED: protein STRUBBELIG-RECEPTOR FAMILY 6-like [Solanum lycopersicum]
Solyc12g055800.1.1;Solyc06g063330.2.1	Solyc12g055800.1.1	V-type ATP synthase alpha chain	68556	54	54	91.7	0	CY/CH	N	0	84960000	66834000	102520000	46711000	41958000	64870000	Q84XW6	NP_001234281	vacuolar H+-ATPase A1 subunit isoform [Solanum lycopersicum] >gi|27883932|gb|AAO23980.1| vacuolar H+-ATPase A1 subunit isoform [Solanum lycopersicum]
Solyc12g055830.1.1;Solyc08g083370.2.1	Solyc12g055830.1.1	Inorganic pyrophosphatase	24365	3	3	25.8	2.72E-48	CY	N	0	738490	1462300	2980200	675070	0	0	K4DFR4	XP_004252616	PREDICTED: soluble inorganic pyrophosphatase-like [Solanum lycopersicum]
Solyc12g056120.1.1	Solyc12g056120.1.1	6-phosphogluconate dehydrogenase decarboxylating	54421	10	9	27.6	2.48E-114	CH	N	0	1082000	490070	8958300	0	0	325890	K4DFU3	XP_004252580	PREDICTED: 6-phosphogluconate dehydrogenase, decarboxylating 2, chloroplastic-like [Solanum lycopersicum]
Solyc12g056220.1.1	Solyc12g056220.1.1	Aquaporin	30821	4	2	65.6	1.43E-122	PM	N	6	1591000	2564500	806220	390010	0	522800	K4DFV3	XP_004252587	PREDICTED: probable aquaporin PIP-type pTOM75-like isoform 2 [Solanum lycopersicum]
Solyc12g056250.1.1	Solyc12g056250.1.1	Glutathione S-transferase	26558	4	4	24.2	2.26E-103	CY	N	0	1152500	588260	3198500	0	0	487350	K4DFV6	XP_004252589	PREDICTED: glutathione S-transferase T1-like isoform 1 [Solanum lycopersicum]
Solyc12g056830.1.1	Solyc12g056830.1.1	ATP synthase delta subunit	27331	2	2	15.2	1.27E-75	CH	N	0	1318000	1363600	0	490400	0	0	K4DG14	XP_004252554	PREDICTED: ATP synthase delta chain, chloroplastic-like [Solanum lycopersicum]
Solyc12g056940.1.1	Solyc12g056940.1.1	Acetyl-CoA carboxylase	246310	11	11	7.4	1.25E-77	CY	N	0	0	0	0	391810	1032100	2495300		XP_004252541	PREDICTED: acetyl-CoA carboxylase 1-like [Solanum lycopersicum]
Solyc12g057110.2.1	Solyc12g057110.2.1	14-3-3 (Fragment)	28879	2	2	22.8	2.91E-51	CY	N	0	316490	255250	300480	0	0	0	P93208	XP_004252529	PREDICTED: 14-3-3 protein 2-like [Solanum lycopersicum] >gi|26454607|sp|P93208.2|14332_SOLLC RecName: Full=14-3-3 protein 2 >gi|22095152|emb|CAA65146.2| 14-3-3 protein [Solanum lycopersicum]
Solyc12g062860.1.1	Solyc12g062860.1.1	Universal stress protein family protein	19517	4	4	24.6	7.09E-76	CY	N	0	524330	682620	1016900	2504100	369250	612630	G8Z288	NP_001266014	Hop-interacting protein THI141 [Solanum lycopersicum] >gi|365222940|gb|AEW69822.1| Hop-interacting protein THI141 [Solanum lycopersicum]
Solyc12g088050.1.1;Solyc04g076660.2.1;Solyc04g076650.1.1	Solyc12g088050.1.1	Rhamnogalacturonate lyase	71930	2	2	5.4	8.64E-08	CY	N	0	0	0	8663	0	0	0		XP_004252722	PREDICTED: probable rhamnogalacturonate lyase B-like [Solanum lycopersicum]
Solyc12g088670.1.1	Solyc12g088670.1.1	Cathepsin B-like cysteine proteinase	51141	2	2	7.7	7.89E-36	EX	Y	0	0	61773	149320	0	3899900	297780	O49877	NP_001234324	low-temperature-induced cysteine proteinase precursor [Solanum lycopersicum] >gi|5726641|gb|AAD48496.1|AF172856_1 cysteine protease TDI-65 [Solanum lycopersicum] >gi|2828252|emb|CAA05894.1| CYP1 [Solanum lycopersicum]
Solyc12g088720.1.1	Solyc12g088720.1.1	Polyadenylate-binding protein 2	72219	9	7	21.6	4.50E-63	CY/NU	N	1	703720	755800	3681300	338800	352820	301950	K4DGU3	XP_004252758	PREDICTED: polyadenylate-binding protein 2-like [Solanum lycopersicum]
Solyc12g088990.1.1;Solyc07g025160.2.1	Solyc12g088990.1.1	Exocyst complex component 1	100730	4	4	4.5	2.02E-13	CY/NU	N	0	229080	323300	0	0	0	0	K4DGX0	XP_004252780	PREDICTED: exocyst complex component SEC3A-like [Solanum lycopersicum]
Solyc12g089340.1.1	Solyc12g089340.1.1	Vacuolar protein sorting 35	89211	6	6	11.1	4.08E-40	CY	N	0	374960	389610	0	0	0	213120	K4DH05	XP_004252801	PREDICTED: vacuolar protein sorting-associated protein 35B-like [Solanum lycopersicum]
Solyc12g094500.1.1	Solyc12g094500.1.1	Alcohol dehydrogenase 1	42060	3	3	11.8	1.04E-09	CY	N	0	30274	35912	1328200	0	0	0	K4DH22	XP_004253128	PREDICTED: alcohol dehydrogenase-like 7-like [Solanum lycopersicum]
Solyc12g094620.1.1	Solyc12g094620.1.1	Catalase	56519	19	19	53	0	PX	N	0	3104500	8522800	17124000	6014100	22709000	37084000	P30264	NP_001234827	catalase isozyme 1 [Solanum lycopersicum] >gi|231687|sp|P30264.1|CATA1_SOLLC RecName: Full=Catalase isozyme 1 >gi|170398|gb|AAA34145.1| catalase [Solanum lycopersicum] >gi|445617|prf||1909364A catalase
Solyc12g095760.1.1	Solyc12g095760.1.1	Diphosphate--fructose-6-phosphate 1-phosphotransferase	67266	7	7	27.4	4.22E-62	CY/MI	N	0	1956000	457650	289350	1025500	836350	362140	K4DH49	XP_004253113	PREDICTED: pyrophosphate--fructose 6-phosphate 1-phosphotransferase subunit alpha-like [Solanum lycopersicum]
Solyc12g095990.1.1;Solyc12g096000.1.1;Solyc08g062800.2.1;Solyc06g062800.2.1	Solyc12g095990.1.1	ATP-dependent RNA helicase eIF4A	46843	22	21	66.1	0	CY	N	0	10666000	12052000	16300000	8338000	21545000	36903000	K4DH72	XP_004253093	PREDICTED: eukaryotic initiation factor 4A-2-like [Solanum lycopersicum]
Solyc12g096190.1.1	Solyc12g096190.1.1	Tryptophan synthase beta chain	54090	3	3	12.8	7.22E-33	MI	N	0	0	1278300	0	1223700	1666600	0	K4DH92	XP_004253077	PREDICTED: tryptophan synthase beta chain 2-like [Solanum lycopersicum]
Solyc12g096220.1.1	Solyc12g096220.1.1	60S ribosomal protein L7	81731	3	2	11.3	1.07E-37	NU	N	0	0	1184400	0	0	0	0		XP_004253076	PREDICTED: rop guanine nucleotide exchange factor 1-like [Solanum lycopersicum]
Solyc12g096300.1.1	Solyc12g096300.1.1	40S ribosomal protein S6	28305	5	2	25.7	1.83E-91	NU	N	0	2640800	1730100	0	250210	1065200	1121200	K4DHA3	XP_004253069	PREDICTED: 40S ribosomal protein S6-like [Solanum lycopersicum]
Solyc12g096700.1.1;Solyc08g014550.2.1	Solyc12g096700.1.1	Ribosomal L9-like protein	21976	2	2	47.4	1.01E-110	CY	N	0	608520	513510	0	0	0	1634200	K4DHE3	XP_004253036	PREDICTED: 60S ribosomal protein L9-1-like [Solanum lycopersicum] >gi|77416921|gb|ABA81856.1| unknown [Solanum tuberosum]
Solyc12g096760.1.1	Solyc12g096760.1.1	Alcohol dehydrogenase zinc-containing	38038	4	4	23.6	1.47E-40	CY	N	0	0	476870	1070900	0	0	203570	K4DHE9	XP_004253034	PREDICTED: NADP-dependent alkenal double bond reductase P1-like [Solanum lycopersicum]
Solyc12g098830.1.1	Solyc12g098830.1.1	5&apos-nucleotidase	70435	3	3	8.3	1.50E-68	CH/CY	N	0	253420	407200	110910	0	0	143590	K4DHQ6	XP_004252960	PREDICTED: cytosolic purine 5'-nucleotidase-like [Solanum lycopersicum]
Solyc12g098950.1.1	Solyc12g098950.1.1	Novel plant SNARE 11	30475	2	2	10	1.09E-11	NU	N	1	26568	0	0	0	0	0	K4DHR8	XP_004252947	PREDICTED: novel plant SNARE 13-like [Solanum lycopersicum]
Solyc12g098980.1.1	Solyc12g098980.1.1	Receptor-like kinase	38539	4	3	18.4	2.03E-26	CY	N	0	1212200	1341200	0	0	0	0	Q41328	NP_001233803	pto-interacting protein 1 [Solanum lycopersicum] >gi|75319610|sp|Q41328.2|PTI1_SOLLC RecName: Full=Pto-interacting protein 1; Short=Pti1; AltName: Full=Pto kinase interactor 1 >gi|3668069|gb|AAC61805.1| Pto kinase interactor 1 [Solanum lycopersicum]
Solyc12g099200.1.1	Solyc12g099200.1.1	Invertase inhibitor	18769	4	4	32.2	2.09E-97	EX	Y	0	361650	373030	115210	3411000	1822400	0	O82001	NP_001234791	tomato invertase inhibitor precursor [Solanum lycopersicum] >gi|3582002|emb|CAA09420.1| tomato invertase inhibitor [Solanum lycopersicum]
Solyc12g099260.1.1	Solyc12g099260.1.1	ATP citrate lyase a-subunit	65729	4	4	30.3	4.64E-144	CH/CY	N	0	721690	532710	535790	0	0	0	K4DHU7	XP_004252925	PREDICTED: ATP-citrate synthase beta chain protein 1-like [Solanum lycopersicum]
Solyc12g099360.1.1	Solyc12g099360.1.1	Acyl-CoA synthetase/AMP-acid ligase II	62593	3	3	8.6	1.37E-49	PM/MI	N	0	0	0	0	0	0	462320	K4DHV7	XP_004252919	PREDICTED: acetate/butyrate--CoA ligase AAE7, peroxisomal-like [Solanum lycopersicum]
Solyc12g099430.1.1	Solyc12g099430.1.1	Epoxide hydrolase 1	36785	15	15	57.9	0	CY	N	0	3357900	4531500	25246000	18094000	5834700	20529000	K4DHW4	XP_004252913	PREDICTED: bifunctional epoxide hydrolase 2-like [Solanum lycopersicum]
Solyc12g099440.1.1	Solyc12g099440.1.1	Fatty acid oxidation complex subunit alpha	79230	9	9	22.4	8.06E-61	CY/CH	N	0	1929700	666030	207510	276460	0	1963100	K4DHW5	XP_004252912	PREDICTED: glyoxysomal fatty acid beta-oxidation multifunctional protein MFP-a-like [Solanum lycopersicum]
Solyc12g099470.1.1;Solyc01g066690.2.1;Solyc05g054310.2.1	Solyc12g099470.1.1	Translation initiation factor 2 gamma subunit	50781	2	2	6.9	6.66E-08	MI	N	0	167450	0	68318	0	0	0	K4DHW8	XP_004252908	PREDICTED: eukaryotic translation initiation factor 2 subunit 3-like [Solanum lycopersicum]
Solyc12g099660.1.1	Solyc12g099660.1.1	Glucosidase 2 subunit beta	72900	3	3	5.3	1.53E-08	NU	Y	0	0	146060	0	0	0	0	K4DHY7	XP_004252894	PREDICTED: glucosidase 2 subunit beta-like [Solanum lycopersicum]
Solyc12g099820.1.1	Solyc12g099820.1.1	Signal recognition particle protein	11979	2	2	31.1	6.66E-33	CY	N	0	231430	0	0	0	0	303840	K4DI03	XP_004252883	PREDICTED: signal recognition particle 9 kDa protein-like [Solanum lycopersicum]
Solyc12g100120.1.1	Solyc12g100120.1.1	Acetyl-CoA carboxylase-like protein	96225	16	16	26	0	PM/EX	Y	0	1364700	948360	5561100	1046900	1966000	2689700	K4DI33	XP_004252848	PREDICTED: uncharacterized protein LOC101244563 [Solanum lycopersicum]
