# Supplementary material for: Changes in the microsomal proteome of tomato fruit during ripening
Source: Sci Rep. 2019 Oct 4;9:14350. doi: 10.1038/s41598-019-50575-5 (PMC6778153; doi:10.1038/s41598-019-50575-5)
Supplement: Supplementary file 3 — Table S2 [file 41598_2019_50575_MOESM3_ESM.xlsx]

## Sheet: Cellular component 1315
Supplemental Table2. Gene Ontology (GO) analysis was performed using Panther
All identified proteins 1315 listed in Supplementary Table S1
Analysis Type:	PANTHER Overrepresentation Test (Released 20181113)
Annotation Version and Release Date:	PANTHER version 14.0 Released 2018-12-03
Analyzed List:	Client Text Box Input (Solanum lycopersicum)
Reference List:	Solanum lycopersicum (all genes in database)
Test Type:	FISHER
Correction:	FDR
PANTHER GO-Slim Cellular Component	Solanum lycopersicum - REFLIST (33952)	Client Text Box Input (1280)	Client Text Box Input (expected)	Client Text Box Input (over/under)	Client Text Box Input (fold Enrichment)	Client Text Box Input (raw P-value)	Client Text Box Input (FDR)
Unclassified (UNCLASSIFIED)	26088	683	983.52	-	0.69	2.74e-72	1.94e-70
cell (GO:0005623)	5371	495	202.49	+	2.44	1.92e-82	6.78e-80
cell part (GO:0044464)	5352	493	201.77	+	2.44	5.9e-82	1.04e-79
intracellular part (GO:0044424)	3632	390	136.93	+	2.85	1.1e-78	1.29e-76
cytoplasmic part (GO:0044444)	1465	234	55.23	+	4.24	1.38e-72	1.21e-70
organelle (GO:0043226) [3086, 191]	3086	191	116.34	+	1.64	5.17e-11	1.07e-09
intracellular membrane-bounded organelle (GO:0043231)	3042	189	114.68	+	1.65	5.4e-11	1.06e-09
membrane-bounded organelle (GO:0043227)	3051	189	115.02	+	1.64	5.83e-11	1.08e-09
plasma membrane (GO:0005886) [1753, 138]	1753	138	66.09	+	2.09	4.95e-15	1.46e-13
cytosol (GO:0005829) [607, 118]	607	118	22.88	+	5.16	2.43e-43	1.43e-41
cytoplasm (GO:0005737)	1047	111	39.47	+	2.81	1.36e-20	6.02e-19
vacuole (GO:0005773) [942, 110]	942	110	35.51	+	3.1	2.32e-23	1.17e-21
protein-containing complex (GO:0032991)	1392	102	52.48	+	1.94	1.17e-09	1.97e-08
membrane (GO:0016020) [889, 84]	889	84	33.52	+	2.51	3.78e-13	9.52e-12
membrane part (GO:0044425)	704	64	26.54	+	2.41	9.86e-10	1.74e-08
cytosolic large ribosomal subunit (GO:0022625)	143	36	5.39	+	6.68	4.78e-17	1.88e-15
ribosomal subunit (GO:0044391) [147, 36]	147	36	5.54	+	6.5	1.01e-16	3.56e-15
large ribosomal subunit (GO:0015934)	147	36	5.54	+	6.5	1.01e-16	3.23e-15
membrane protein complex (GO:0098796)	198	34	7.46	+	4.55	5.11e-12	1.13e-10
cytosolic part (GO:0044445)	108	28	4.07	+	6.88	7.64e-14	2.07e-12
cytosolic small ribosomal subunit (GO:0022627)	88	24	3.32	+	7.23	1.82e-12	4.29e-11
cytoplasmic vesicle (GO:0031410)	152	23	5.73	+	4.01	1.08e-07	1.59e-06
cell wall (GO:0005618) [224, 23]	224	23	8.44	+	2.72	3.95e-05	0.000348
external encapsulating structure (GO:0030312)	224	23	8.44	+	2.72	3.95e-05	0.00034
endosome (GO:0005768) [121, 22]	121	22	4.56	+	4.82	1.14e-08	1.82e-07
endoplasmic reticulum (GO:0005783) [183, 21]	183	21	6.9	+	3.04	1.92e-05	0.000219
intrinsic component of plasma membrane (GO:0031226)	226	21	8.52	+	2.46	0.000401	0.00262
whole membrane (GO:0098805) [175, 20]	175	20	6.6	+	3.03	3.17e-05	0.000287
Golgi apparatus part (GO:0044431) [156, 19]	156	19	5.88	+	3.23	2.24e-05	0.00024
plastid part (GO:0044435)	160	19	6.03	+	3.15	3.08e-05	0.000286
cell junction (GO:0030054)	230	18	8.67	+	2.08	0.00546	0.0292
plasmodesma (GO:0009506)	220	17	8.29	+	2.05	0.00774	0.0396
cell-cell junction (GO:0005911) [220, 17]	220	17	8.29	+	2.05	0.00774	0.039
anchored component of plasma membrane (GO:0046658)	116	16	4.37	+	3.66	2.53e-05	0.000255
plastid (GO:0009536) [121, 16]	121	16	4.56	+	3.51	4.01e-05	0.000337
plant-type cell wall (GO:0009505)	134	16	5.05	+	3.17	0.00012	0.000862
vacuolar membrane (GO:0005774)	114	15	4.3	+	3.49	7.27e-05	0.00057
chloroplast thylakoid membrane (GO:0009535)	75	14	2.83	+	4.95	3.9e-06	4.92e-05
chloroplast part (GO:0044434)	91	14	3.43	+	4.08	2.74e-05	0.000268
chloroplast (GO:0009507)	110	14	4.15	+	3.38	0.000171	0.00119
tethering complex (GO:0099023)	42	13	1.58	+	8.21	6.34e-08	9.73e-07
Golgi subcompartment (GO:0098791)	102	12	3.85	+	3.12	0.000918	0.00589
trans-Golgi network (GO:0005802)	97	11	3.66	+	3.01	0.00193	0.0115
organelle membrane (GO:0031090) [98, 11]	98	11	3.69	+	2.98	0.00208	0.0122
COPI vesicle coat (GO:0030126)	23	9	0.87	+	10.38	1.41e-06	1.92e-05
proteasome core complex (GO:0005839)	11	8	0.41	+	19.29	1.57e-07	2.22e-06
plastoglobule (GO:0010287)	30	8	1.13	+	7.07	5.49e-05	0.000441
extracellular region (GO:0005576) [24, 7]	24	7	0.9	+	7.74	0.0001	0.000771
plastid envelope (GO:0009526)	46	7	1.73	+	4.04	0.00294	0.0168
chloroplast envelope (GO:0009941)	46	7	1.73	+	4.04	0.00294	0.0165
chaperonin-containing T-complex (GO:0005832)	7	6	0.26	+	22.74	3.13e-06	4.09e-05
nuclear membrane (GO:0031965)	9	6	0.34	+	17.68	8.58e-06	0.000104
proteasome regulatory particle, lid subcomplex (GO:0008541)	10	6	0.38	+	15.92	1.33e-05	0.000157
proton-transporting ATP synthase complex (GO:0045259)	11	6	0.41	+	14.47	1.99e-05	0.00022
proteasome core complex, alpha-subunit complex (GO:0019773)	12	6	0.45	+	13.26	2.9e-05	0.000276
nuclear periphery (GO:0034399)	13	6	0.49	+	12.24	4.1e-05	0.000337
exocyst (GO:0000145)	17	6	0.64	+	9.36	0.000135	0.000951
eukaryotic translation initiation factor 3 complex (GO:0005852)	20	6	0.75	+	7.96	0.00028	0.0019
apoplast (GO:0048046)	6	5	0.23	+	22.1	2.42e-05	0.000251
proteasome regulatory particle, base subcomplex (GO:0008540)	17	5	0.64	+	7.8	0.000987	0.00622
ER to Golgi transport vesicle membrane (GO:0012507) [24, 5]	24	5	0.9	+	5.53	0.00361	0.0196
late endosome (GO:0005770)	28	5	1.06	+	4.74	0.00639	0.0332
endoplasmic reticulum part (GO:0044432)	30	5	1.13	+	4.42	0.00824	0.0404
coated vesicle membrane (GO:0030662)	31	5	1.17	+	4.28	0.00929	0.0449
perinuclear region of cytoplasm (GO:0048471)	4	4	0.15	+	26.53	0.000108	0.000811
cell surface (GO:0009986)	4	4	0.15	+	26.53	0.000108	0.000794
proton-transporting two-sector ATPase complex (GO:0016469)	6	3	0.23	+	13.26	0.00341	0.0188
early endosome (GO:0005769)	8	3	0.3	+	9.95	0.00634	0.0334
transferase complex (GO:1990234)	361	3	13.61	-	0.22	0.00163	0.00993
chromosomal part (GO:0044427)	416	3	15.68	-	0.19	0.000305	0.00203
nuclear chromosome part (GO:0044454)	292	2	11.01	-	0.18	0.00254	0.0147
nucleoplasm part (GO:0044451)	208	0	7.84	-	< 0.01	0.00108	0.00666
ubiquitin ligase complex (GO:0000151)	156	0	5.88	-	< 0.01	0.00775	0.0385

## Sheet: Biological process 304
Supplementary Materials of “Changes in the microsomal proteome of tomato fruit during ripening”, by Daniela Pontiggia, Francesco Spinelli, Claudia Fabbri, Valerio Licursi, Rodolfo Negri, Giulia De Lorenzo and Benedetta Mattei
Table S2. Gene Ontology (GO) analysis was performed using the Panther classification system.
Quantified proteins with increased abundance in MG or R fruits and invariant listed in Supplementary Table S3
Analysis Type:	PANTHER Overrepresentation Test (Released 20171205)
Annotation Version and Release Date:	PANTHER version 13.0 Released 2017-11-12
Analyzed List:	Client Text Box Input (Solanum lycopersicum)
Reference List:	Solanum lycopersicum (all genes in database)
Test Type:	FISHER
PANTHER GO-Slim Biological Process	Solanum lycopersicum - REFLIST (33952)	Client Text Box Input (296)	Client Text Box Input (expected)	Client Text Box Input (over/under)	Client Text Box Input (fold Enrichment)	Client Text Box Input (raw P-value)	Client Text Box Input (FDR)
glycolysis (GO:0006096)	36	4	.31	+	12.74	3.91E-04	4.26E-03
monosaccharide metabolic process (GO:0005996)	149	15	1.30	+	11.55	1.64E-11	5.05E-10
protein folding (GO:0006457)	148	14	1.29	+	10.85	1.68E-10	3.45E-09
translation (GO:0006412)	256	14	2.23	+	6.27	1.18E-07	1.98E-06
proteolysis (GO:0006508)	547	25	4.77	+	5.24	4.54E-11	1.20E-09
glycogen metabolic process (GO:0005977)	132	6	1.15	+	5.21	1.31E-03	1.10E-02
cellular amino acid biosynthetic process (GO:0008652)	178	7	1.55	+	4.51	1.19E-03	1.05E-02
carbohydrate metabolic process (GO:0005975)	689	27	6.01	+	4.49	2.01E-10	3.72E-09
coenzyme metabolic process (GO:0006732)	131	5	1.14	+	4.38	6.69E-03	4.95E-02
cellular amino acid metabolic process (GO:0006520)	421	16	3.67	+	4.36	1.60E-06	2.46E-05
protein targeting (GO:0006605)	164	6	1.43	+	4.20	3.73E-03	2.87E-02
catabolic process (GO:0009056)	1366	47	11.91	+	3.95	2.24E-15	8.28E-14
polysaccharide metabolic process (GO:0005976)	302	10	2.63	+	3.80	4.23E-04	4.34E-03
protein localization (GO:0008104)	401	13	3.50	+	3.72	7.39E-05	1.05E-03
fatty acid metabolic process (GO:0006631)	187	6	1.63	+	3.68	6.86E-03	4.70E-02
protein metabolic process (GO:0019538)	1824	57	15.90	+	3.58	9.27E-17	4.29E-15
generation of precursor metabolites and energy (GO:0006091)	329	9	2.87	+	3.14	2.88E-03	2.32E-02
protein transport (GO:0015031)	582	15	5.07	+	2.96	2.47E-04	3.05E-03
intracellular protein transport (GO:0006886)	564	14	4.92	+	2.85	5.67E-04	5.25E-03
response to stress (GO:0006950)	806	19	7.03	+	2.70	1.19E-04	1.57E-03
lipid metabolic process (GO:0006629)	684	16	5.96	+	2.68	4.40E-04	4.29E-03
primary metabolic process (GO:0044238)	5557	123	48.45	+	2.54	1.67E-24	3.09E-22
vesicle-mediated transport (GO:0016192)	519	11	4.52	+	2.43	6.82E-03	4.85E-02
metabolic process (GO:0008152)	7275	134	63.42	+	2.11	1.03E-19	6.36E-18
cellular component organization or biogenesis (GO:0071840)	1629	29	14.20	+	2.04	3.25E-04	3.76E-03
cellular component organization (GO:0016043)	1370	22	11.94	+	1.84	6.92E-03	4.58E-02
cellular process (GO:0009987)	7493	116	65.33	+	1.78	5.08E-11	1.17E-09
Unclassified (UNCLASSIFIED)	24015	131	209.37	-	.63	4.35E-21	4.02E-19

## Sheet: Biological process MG30
Table S2. Gene Ontology (GO) analysis was performed using the Panther classification system.
Quantified proteins with increased abundance in MG fruit listed in Supplementary Table S3
Analysis Type:	PANTHER Overrepresentation Test (Released 20171205)
Annotation Version and Release Date:	PANTHER version 13.0 Released 2017-11-12
Analyzed List:	Client Text Box Input (Solanum lycopersicum)
Reference List:	Solanum lycopersicum (all genes in database)
Test Type:	FISHER
PANTHER GO-Slim Biological Process	Solanum lycopersicum - REFLIST (33952)	Client Text Box Input (85)	Client Text Box Input (expected)	Client Text Box Input (over/under)	Client Text Box Input (fold Enrichment)	Client Text Box Input (raw P-value)	Client Text Box Input (FDR)
pentose-phosphate shunt (GO:0006098)	19	2	.05	+	42.05	1.25E-03	2.11E-02
glycolysis (GO:0006096)	36	3	.09	+	33.29	1.29E-04	3.40E-03
monosaccharide metabolic process (GO:0005996)	149	10	.37	+	26.81	8.61E-12	7.97E-10
tricarboxylic acid cycle (GO:0006099)	33	2	.08	+	24.21	3.48E-03	4.95E-02
system development (GO:0048731)	87	3	.22	+	13.77	1.51E-03	2.33E-02
glycogen metabolic process (GO:0005977)	132	4	.33	+	12.10	3.84E-04	7.90E-03
carbohydrate metabolic process (GO:0005975)	689	17	1.72	+	9.86	1.73E-12	3.20E-10
cellular amino acid biosynthetic process (GO:0008652)	178	4	.45	+	8.98	1.14E-03	2.11E-02
generation of precursor metabolites and energy (GO:0006091)	329	6	.82	+	7.28	1.98E-04	4.57E-03
cellular amino acid metabolic process (GO:0006520)	421	7	1.05	+	6.64	1.01E-04	3.10E-03
primary metabolic process (GO:0044238)	5557	31	13.91	+	2.23	1.04E-05	6.44E-04
metabolic process (GO:0008152)	7275	34	18.21	+	1.87	9.98E-05	3.69E-03
Unclassified (UNCLASSIFIED)	24015	41	60.12	-	.68	2.00E-05	9.27E-04

## Sheet: Biological process R45
Table S2. Gene Ontology (GO) analysis was performed using the Panther classification system.
Quantified proteins with increased abundance in R fruit listed in Supplementary Table S3
Analysis Type:	PANTHER Overrepresentation Test (Released 20171205)
Annotation Version and Release Date:	PANTHER version 13.0 Released 2017-11-12
Analyzed List:	Client Text Box Input (Solanum lycopersicum)
Reference List:	Solanum lycopersicum (all genes in database)
Test Type:	FISHER
PANTHER GO-Slim Biological Process	Solanum lycopersicum - REFLIST (33952)	Client Text Box Input (54)	Client Text Box Input (expected)	Client Text Box Input (over/under)	Client Text Box Input (fold Enrichment)	Client Text Box Input (raw P-value)	Client Text Box Input (FDR)
lipid metabolic process (GO:0006629)	684	7	1.09	+	6.43	1.07E-04	1.98E-02
