# Supplementary material for: Changes in the microsomal proteome of tomato fruit during ripening
Source: Sci Rep. 2019 Oct 4;9:14350. doi: 10.1038/s41598-019-50575-5 (PMC6778153; doi:10.1038/s41598-019-50575-5)
Supplement: Supplementary file 4 — Table S3 [file 41598_2019_50575_MOESM4_ESM.xlsx]

## Sheet: 304
Supplementary Materials of “Changes in the microsomal proteome of tomato fruit during ripening”, by Daniela Pontiggia, Francesco Spinelli, Claudia Fabbri, Valerio Licursi, Rodolfo Negri, Giulia De Lorenzo and Benedetta Mattei
Supplemental Table S3. Quantified proteins. Different colors indicate proteins with increased abundance in MG or R fruits and invariant proteins.
Column Legend:
A: Sintetic name reported in main text e figures	B: ID of the identified protein in SolGenomicNetwork	C: Annotation reported in SolGenomicNetwork	D: Best homolog in Arabidopsis from the TAIR database	G: Functional classes	F: Subcellular localization as predicted by CELLO or manually annotated (CY: Cytoplasm; CH: Chloroplast; MI: Mitochondrion; PM: Plasma membrane; NU:Nuclear; GA: Golgi Apparatus; ER: Endoplasmic Reticulum; LY: Lysosomial; VA: Vacuole; PX: Peroxisome; EX: Extracellular)	G: Signal peptide presence as predicted by SIgnalP (Y, yes; N, No)	H: Transmembrane domains predicted by TMHMM server v.2.0	I: Protein fold change (log2) between Red Ripe (R) and Mature Green (MG) fruit	J: Fold change (log2) transcript level between Red ripe (R) and Mature Green (MG) from Shinozaki et al. 2018
											MG30-specific
											More abundant in MG30
Name	Protein	Protein Description	Arabidopsis Homologs	Functional categories	Predicted Subcellular localization	Signal peptide	N° of TM domains	Log2 ratio R/MG	RNA Log2 ratio R/MG		Invariant proteins
PEPC2	Solyc10g007290.2.1	Phosphoenolpyruvate carboxylase	AT3G14940	C compound, sugar metabolism and photosynthesis	CY	N	0	-12.35	-5.16993		More abundant in R45
psbB	Solyc01g007500.2.1	Photosystem II CP47 chlorophyll apoprotein	ATCG00680	C compound, sugar metabolism and photosynthesis	PM	N	5	-10.62	0.444302		R45-specific
	Solyc01g102310.2.1	Unknown Protein (AHRD V1)	AT3G05900	Other	NU/CY	N	0	-10.26	-3.23437
PRK	Solyc08g076220.2.1	Phosphoribulokinase/uridine kinase	AT1G32060	C compound, sugar metabolism and photosynthesis	CH	N	0	-10.15	-3.19195
Cab9	Solyc06g063370.2.1	Chlorophyll a-b binding protein	AT4G10340	C compound, sugar metabolism and photosynthesis	CH	N	0	-9.28	-1.49751
GME2	Solyc09g082990.2.1	UDP-glucuronate 4-epimerase 4	AT5G28840	Cell wall metabolism	CY	N	0	-9.11	-0.83967
	Solyc04g005160.1.1	6-phosphogluconate dehydrogenase decarboxylating	AT3G02360	C compound, sugar metabolism and photosynthesis	CY	N	0	-8.91	-0.589024
	Solyc02g079950.2.1	Oxygen-evolving enhancer protein 3	AT4G05180	C compound, sugar metabolism and photosynthesis	CH	N	0	-8.9	-3.61786
	Solyc06g034120.2.1	Alcohol dehydrogenase zinc-binding domain protein	AT5G61510	C compound, sugar metabolism and photosynthesis	MI	N	0	-8.88	-1.32207
FBA2	Solyc02g062340.2.1	Fructose-bisphosphate aldolase	AT2G21330	C compound, sugar metabolism and photosynthesis	CH	N	0	-8.86	-3.82006
MTHFR	Solyc11g008870.1.1	Methylenetetrahydrofolate reductase	AT2G44160	Secondary metabolism	CY	N	0	-8.84	-2.14355
	Solyc02g069460.2.1	Photosystem I reaction center subunit III	AT1G31330	C compound, sugar metabolism and photosynthesis	CH	N	1	-8.76	-1.03355
	Solyc02g081700.1.1	Proteasome subunit alpha type	AT3G22110	Protein degradation	MI/CY	N	0	-8.38	0.524023
	Solyc12g009180.1.1	Cupin superfamily (DUF985)	AT1G19130	Other	EX	N	0	-8.33	-3.30286
	Solyc08g041710.2.1	Unknown Protein	AT2G12400	Other	PM	Y	6	-8.15	-5.5284
AB-GADPH	Solyc04g082630.2.1	Glyceraldehyde-3-phosphate dehydrogenase B	AT1G42970	C compound, sugar metabolism and photosynthesis	CH	N	0	-8.13	-4.56893
	Solyc06g054250.2.1	5&apos-nucleotidase surE	AT4G14930	DNA/RNA metabolism	CH	N	0	-7.97	-2.13112
	Solyc03g117480.2.1	Pyrophosphate-energized proton pump (Pyrophosphate-energized inorganic pyrophosphata	AT1G15690	C compound, sugar metabolism and photosynthesis	PM	N	13	-7.66	-0.147051
	Solyc09g075810.2.1	Blue copper protein	AT5G26330	Other	PM/EX	Y	2	-7.57	-6.61961
ENO1	Solyc03g114500.2.1	Enolase	AT1G74030	C compound, sugar metabolism and photosynthesis	CH	N	0	-7.54	-2.58357
ACLB2	Solyc12g099260.1.1	ATP citrate lyase a-subunit	AT5G49460	C compound, sugar metabolism and photosynthesis	CH/CY	N	0	-7.27	-5.01954
syp71	Solyc10g084210.1.1	Syntaxin-71	AT3G09740	Vescicular trafficking	NU/CY	N	1	-7.12	0.0955155
	Solyc06g048610.2.1	Methionyl-tRNA synthetase-like protein	AT2G40660	DNA/RNA metabolism	NU/CY	N	0	-6.95	0.18652
	Solyc09g092430.2.1	Selenium binding protein	AT4G14040	Immunity and response to stress	CY/EX	N	0	-6.62	-5.12467
GRP	Solyc08g065980.2.1	Glycine-rich protein	AT5G11700	Cell wall metabolism	PM	Y	6	-6.5	-0.334059
	Solyc07g007670.2.1	Purple acid phosphatase 3	AT5G34850	Immunity and response to stress	EX	Y	0	-6.41	-3.97713
PGM	Solyc03g006870.2.1	Phosphoglucomutase	AT5G51820	C compound, sugar metabolism and photosynthesis	CH	N	0	-6.36	-1.86325
	Solyc03g121050.2.1	LysM domain receptor-like kinase 3-like (LYK3), lectin-like domain	AT1G51940	Signaling	PM	Y	2	-6.33	-1.71544
	Solyc12g057110.2.1	14-3-3 protein beta/alpha-B	AT1G78300	Signaling	CY	N	0	-6.24	-0.886812
	Solyc03g118510.2.1	Receptor-like protein kinase 1-like	AT1G48480	Signaling	CH	N	2	-6.2	-6.55654
	Solyc12g007110.1.1	Receptor-like protein kinase similar to Arabidopsis PERK1	AT3G24550	Signaling	NU	N	1	-6.09	-0.831553
	Solyc10g050840.1.1	Peptidase S9 prolyl oligopeptidase active site domain protein	AT5G36210	Protein degradation	PM	N	0	-6.09	0.0133555
vta1	Solyc07g064980.2.1	Vacuolar protein sorting-associated protein VTA1 homolog	AT4G26750	Vescicular trafficking	NU	N	0	-6.07	0.597762
	Solyc02g069850.2.1	40S ribosomal protein S25-1	AT2G21580	Protein synthesis	NU	N	0	-5.93	-0.0327534
PIP2.9	Solyc10g055630.1.1	SlPIP2.9 plasma membrane intrinsic protein 2.9 (aquaporin)	AT4G35100	Transport	PM	N	6	-5.81	-0.202589
Susy1	Solyc12g009300.1.1	Sucrose synthase	AT3G43190	C compound, sugar metabolism and photosynthesis	CY	N	0	-5.77	-6.72797
	Solyc01g106320.2.1	Octicosapeptide/Phox/Bem1p domain-containing protein	AT5G64430	Protein folding and maturation	NU	N	0	-5.72	-0.820014
	Solyc09g091740.2.1	60S ribosomal protein L13a-like protein	AT5G48760	Protein synthesis	MI	N	0	-5.43	-0.298199
	Solyc04g011400.2.1	UDP-glucose 4-epimerase	AT2G28760	C compound, sugar metabolism and photosynthesis	CY	N	0	-5.21	-1.58337
IPGAM	Solyc07g044840.2.1	2 3-bisphosphoglycerate-independent phosphoglycerate mutase	AT3G08590	C compound, sugar metabolism and photosynthesis	CY	N	0	-5.08	0.177552
	Solyc05g054760.2.1	Dehydroascorbate reductase (Fragment)	AT1G19570	Immunity and response to stress	CY	N	0	-5.02	-1.04481
	Solyc05g012510.2.1	Glycogen/starch/alpha-glucan phosphorylase	AT3G29320	C compound, sugar metabolism and photosynthesis	CH	N	0	-5.02	-5.6164
FRK2	Solyc06g073190.2.1	Fructokinase	AT3G59480	C compound, sugar metabolism and photosynthesis	CY	N	0	-4.96	-2.5821
ADH1	Solyc12g094500.1.1	Alcohol dehydrogenase 1	AT5G42250	Secondary metabolism	CY	N	0	-4.89	-1.39994
GADPH2	Solyc07g005390.2.1	NADP-dependent glyceraldehyde-3-phosphate dehydrogenase isoform X2 (Aldehyde dehydrogenase)	AT2G24270	C compound, sugar metabolism and photosynthesis	CY	N	0	-4.79	-4.15986
	Solyc06g009020.2.1	Glutathione S-transferase	AT2G47730	Immunity and response to stress	CY	N	0	-4.69	0.565293
ENO3	Solyc10g085550.1.1	Enolase	AT2G36530	C compound, sugar metabolism and photosynthesis	CY	N	0	-4.46	-1.59987
	Solyc06g048410.2.1	Superoxide dismutase 6	AT5G51100	Immunity and response to stress	CH	N	0	-4.44	0.104233
ER69	Solyc10g081510.1.1	5-methyltetrahydropteroyltriglutamate--homocysteine methyltransferase	AT5G17920	Secondary metabolism	CY/CH	N	0	-4.37	-2.33168
ACLB1	Solyc01g059880.2.1	ATP citrate lyase a-subunit	AT3G06650	C compound, sugar metabolism and photosynthesis	CH/CY	N	0	-4.36	-1.82842
SAM1	Solyc01g101060.2.1	S-adenosylmethionine synthase	AT1G02500	Hormone biosynthesis and lipid metabolism	CY	N	0	-4.29	-3.48982
SAM3	Solyc09g008280.1.1	S-adenosylmethionine synthase	AT2G36880	Hormone biosynthesis and lipid metabolism	CY	N	0	-4.28	-4.28159
	Solyc09g075430.2.1	Ribosomal protein L19	AT3G16780	Protein synthesis	NU	N	0	-4.23	-0.691235
TKL	Solyc05g050970.2.1	Transketolase 1	AT2G45290	C compound, sugar metabolism and photosynthesis	CH	N	0	-4.17	0.158347
ENO2	Solyc09g009020.2.1	Enolase	AT2G36530	C compound, sugar metabolism and photosynthesis	CY	N	0	-3.97	-1.22878
	Solyc06g083180.2.1	40S ribosomal protein S8	AT5G59240	Protein synthesis	NU	N	0	-3.94	-0.473119
	Solyc03g063560.2.1	Glutamate synthase (Ferredoxin)	AT5G04140	Amino acid metabolism	CH	N	0	-3.91	-0.0495211
	Solyc01g006510.2.1	L-threonine 3-dehydrogenase	AT5G51970	Other	CY	N	0	-3.85	-0.727884
FRK3	Solyc02g091490.2.1	Fructokinase 3	AT1G66430	C compound, sugar metabolism and photosynthesis	CH	N	0	-3.81	0.825275
	Solyc03g065340.2.1	Phosphorylase	AT3G29320	C compound, sugar metabolism and photosynthesis	CH	N	0	-3.66	-4.31256
MDH	Solyc09g090140.2.1	Malate dehydrogenase	AT1G04410	C compound, sugar metabolism and photosynthesis	CH/CY	N	0	-3.63	-0.724498
	Solyc08g081250.2.1	Aminopeptidase N	AT1G63770	Protein degradation	CY/NU	N	0	-3.61	-0.372147
CS	Solyc01g073740.2.1	Citrate synthase	AT2G44350	C compound, sugar metabolism and photosynthesis	MI	N	0	-3.58	0.0433718
	Solyc03g123830.2.1	Phosphoglycerate dehydrogenase	AT1G17745	C compound, sugar metabolism and photosynthesis	CH	N	0	-3.52	-3.89871
	Solyc09g018450.2.1	Uncharacterized protein	AT2G30110	Other	CY	N	0	-3.5	-0.497327
TPI	Solyc04g011510.2.1	Triosephosphate isomerase	AT3G55440	C compound, sugar metabolism and photosynthesis	CY/CH	N	0	-3.44	-1.11474
IMPα-1b	Solyc08g041890.2.1	Importin alpha-1b subunit	AT4G16143	Transport	CY	N	0	-3.41	-1.43043
glo2.1	Solyc10g007600.2.1	L-lactate dehydrogenase	AT4G18360	C compound, sugar metabolism and photosynthesis	PX/CH	N	0	-3.37	-7.44639
	Solyc04g053120.2.1	4-alpha-glucanotransferase	AT5G64860	C compound, sugar metabolism and photosynthesis	CH	N	0	-3.28	-3.422
	Solyc04g054480.2.1	C2 domain-containing protein-like	AT2G22125	Other	PM/CY	N	0	-3.24	-5.21673
PEPC1	Solyc07g062530.2.1	Phosphoenolpyruvate carboxylase 2	AT3G14940	C compound, sugar metabolism and photosynthesis	CY	N	0	-3.2	-3.37576
	Solyc12g009250.1.1	chaperonin	AT5G20720	Protein folding and maturation	CY/CH	N	0	-3.18	0.229232
AMADH	Solyc03g113800.2.1	Betaine aldehyde dehydrogenase	AT1G74920	Hormone biosynthesis and lipid metabolism	CY	N	0	-3.07	-0.831822
PEPC3	Solyc12g014250.1.1	Phosphoenolpyruvate carboxylase 1	AT1G53310	C compound, sugar metabolism and photosynthesis	CY	N	0	-3.07	-2.71513
GPI1	Solyc12g014380.1.1	Glucose-6-phosphate isomerase 1	AT5G42740	C compound, sugar metabolism and photosynthesis	CY	N	0	-3.02	0.0351626
	Solyc04g081490.2.1	Tubulin beta-1 chain	AT1G75780	Other	CY	N	0	-2.98	-6.03307
	Solyc10g086580.1.1	(Rubisco Activase) Ribulose-1 5-bisphosphate carboxylase/oxygenase activase 1	AT2G39730	C compound, sugar metabolism and photosynthesis	CH	N	0	-2.93	-1.60488
	Solyc02g091100.2.1	Oxalyl-CoA decarboxylase	AT5G17380	C compound, sugar metabolism and photosynthesis	CH	N	0	-2.8	0.325742
FTL	Solyc01g006280.2.1	Formate-tetrahydrofolate ligase	AT1G50480	Secondary metabolism	CY	N	0	-2.78	0.289007
GAD2	Solyc11g011920.1.1	Glutamate decarboxylase	AT5G17330	Amino acid metabolism	CY	N	0	-2.71	-4.63639
UGP1	Solyc11g011960.1.1	UTP-glucose 1 phosphate uridylyltransferase	AT3G03250	Cell wall metabolism	CY	N	0	-2.69	-1.42283
	Solyc04g077020.2.1	Tubulin alpha-3 chain	AT4G14960	Other	CY	N	0	-2.48	-5.59065
	Solyc03g111670.2.1	Receptor like kinase, RLK (LRR domain, Lectin-like domain)	AT2G26730	Signaling	PM/CH	Y	2	-2.42	-2.75869
	Solyc02g076720.2.1	Phosphoribosylformylglycinamidine synthase	AT1G74260	DNA/RNA metabolism	CY/PM	N	0	-2.38	0.246108
	Solyc10g080940.1.1	Tubulin beta chain	AT5G12250	Other	CY	N	0	-2.29	-3.19562
GDSL	Solyc01g098650.2.1	GDSL esterase/lipase	AT1G54790	Cell wall metabolism	EX	N	1	-2.23	-1.09091
SHV3 like	Solyc12g014570.1.1	Glycerophosphoryl diester phosphodiesterase family protein	AT4G26690	Cell wall metabolism	PM	Y	0	-2.15	-5.63421
	Solyc06g071100.2.1	LHA2 Plasma membrane ATPase	AT5G62670	C compound, sugar metabolism and photosynthesis	PM	N	8	-0.58	0.0612159
	Solyc02g065300.1.1	Uncharacterized protein (Aminoacyl-tRNA synthetase)	AT1G09620	Protein synthesis	CY	N	0	-0.57	-0.44632
	Solyc05g012260.2.1	Purple acid phosphatase	AT1G13750	Protein synthesis	EX/LY	Y	0	-0.57	-1.15783
	Solyc10g081030.1.1	Uncharacterized protein	AT3G12390	other	NU	N	0	-0.57	-0.142532
	Solyc04g015830.2.1	Uncharacterized protein (actin filament binding)	AT2G41740	other	CY/CH	N	0	-0.56	-0.935982
TBG5	Solyc11g069270.1.1	Beta-galactosidase	AT2G28470	Cell wall metabolism	EX	N	1	-0.56	-0.744882
	Solyc03g097900.2.1	40S ribosomal protein S3a	AT4G34670	Protein synthesis	CY	N	0	-0.55	-2.50924
	Solyc06g036290.2.1	Heat shock protein 83//Heat shock protein 90 (Fragment)//heat shock protein 90.1	AT5G52640	Immunity and response to stress	CY	N	0	-0.55	1.44111
	Solyc03g033620.2.1	Probable serine protease EDA2//Serine carboxypeptidase S28 family protein	AT4G36195	Protein degradation	EX	Y	0	-0.53	0.196408
	Solyc02g091580.2.1	Oligopeptidase A	AT5G65620	protein degradation	MI/CH	N	1	-0.49	0.073992
	Solyc03g111230.2.1	60S ribosomal protein L17	AT1G67430	Protein synthesis	NU	N	0	-0.48	-0.957482
	Solyc03g078400.2.1	actin	At5g09810	other				-0.45	-0.820004
F-COP-Iβ	Solyc10g081920.1.1	Coatomer subunit beta	AT4G31480	Vesicular trafficking	GA	N	0	-0.44	-0.704076
	Solyc08g062630.2.1	Aminopeptidase-like protein	AT4G33090	Protein degradation	CY	N	0	-0.44	-0.34091
	Solyc06g062950.1.1	Subtilisin-like protease	AT3G14067	Immunity and response to stress	CH	Y	0	-0.44	-0.69284
	Solyc04g045340.2.1	Phosphoglucomutase	AT1G70730	C compound, sugar metabolism and photosynthesis	CY	N	0	-0.44	-0.179951
	Solyc01g111170.2.1	Peptidyl-prolyl cis-trans isomerase	AT2G16600	Protein folding and maturation	CY	N	0	-0.43	-1.97741
	Solyc05g056250.2.1	Asparaginyl-tRNA synthetase	AT4G31180	Protein synthesis	CY	N	0	-0.42	-0.465009
	Solyc04g008280.2.1	4-hydroxy-4-methyl-2-oxoglutarate aldolase	AT5G16450	other	MI	N	0	-0.42	-0.38809
gs1	Solyc11g011380.1.1	Glutamine synthetase	AT5G37600	Amino acid metabolism	CY	N	0	-0.42	0.790579
	Solyc01g106210.2.1	Chaperone DnaK	AT5G09590	Protein folding and maturation	MI	N	0	-0.4	0.833779
	Solyc09g008610.2.1	KIAA0090 homolog//catalytics	AT5G11560	Vesicular trafficking	PM	Y	1	-0.39	-0.377506
	Solyc04g081570.2.1	Chaperone protein htpG	AT4G24190	Protein synthesis	ER	Y	0	-0.39	-1.17075
	Solyc11g065490.1.1	Homology to unknown gene (Fragment)	AT5G12470	Other	CH	N	0	-0.39	-0.131265
	Solyc08g082700.2.1	26S proteasome non-ATPase regulatory subunit 8	AT1G64520	Protein degradation	NU/CY	N	0	-0.38	-0.0202942
TIP1.1	Solyc06g074820.2.1	Aquaporin-like protein	AT2G36830	Transport	PM	N	7	-0.36	-4.23854
PATL3	Solyc06g064940.2.1	Patellin-3	AT1G72160	Vesicular trafficking	CY/NU	N	0	-0.35	-0.631106
	Solyc01g103010.2.1	Cullin-associated NEDD8-dissociated protein 2	AT2G02560	Protein degradation	NU/PM	N	0	-0.35	-0.513451
	Solyc11g005670.1.1	Ubiquitin	AT4G05320	Protein degradation	NU/CY	N	0	-0.34	-0.937959
	Solyc06g071790.2.1	Elongation factor Tu	AT4G20360	Protein synthesis	CH	N	0	-0.33	1.33525
	Solyc04g007770.2.1	Major latex-like protein	AT5G28010	Other	CY	N	0	-0.33	-6.03869
	Solyc08g081910.2.1	V-type proton ATPase subunit E	AT1G64200	C compound, sugar metabolism and photosynthesis	CY	N	0	-0.33	-0.00615159
	Solyc04g082670.2.1	Dolichyl-diphosphooligosaccharide--protein glycosyltransferase subunit 1	AT1G76400	Protein synthesis	PM	Y	1	-0.32	-0.593596
	Solyc06g073790.2.1	40S ribosomal protein S11	AT4G30800	Protein synthesis	CY/MI	N	0	-0.32	-0.609514
	Solyc01g028810.2.1	chaperonin	AT3G13470	Protein folding and maturation	CH	N	0	-0.3	1.02057
	Solyc11g069150.1.1	Proteasome subunit beta type	AT1G56450	Protein degradation	CY	N	0	-0.3	0.764636
	Solyc10g076510.1.1	Pyruvate decarboxylase	AT4G33070	Other	CY	N	0	-0.3	0.627474
	Solyc06g073280.2.1	LL-diaminopimelate aminotransferase	AT4G33680	Other	CH	N	0	-0.28	0.810298
	Solyc11g062130.1.1	Mitochondrial ADP/ATP carrier proteins	AT5G13490	Transport	MI/CH	N	3	-0.27	-1.09835
	Solyc01g007320.2.1	ATP synthase subunit beta chloroplastic	ATCG00480	C compound, sugar metabolism and photosynthesis	CH	N	0	-0.27	-0.593968
	Solyc04g049070.2.1	Alpha glucosidase II	AT5G63840	C compound, sugar metabolism and photosynthesis	CY/CH	Y	0	-0.27	-0.260642
	Solyc11g072190.1.1	Elongation factor beta-1	AT5G12110	Protein synthesis	CY	N	0	-0.26	-1.41837
PCaP1	Solyc10g005100.2.1	plasma membrane-associated cation-binding protein 1 (Salt stress root protein RS1)	AT4G20260	Immunity and response to stress	CY	N	0	-0.26	0.473908
	Solyc01g010750.2.1	Stress responsive protein	AT2G39050	Immunity and response to stress	NU	N	0	-0.25	0.0922305
	Solyc07g020860.2.1	Peroxiredoxin	AT1G65980	Immunity and response to stress	CY	N	0	-0.24	0.281994
	Solyc12g096300.1.1	40S ribosomal protein S6	AT5G10360	Protein synthesis	NU	N	0	-0.23	-0.558883
	Solyc08g079170.2.1	Stress-induced protein sti1-like protein	AT1G62740	Immunity and response to stress	CY	N	0	-0.22	0.510435
	Solyc09g007270.2.1	Ascorbate peroxidase	AT3G09640	Immunity and response to stress	CY	N	0	-0.21	1.65007
	Solyc10g085430.1.1	Saposin (Fragment)	AT3G51730	Hormone biosynthesis and lipid metabolism	EX	N	0	-0.21	0.00967632
	Solyc01g111260.2.1	Phosphatidylinositol-specific phospholipase c	AT4G38690	Signaling	NU	N	0	-0.2	-2.30686
	Solyc06g007670.2.1	60S ribosomal protein L5-1	AT3G25520	Protein synthesis	NU/CY	N	0	-0.2	-0.685338
	Solyc01g088370.2.1	Eukaryotic translation initiation factor 3 subunit B	AT5G25780	Protein synthesis	CY	N	0	-0.19	0.00774277
	Solyc02g083700.2.1	Alpha-mannosidase	AT5G66150	Protein folding and maturation	PM/CY	Y	1	-0.19	-4.17942
	Solyc01g095200.2.1	Reticulon family protein	AT4G23630	Other	PM	N	3	-0.17	0.571371
vps	Solyc08g077500.2.1	Vacuolar protein sorting-associated protein	AT4G17140	Vesicular trafficking	PM	N	0	-0.16	0.728483
	Solyc01g006630.2.1	NAD(P)-binding Rossmann-fold superfamily protein	AT3G20790	Secondary metabolism	CH/CY	N	0	-0.15	-0.876557
	Solyc10g049620.1.1	Progesterone 5-beta-reductase	AT4G24220	Secondary metabolism	CY	N	0	-0.15	-0.0763583
	Solyc11g071490.1.1	Ribosomal protein L30	AT1G36240	Protein synthesis	MI	N	0	-0.15	-0.341703
	Solyc01g099770.2.1	Translationally-controlled tumor protein homolog	AT3G16640	Other	CY	N	0	-0.15	-1.35572
	Solyc02g062130.2.1	Ferredoxin--NADP reductase	AT1G20020	C compound, sugar metabolism and photosynthesis	CH	N	0	-0.15	0.502226
	Solyc02g080630.2.1	Lactoylglutathione lyase	AT1G11840	C compound, sugar metabolism and photosynthesis	CY	Y	0	-0.15	0.498569
vps41	Solyc06g074740.2.1	Vacuolar protein sorting-associated protein 41 homolog	AT1G08190	Vesicular trafficking	CY	N	0	-0.14	0.0605746
IMPβ-2	Solyc01g111780.2.1	Importin beta-2 subunit	AT2G16950	Transport	CY	N	0	-0.14	-0.456058
	Solyc05g013990.2.1	T-complex protein 1 subunit epsilon	AT1G24510	Protein synthesis	CY	N	0	-0.14	0.240364
	Solyc03g007890.2.1	Heat shock protein 90 (Fragment)	AT5G52640	Immunity and response to stress	CY	N	0	-0.14	2.65966
	Solyc12g100120.1.1	Acetyl-CoA carboxylase-like protein	AT5G12950	Other	PM/EX	Y	0	-0.13	-3.03797
	Solyc06g073460.2.1	Glutathione peroxidase	AT2G31570	Immunity and response to stress	CY	N	0	-0.13	0.975487
	Solyc09g059040.2.1	Alcohol dehydrogenase zinc-containing	AT4G13010	C compound, sugar metabolism and photosynthesis	MI	N	0	-0.13	0.833277
	Solyc07g009140.2.1	26S proteasome non-ATPase regulatory subunit 6	AT4G24820	Protein degradation	CY	N	0	-0.12	0.066505
fps1	Solyc12g015860.1.1	Farnesyl pyrophosphate synthase	AT4G17190	Hormone biosynthesis and lipid metabolism	CY	N	0	-0.12	1.05059
	Solyc05g052760.2.1	1-phosphatidylinositol-4 5-bisphosphate phosphodiesterase	AT3G08510	Hormone biosynthesis and lipid metabolism	CY	N	0	-0.11	-0.171349
B-COP-Iα1	Solyc07g032100.2.1	Coatomer alpha subunit-like protein	AT1G62020	Vesicular trafficking	CY	N	0	-0.09	-0.573511
	Solyc10g078620.1.1	Ribosomal protein S5	AT2G37270	Protein synthesis	MI	N	0	-0.09	-1.00592
	Solyc03g082920.2.1	Heat shock protein	AT5G42020	Protein folding and maturation	ER	Y	1	-0.09	-0.385178
	Solyc09g082320.2.1	Proteasome subunit beta type	AT3G22630	Protein degradation	MI	N	0	-0.08	0.822052
IMPβ-1	Solyc03g082940.2.1	Importin subunit beta	AT5G53480	Transport	PM	N	1	-0.07	0.329597
	Solyc07g049450.2.1	Thioredoxin/protein disulfide isomerase	AT1G04980	Immunity and response to stress	ER	Y	0	-0.07	-0.979564
	Solyc01g105540.2.1	2-oxoglutarate/malate translocator	AT5G64290	Vesicular trafficking	PM	N	11	-0.06	-0.884618
	Solyc03g118040.2.1	Calcium-binding protein Calnexin	AT5G61790	Protein folding and maturation	ER	Y	2	-0.05	-0.808305
	Solyc05g056270.2.1	Isocitrate lyase	AT2G43180	C compound, sugar metabolism and photosynthesis	CH	N	0	-0.05	1.0877
	Solyc02g063070.2.1	14-3-3 protein beta/alpha-1	AT5G38480	Signaling	CY	N	0	-0.04	0.769768
	Solyc04g063290.2.1	30S ribosomal protein S5	AT1G58684	Protein synthesis	CY	N	0	-0.04	-0.214108
	Solyc07g065010.2.1	Bactericidal permeability-increasing protein	AT1G04970	Immunity and response to stress	PM	Y	0	-0.04	-0.23017
	Solyc01g099760.2.1	26S protease regulatory subunit 6A homolog	AT3G05530	Protein degradation	CY	N	0	-0.03	-0.00630364
IMPβ-3	Solyc01g044360.2.1	Importin beta-3	AT5G19820	Transport	CY/GA	N	0	-0.02	-0.551348
RAN2	Solyc01g104680.2.1	GTP-binding nuclear protein Ran-A1	AT5G55190	Transport	CY	N	0	-0.02	-0.735018
	Solyc10g081310.1.1	14 kDa zinc-binding protein	AT3G56490	other	CY/EX	N	0	-0.01	-2.1939
TBG2	Solyc09g092160.2.1	Beta-galactosidase	AT2G32810	C compound, sugar metabolism and photosynthesis	EX/LY	N	1	-0.01	1.06535
	Solyc08g016670.2.1	Calcyclin-binding protein	AT1G30070	other	NU	N	0	0	1.69995
	Solyc10g006650.2.1	Flavoprotein wrbA	AT4G27270	Other	CY	N	0	0	1.32401
	Solyc04g078820.2.1	Annexin	AT1G68090	Vesicular trafficking	MI/CY	N	0	0.01	0.323978
RGP1 like	Solyc04g005340.2.1	Beta-1 4-glucan protein synthase	AT3G02230	Cell wall metabolism	CY	N	0	0.02	-1.16037
	Solyc03g112070.2.1	Phosphoglycerate dehydrogenase	AT4G34200	Amino acid metabolism	CH	N	0	0.02	0.746889
RABB1c	Solyc02g093530.2.1	Ras-related protein Rab-2-A	AT4G35860	Vesicular trafficking	CY/MI	N	0	0.04	0.830075
	Solyc01g112080.2.1	LysM-domain GPI-anchored protein	AT2G17120	Signaling	EX	Y	0	0.04	-4.94066
	Solyc05g056310.2.1	T-complex protein 1 subunit gamma	AT5G26360	Protein folding and maturation	CY	N	0	0.07	0.404697
	Solyc04g050520.2.1	Translational activator gcn1	AT1G64790	Immunity and response to stress	PM	N	0	0.07	-0.971029
CPA	Solyc11g068540.1.1	N-carbamoylputrescine amidase	AT2G27450	Secondary metabolism	CY	N	0	0.09	-0.317211
	Solyc07g006570.2.1	S8-Rnase (Fragment)	AT1G26820	DNA/RNA metabolism	EX	Y	0	0.09	-1.63252
	Solyc12g095760.1.1	Diphosphate--fructose-6-phosphate 1-phosphotransferase	AT1G76550	C compound, sugar metabolism and photosynthesis	CY/MI	N	0	0.09	-3.38091
	Solyc09g082650.2.1	Acireductone dioxygenase	AT4G14716	Secondary metabolism	PM/CY	N	3	0.11	0.858363
B-COP-Iα2	Solyc04g080980.2.1	Coatomer alpha subunit-like protein	AT1G62020	Vesicular trafficking	CY/GA	N	0	0.13	-0.532078
	Solyc06g005940.2.1	Protein disulfide isomerase	AT1G21750	Protein folding and maturation	ER	Y	1	0.14	-0.663155
syp51	Solyc07g065030.2.1	Syntaxin-51	AT1G16240	Vesicular trafficking	NU	N	1	0.15	0.217421
	Solyc03g118020.2.1	Tudor / nuclease domain-containing protein	AT5G07350	Immunity and response to stress	CH	N	0	0.15	-1.00571
	Solyc12g010040.1.1	Leucyl aminopeptidase	AT2G24200	Immunity and response to stress	CH	N	0	0.15	0.278672
	Solyc08g076970.2.1	Acetylornithine deacetylase or succinyl-diaminopimelate desuccinylase	AT4G17830	Amino acid metabolism	CY	N	0	0.18	1.47849
	Solyc03g025850.2.1	Remorin 1	AT3G48940	Signaling	CY/NU	N	0	0.19	-0.924645
	Solyc01g007380.1.1	Apocytochrome f	ATCG00540	C compound, sugar metabolism and photosynthesis	CH	N	1	0.19	1.69599
	Solyc06g011280.2.1	Elongation factor 1-gamma	AT1G09640	Protein synthesis	CY	N	0	0.2	-0.920147
	Solyc08g061850.2.1	Ribosomal protein	AT5G35530	Protein synthesis	CY	N	0	0.2	-0.509235
	Solyc11g066060.1.1	heat shock protein	AT3G12580	Protein folding and maturation	CY	N	0	0.2	-1.75566
	Solyc08g065640.2.1	PITH domain-containing protein 1	AT2G25950	other	NU/CY	N	0	0.2	0.173368
	Solyc04g051370.2.1	26S proteasome non-ATPase regulatory subunit 12	AT5G64760	Protein degradation	CY	N	0	0.21	0.123718
	Solyc12g062860.1.1	Universal stress protein family protein	AT5G14680	Immunity and response to stress	CY	N	0	0.21	1.99744
	Solyc07g008370.2.1	60S ribosomal protein L7	AT2G44120	Protein synthesis	CY/MI	N	0	0.22	-0.327098
	Solyc10g079500.1.1	Inosine-5&apos-monophosphate dehydrogenase	AT1G16350	DNA/RNA metabolism	CY/CH	N	0	0.22	-0.117544
	Solyc01g099670.2.1	40S ribosomal protein S10-like	AT4G25740	Protein synthesis	NU	N	0	0.23	-0.593101
	Solyc05g013030.1.1	26S proteasome regulatory subunit	AT1G29150	Protein degradation	CY	N	0	0.23	-0.382268
	Solyc07g061790.2.1	Heme-binding protein 2	AT1G17100	Other	EX/PM	Y	0	0.23	-0.135452
	Solyc06g005060.2.1	Elongation factor 1-alpha	AT5G60390	Protein synthesis	CY	N	0	0.25	-0.509642
	Solyc06g007320.2.1	Ubiquitin-activating enzyme E1	AT2G30110	Protein degradation	CY	N	0	0.25	-0.226511
	Solyc04g078540.2.1	Cathepsin B-like cysteine proteinase	AT1G47128	Immunity and response to stress	EX/LY	Y	1	0.26	0.184825
Tic110	Solyc09g031780.2.1	Tic110 family transporter chloroplast inner envelope protein Tic110	AT1G06950	Transport	CY/CH	N	2	0.29	0.2169
	Solyc01g105410.2.1	Os06g0220000 protein (Fragment)	AT5G64260	Other	EX	Y	1	0.29	-5.61739
	Solyc01g006450.2.1	Enoyl reductase	AT2G05990	Hormone biosynthesis and lipid metabolism	CH	N	0	0.29	0.183685
ACSL3	Solyc07g045290.2.1	Long-chain-fatty-acid--CoA ligase 3	AT2G04350	Hormone biosynthesis and lipid metabolism	CH	N	1	0.3	0.287046
	Solyc07g007600.2.1	Pyrophosphate-energized proton pump	AT1G15690	C compound, sugar metabolism and photosynthesis	PM	N	13	0.3	-2.29504
	Solyc06g007340.2.1	Gamma-interferon-inducible lysosomal thiol reductase	AT1G07080	Immunity and response to stress	PM/EX	Y	0	0.31	-0.298097
	Solyc06g071050.2.1	Spfh domain / band 7 family protein	AT5G62740	Immunity and response to stress	CY	N	0	0.32	-1.25841
BXL6	Solyc02g091680.2.1	xylosidase (Alpha-L-arabinofuranosidase/beta-D-xylosidase)	AT5G10560	Cell wall metabolism	PM	Y	0	0.32	-0.287116
	Solyc06g071870.2.1	60S ribosomal protein L17	AT1G27400	Protein synthesis	NU	N	0	0.33	-0.196299
	Solyc08g076990.2.1	Acetylornithine deacetylase	AT4G17830	Amino acid metabolism	CY	N	0	0.33	0.479129
	Solyc02g021650.2.1	DNA damage-binding protein 1	AT4G05420	DNA/RNA metabolism	CY/PM	N	0	0.34	0.637948
	Solyc01g095150.2.1	Late embryogenesis abundant protein (Fragment)	AT2G46140	Other	CY	N	0	0.35	-1.28224
	Solyc05g025500.2.1	Glucan endo-1 3-beta-glucosidase 6	AT5G58090	Protein folding and maturation	EX	Y	1	0.39	-1.65648
	Solyc07g008950.2.1	Methionyl-tRNA synthetase	AT4G13780	DNA/RNA metabolism	CY	N	0	0.39	0.148495
FBA3	Solyc02g084440.2.1	Fructose-bisphosphate aldolase	AT4G38970	C compound, sugar metabolism and photosynthesis	CH	N	0	0.39	-0.969051
	Solyc05g054580.2.1	60S acidic ribosomal protein P0	AT2G40010	Protein synthesis	CH/CY	N	0	0.4	-1.06987
	Solyc05g053140.2.1	26S proteasome non-ATPase regulatory subunit 13	AT4G19006	Protein degradation	CY	N	0	0.4	-0.0724053
	Solyc09g015830.1.1	Pto-like, Serine/threonine kinase protein, resistance protein	AT3G51550	Signaling	CY	N	1	0.41	0.506871
	Solyc06g069020.2.1	Elongation factor 1 alpha	AT1G18070	Protein synthesis	CY	N	0	0.41	-0.161168
SlVPE3	Solyc08g065610.2.1	Vacuolar processing enzyme-1b	AT4G32940	Immunity and response to stress	EX	Y	0	0.41	4.80494
	Solyc01g102410.2.1	Glutaminyl-tRNA synthetase	AT5G26710	Protein synthesis	CY	N	0	0.44	0.0435244
	Solyc02g081400.2.1	(Glyoxalase) - Intracellular protease PfpI family protein expressed	AT3G02720	C compound, sugar metabolism and photosynthesis	CY	N	0	0.44	1.22942
	Solyc07g064270.2.1	Glucose-6-phosphate/phosphate-translocator	AT5G54800	Transport	PM	N	5	0.45	0.627495
syt1	Solyc01g094030.2.1	Syt1 synaptotagmin Ca2+-dependent lipid-binding protein putati (IC)	AT3G61050	Vesicular trafficking	CY	N	3	0.46	0.0749505
	Solyc01g008370.2.1	26S proteasome regulatory subunit	ATCG00680	Protein degradation	CY/MI	N	0	0.46	0.483676
	Solyc01g088080.2.1	T-complex protein theta subunit	AT3G03960	Immunity and response to stress	CY	N	0	0.48	-0.497417
	Solyc04g080850.2.1	Thioredoxin	AT3G51030	Immunity and response to stress	CY	N	0	0.5	0.201862
GPI2	Solyc04g076090.2.1	Glucose-6-phosphate isomerase 2	AT4G24620	C compound, sugar metabolism and photosynthesis	CY	N	0	0.5	0.0251002
RABH1b	Solyc01g088560.2.1	Ras-related protein RABH1b	AT2G44610	Vesicular trafficking	CH	N	0	0.51	0.239836
BIP	Solyc08g082820.2.1	BIP Heat shock protein (Luminal-binding protein BiP)	AT5G42020	Vesicular trafficking	ER	Y	0	0.52	-2.08512
	Solyc04g071890.2.1	Peroxidase 12	AT1G71695	Immunity and response to stress	EX	Y	0	0.52	-3.84689
	Solyc07g005940.2.1	V-type proton ATPase subunit H	AT3G42050	C compound, sugar metabolism and photosynthesis	NU	N	0	0.53	-0.746605
	Solyc04g012120.2.1	14-3-3 protein 5	AT1G78300	Signaling	CY	N	0	0.54	0.423854
	Solyc12g095990.1.1	ATP-dependent RNA helicase eIF4A	AT1G54270	other	CY	N	0	0.55	-0.141861
F-COP-IΥ	Solyc01g109540.2.1	Coatomer subunit gamma	AT4G34450	Vesicular trafficking	GA	N	0	0.58	-1.03905
AIM1	Solyc07g019670.2.1	Fatty acid oxidation complex subunit alpha	AT4G29010	Hormone biosynthesis and lipid metabolism	MI/CY	N	2	0.58	0.902404
ADH2	Solyc06g059740.2.1	Alcohol dehydrogenase 2	AT1G77120	Secondary metabolism	CY	N	0	2.12	2.68349
LOXcevi34	Solyc01g099160.2.1	Lipoxygenase	AT1G55020	Hormone biosynthesis and lipid metabolism	CY	N	0	2.67	1.66129
	Solyc02g088610.2.1	ATP-dependent chaperone ClpB	AT5G15450	Protein folding and maturation	CY/CH	N	0	3.23	2.52307
PK	Solyc10g083720.1.1	Pyruvate kinase	AT3G52990	C compound, sugar metabolism and photosynthesis	CY	N	0	3.33	3.95043
	Solyc09g064940.2.1	Phenazine biosynthesis protein PhzF family	AT4G02860	Secondary metabolism	CY	N	0	3.36	0.655597
	Solyc10g085040.1.1	Soul heme-binding family protein	AT2G37970	C compound, sugar metabolism and photosynthesis	CY	N	0	3.48	2.93451
PE	Solyc06g009190.2.1	Pectinesterase	AT4G02320	Cell wall metabolism	PM	N	0	3.65	-8.68124
2-ODD2	Solyc02g062500.2.1	2-oxoglutarate-dependent dioxygenase	AT1G52820	Secondary metabolism	CY	N	0	3.68	2.91623
PMEU1	Solyc03g123630.2.1	Pectinesterase	AT3G14310	Cell wall metabolism	EX	N	1	3.79	-8.45915
2A11	Solyc07g049140.2.1	Metallocarboxypeptidase inhibitor	AT3G17690	Immunity and response to stress	EX	N	1	3.83	0.940421
ACSL	Solyc03g025720.2.1	Long-chain-fatty-acid--CoA ligase	AT3G48990	Hormone biosynthesis and lipid metabolism	MI/CH	N	0	3.96	0.914359
LeGSTU2	Solyc07g056420.2.1	Glutathione S-transferase-like protein	AT1G17180	Immunity and response to stress	CY	N	0	3.97	4.47318
	Solyc08g014130.2.1	2-isopropylmalate synthase 1	AT1G74040	Amino acid metabolism	CH/CY	N	0	3.97	3.7864
XYL1	Solyc05g009470.2.1	Alpha-xylosidase 1	AT1G68560	C compound, sugar metabolism and photosynthesis	EX	Y	1	4.01	-0.354754
	Solyc08g078510.2.1	GRAM-containing/ABA-responsive protein	AT5G13200	Signaling	NU	N	0	4.1	1.93273
GAD1	Solyc03g098240.2.1	Glutamate decarboxylase	AT3G17760	Amino acid metabolism	CY	N	0	4.18	1.67428
	Solyc12g010320.1.1	Temperature-induced lipocalin	AT5G58070	Immunity and response to stress	CY	N	0	4.2	2.97055
	Solyc01g112100.2.1	Dimethylaniline monooxygenase 5	AT1G19250	Immunity and response to stress	CY	N	0	4.48	0.483261
POT	Solyc01g021670.2.1	POT family domain containing protein expressed	AT5G19860	Transport	EX	Y	0	4.61	-0.360133
	Solyc02g069100.2.1	Cathepsin B	AT1G02305	Immunity and response to stress	PM	Y	1	4.75	1.23323
CA1	Solyc05g005490.2.1	Carbonic anhydrase	AT1G70410	C compound, sugar metabolism and photosynthesis	CY	N	0	4.8	3.30024
ACO1	Solyc07g049530.2.1	1-aminocyclopropane-1-carboxylate oxidase	AT1G05010	Hormone biosynthesis and lipid metabolism	CY	N	0	4.89	5.35746
CYP94A1	Solyc09g066150.1.1	Cytochrome P450	AT5G63450	Immunity and response to stress	PM	N	1	5.3	5.80539
PR4	Solyc01g097240.2.1	Pathogenesis-related protein 4B (Fragment)	AT3G04720	Immunity and response to stress	EX	Y	1	5.32	1.28477
LoxC	Solyc01g006540.2.1	Lipoxygenase	AT3G45140	Hormone biosynthesis and lipid metabolism	CY	N	0	5.38	10.6522
DFR/CCR1	Solyc04g082780.2.1	Bifunctional dihydroflavonol 4-reductase/flavanone 4-reductase//Cinnamoyl CoA reductase-like 1	AT2G33590	Secondary metabolism	ER/CY	N	0	5.52	0.473201
	Solyc02g076710.2.1	Cathepsin B-like cysteine proteinase	AT5G43060	Immunity and response to stress	LY/EX	Y	1	5.52	1.38967
PL18	Solyc03g111690.2.1	Pectate lyase	AT4G24780	Cell wall metabolism	EX	Y	0	5.59	8.94682
VI	Solyc03g083910.2.1	vacuolar invertase (Acid beta-fructofuranosidase)	AT1G62660	C compound, sugar metabolism and photosynthesis	VA	N	1	5.91	4.07577
	Solyc07g047800.2.1	Short-chain dehydrogenase/reductase family protein	AT3G01980	Hormone biosynthesis and lipid metabolism	CY	N	0	5.93	3.58938
TBG10	Solyc02g078950.2.1	Beta-galactosidase	AT2G28470	Cell wall metabolism	LY/EX	Y	0	6	-5.06151
	Solyc11g056680.1.1	LRR receptor-like serine/threonine-protein kinase, RLP	AT3G20820	Signaling	PM	Y	0	6.34	-3.86636
PEPCK2	Solyc04g076880.2.1	Phosphoenolpyruvate carboxykinase	AT4G37870	C compound, sugar metabolism and photosynthesis	CY	N	0	6.34	1.697
	Solyc04g040180.2.1	S-adenosylmethionine-dependent methyltransferase	AT2G41380	other	CY	N	0	6.42	2.83854
SlCXE2	Solyc01g108540.2.1	Acetyl esterase	AT2G03550	Hormone biosynthesis and lipid metabolism	CY	N	0	6.63	1.12746
	Solyc09g007350.2.1	30S ribosomal protein S12	AT5G02960	Protein synthesis	MI/NU	N	0	7.19	-0.42873
	Solyc06g019170.2.1	Gamma-glutamyl phosphate reductase	AT2G39800	Amino acid metabolism	CY	N	0	7.28	0.404734
	Solyc06g074000.1.1	Aspartic proteinase nepenthesin-2	AT3G52500	Immunity and response to stress	PM	Y	0	7.3	-9.73188
	Solyc01g097880.2.1	Deaminase	AT5G28050	DNA/RNA metabolism	CY	N	0	7.43	2.2935
	Solyc04g077650.2.1	Serine carboxypeptidase 1	AT3G12203	Immunity and response to stress	LY	Y	0	7.51	2.71173
	Solyc07g007760.2.1	Defensin protein	AT2G02130	Immunity and response to stress	EX	Y	1	7.9	-2.57122
GT_73C3	Solyc10g085880.1.1	UDP-glucosyltransferase family 1 protein	AT2G36780	Hormone biosynthesis and lipid metabolism	CY	N	0	7.91	8.19888
	Solyc08g005630.2.1	Long-chain-alcohol oxidase	AT4G19380	Hormone biosynthesis and lipid metabolism	CY	N	0	8.02	10.3892
ACCasi	Solyc12g056940.1.1	Acetyl-CoA carboxylase	AT1G36160	Hormone biosynthesis and lipid metabolism	CY	N	0	8.04	1.82993
GT_91C1	Solyc02g070020.1.1	UDP-glucosyltransferase	AT5G49690	Secondary metabolism	CY	N	0	8.09	4.74705
ATT1	Solyc08g005770.2.1	Alcohol acetyltransferase	AT5G17540	Secondary metabolism	PM	N	0	8.13	9.85074
sbt4b	Solyc01g087820.2.1	Subtilisin-like protease	AT5G67090	Immunity and response to stress	PM/EX	N	0	8.45	-5.36486
E4	Solyc03g111720.2.1	Methionine sulfoxide reductase msrA (fruit ripening protein E4)	AT5G61640	Immunity and response to stress	CY	N	0	8.48	6.7326
LoxB	Solyc01g099190.2.1	Lipoxygenase	AT1G55020	Hormone biosynthesis and lipid metabolism	CY	N	0	8.48	3.1744
PL1-27	Solyc06g083580.2.1	Pectate lyase 1-27	AT4G13710	Cell wall metabolism	PM	Y	1	8.55	-8.11601
ZEPlike	Solyc12g013690.1.1	zeaxanthin epoxidase, chloroplastic-like (Monooxygenase FAD-binding protein)	AT5G05320	C compound, sugar metabolism and photosynthesis	PM/CY	N	1	8.85	5.67351
ACO3	Solyc09g089580.2.1	1-aminocyclopropane-1-carboxylate oxidase-like protein	AT1G06620	Hormone biosynthesis and lipid metabolism	NU	N	0	9.13	6.15752
	Solyc02g089150.2.1	PI-PLC X domain-containing protein	At5g67130	Signaling	EX	Y	0	9.38	2.04767
CER1	Solyc01g088400.2.1	CER1	AT1G02205	Secondary metabolism	PM	N	6	9.48	8.88052
X72730	Solyc10g080900.1.1	3-oxoacyl-reductase	AT3G55290	Hormone biosynthesis and lipid metabolism	CH	N	0	9.61	8.23735
CA3	Solyc02g067750.2.1	Carbonic anhydrase	AT3G01500	C compound, sugar metabolism and photosynthesis	CY	N	0	9.76	0.241376
PG-2A	Solyc10g080210.1.1	Polygalacturonase A	AT3G07970	Cell wall metabolism	EX	Y	0	10.67	14.2088
HDC10	Solyc08g066240.2.1	Decarboxylase family protein (SlHDC10)	AT1G43710	Secondary metabolism	NU	N	0	12.04	12.8286

## Sheet: 425_quantified
Supplemental Table3. Quantified proteins with not significant differential abudance between MG and R fruits (FDR>0.05)
Log2 ratio R/MG	Protein	Protein Description
-3.74442	Solyc07g064160.2.1	>Solyc07g064160.2.1 genomic_reference:SL2.40ch07 gene_region:63644226-63646402 transcript_region:SL2.40ch07:63644226..63646402+ go_terms:GO:0008270,GO:0042803 functional_description:Thiazole biosynthetic enzyme (AHRD V1 ***- D6N3H1_GOSHI);contains Interp
-3.58672	Solyc04g006970.2.1	>Solyc04g006970.2.1 genomic_reference:SL2.40ch04 gene_region:663594-674845 transcript_region:SL2.40ch04:663594..674845- go_terms:GO:0005515,GO:0008964 functional_description:Phosphoenolpyruvate carboxylase (AHRD V1 **** A6YM33_RICCO);contains Interpro do
-3.50866	Solyc12g056120.1.1	>Solyc12g056120.1.1 genomic_reference:SL2.40ch12 gene_region:47444899-47446389 transcript_region:SL2.40ch12:47444899..47446389+ go_terms:GO:0050662,GO:0008152,GO:0016491,GO:0055114 functional_description:6-phosphogluconate dehydrogenase decarboxylating (A
-3.43217	Solyc02g078570.2.1	>Solyc02g078570.2.1 genomic_reference:SL2.40ch02 gene_region:37812462-37814771 transcript_region:SL2.40ch02:37812462..37814771- go_terms:GO:0004301 functional_description:Epoxide hydrolase 3 (AHRD V1 **** D8L7V9_PRUPE);contains Interpro domain(s) IPR000
-3.33653	Solyc11g007990.1.1	>Solyc11g007990.1.1 genomic_reference:SL2.40ch11 gene_region:2198505-2203902 transcript_region:SL2.40ch11:2198505..2203902+ go_terms:GO:0030060 functional_description:Malate dehydrogenase (AHRD V1 **** Q5NE17_SOLLC);contains Interpro domain(s) IPR011273
-3.32128	Solyc01g097520.2.1	>Solyc01g097520.2.1 genomic_reference:SL2.40ch01 gene_region:80105571-80107823 transcript_region:SL2.40ch01:80105571..80107823+ go_terms:GO:0005544 functional_description:Annexin 11 (AHRD V1 ***- D6QX28_SOYBN);contains Interpro domain(s) IPR009118 Anne
-3.19294	Solyc01g007330.2.1	>Solyc01g007330.2.1 genomic_reference:SL2.40ch01 gene_region:1851938-1853783 transcript_region:SL2.40ch01:1851938..1853783+ go_terms:GO:0015977,GO:0009536 functional_description:Ribulose bisphosphate carboxylase large chain (AHRD V1 ***- RBL_SOLLC);conta
-3.09406	Solyc10g086190.1.1	>Solyc10g086190.1.1 genomic_reference:SL2.40ch10 gene_region:64429085-64433301 transcript_region:SL2.40ch10:64429085..64433301+ go_terms:GO:0006166 functional_description:Adenosine kinase (AHRD V1 ***- D2D2Z6_GOSHI);contains Interpro domain(s) IPR001805
-3.08738	Solyc04g008590.2.1	>Solyc04g008590.2.1 genomic_reference:SL2.40ch04 gene_region:2195990-2201197 transcript_region:SL2.40ch04:2195990..2201197+ go_terms:GO:0008152 functional_description:Pyruvate dehydrogenase E1 component subunit beta (AHRD V1 ***- B6TQ36_MAIZE);contains I
-3.08368	Solyc01g073640.2.1	>Solyc01g073640.2.1 genomic_reference:SL2.40ch01 gene_region:70261788-70263255 transcript_region:SL2.40ch01:70261788..70263255+ go_terms:GO:0008152,GO:0055114 functional_description:Uncharacterized oxidoreductase Mb1385 (AHRD V1 ***- Y1385_MYCBO);contain
-3.06468	Solyc07g042550.2.1	>Solyc07g042550.2.1 genomic_reference:SL2.40ch07 gene_region:53300389-53305994 transcript_region:SL2.40ch07:53300389..53305994- go_terms:GO:0016157 functional_description:Sucrose synthase (AHRD V1 **** O82691_SOLLC);contains Interpro domain(s) IPR012820
-3.01142	Solyc07g052350.2.1	>Solyc07g052350.2.1 genomic_reference:SL2.40ch07 gene_region:58180514-58188952 transcript_region:SL2.40ch07:58180514..58188952+ go_terms:GO:0005507 functional_description:3-isopropylmalate dehydratase large subunit (AHRD V1 *--- LEUC_NATPD);contains Inte
-2.92231	Solyc10g077010.1.1	>Solyc10g077010.1.1 genomic_reference:SL2.40ch10 gene_region:59260504-59262472 transcript_region:SL2.40ch10:59260504..59262472+ go_terms:GO:0005509 functional_description:Calmodulin 2 (AHRD V1 ***- Q710C9_BRAOL);contains Interpro domain(s) IPR011992 EF
-2.91645	Solyc04g009030.2.1	>Solyc04g009030.2.1 genomic_reference:SL2.40ch04 gene_region:2597412-2600773 transcript_region:SL2.40ch04:2597412..2600773+ go_terms:GO:0004365 functional_description:Glyceraldehyde-3-phosphate dehydrogenase (AHRD V1 **** D7UNZ5_BRARC);contains Interpro
-2.87603	Solyc04g011500.2.1	>Solyc04g011500.2.1 genomic_reference:SL2.40ch04 gene_region:3937899-3939826 transcript_region:SL2.40ch04:3937899..3939826+ go_terms:GO:0005200 functional_description:Actin 4 (AHRD V1 ***- B9HMH5_POPTR);contains Interpro domain(s) IPR004000 Actin/actin
-2.83117	Solyc12g056250.1.1	>Solyc12g056250.1.1 genomic_reference:SL2.40ch12 gene_region:47565850-47567987 transcript_region:SL2.40ch12:47565850..47567987- functional_description:Glutathione S-transferase (AHRD V1 ***- Q9M558_EUPES);contains Interpro domain(s) IPR017933 Glutathio
-2.80858	Solyc06g073330.2.1	>Solyc06g073330.2.1 genomic_reference:SL2.40ch06 gene_region:41570956-41578584 transcript_region:SL2.40ch06:41570956..41578584- go_terms:GO:0004824 functional_description:Lysyl-tRNA synthetase (AHRD V1 **** B9SY11_RICCO);contains Interpro domain(s) IPR0
-2.79386	Solyc04g005450.2.1	>Solyc04g005450.2.1 genomic_reference:SL2.40ch04 gene_region:310785-314269 transcript_region:SL2.40ch04:310785..314269- go_terms:GO:0004722,GO:0003993 functional_description:Purple acid phosphatase (AHRD V1 *-** B0WRM8_CULQU);contains Interpro domain(s)
-2.79093	Solyc11g069040.2.1	>Solyc11g069040.2.1 genomic_reference:SL2.40ch11 gene_region:50695058-50703526 transcript_region:SL2.40ch11:50695058..50703526- go_terms:GO:0004462 functional_description:Lactoylglutathione lyase (AHRD V1 **** B5XCC9_SALSA);contains Interpro domain(s) I
-2.7664	Solyc01g006980.2.1	>Solyc01g006980.2.1 genomic_reference:SL2.40ch01 gene_region:1552093-1555934 transcript_region:SL2.40ch01:1552093..1555934+ go_terms:GO:0008152,GO:0006633 functional_description:Malonyl CoA-acyl carrier protein transacylase containing protein expressed (A
-2.74855	Solyc06g074300.2.1	>Solyc06g074300.2.1 genomic_reference:SL2.40ch06 gene_region:42312797-42316469 transcript_region:SL2.40ch06:42312797..42316469- go_terms:GO:0032183,GO:0003735 functional_description:Ribosomal protein (AHRD V1 ***- Q6ER67_ORYSJ);contains Interpro domain(s
-2.74141	Solyc11g069790.1.1	>Solyc11g069790.1.1 genomic_reference:SL2.40ch11 gene_region:51502451-51507359 transcript_region:SL2.40ch11:51502451..51507359- go_terms:GO:0044267,GO:0005737 functional_description:chaperonin (AHRD V1 ***- B2IXD2_NOSP7);contains Interpro domain(s) IPR0
-2.74078	Solyc09g091180.2.1	>Solyc09g091180.2.1 genomic_reference:SL2.40ch09 gene_region:65848356-65853683 transcript_region:SL2.40ch09:65848356..65853683+ go_terms:GO:0005524,GO:0005507 functional_description:chaperonin (AHRD V1 ***- Q6N0B9_9PROT);contains Interpro domain(s) IPR0
-2.70693	Solyc10g005960.1.1	>Solyc10g005960.1.1 genomic_reference:SL2.40ch10 gene_region:742631-743878 transcript_region:SL2.40ch10:742631..743878- functional_description:Fasciclin-like arabinogalactan protein 10 (AHRD V1 ***- A9XTL5_GOSHI);contains Interpro domain(s) IPR000782 F
-2.69683	Solyc12g055830.1.1	>Solyc12g055830.1.1 genomic_reference:SL2.40ch12 gene_region:47184732-47187107 transcript_region:SL2.40ch12:47184732..47187107- go_terms:GO:0005737 functional_description:Inorganic pyrophosphatase (AHRD V1 ***- D1MVT0_BRARC);contains Interpro domain(s)
-2.67652	Solyc04g076320.2.1	>Solyc04g076320.2.1 genomic_reference:SL2.40ch04 gene_region:58832132-58836418 transcript_region:SL2.40ch04:58832132..58836418- go_terms:GO:0004056 functional_description:Argininosuccinate lyase (AHRD V1 **** O23637_ARATH);contains Interpro domain(s) IP
-2.66249	Solyc04g080590.2.1	>Solyc04g080590.2.1 genomic_reference:SL2.40ch04 gene_region:62295025-62299348 transcript_region:SL2.40ch04:62295025..62299348- go_terms:GO:0019773,GO:0005839 functional_description:Proteasome subunit alpha type (AHRD V1 ***- Q8H1Y2_NICBE);contains Inter
-2.64833	Solyc08g081530.2.1	>Solyc08g081530.2.1 genomic_reference:SL2.40ch08 gene_region:61722769-61729291 transcript_region:SL2.40ch08:61722769..61729291+ go_terms:GO:0005524 functional_description:Reductase (AHRD V1 ***- B5HVX9_9ACTO);contains Interpro domain(s) IPR013027 FAD-d
-2.63911	Solyc01g099830.2.1	>Solyc01g099830.2.1 genomic_reference:SL2.40ch01 gene_region:81721206-81723201 transcript_region:SL2.40ch01:81721206..81723201+ go_terms:GO:0003735,GO:0008201 functional_description:60S ribosomal protein L22-2 (AHRD V1 ***- D7L3W0_ARALY);contains Interpr
-2.62395	Solyc08g016510.2.1	>Solyc08g016510.2.1 genomic_reference:SL2.40ch08 gene_region:7616130-7622289 transcript_region:SL2.40ch08:7616130..7622289- go_terms:GO:0042802,GO:0004175 functional_description:Proteasome subunit alpha type (AHRD V1 ***- C6SW82_SOYBN);contains Interpro
-2.59767	Solyc10g007480.2.1	>Solyc10g007480.2.1 genomic_reference:SL2.40ch10 gene_region:1823864-1827007 transcript_region:SL2.40ch10:1823864..1827007- go_terms:GO:0010280 functional_description:Dtdp-glucose 4 6-dehydratase (AHRD V1 *-*- B8C5W5_THAPS);contains Interpro domain(s) I
-2.57628	Solyc06g073370.2.1	>Solyc06g073370.2.1 genomic_reference:SL2.40ch06 gene_region:41598535-41600264 transcript_region:SL2.40ch06:41598535..41600264+ go_terms:GO:0003735,GO:0005515 functional_description:40S ribosomal protein S18 (AHRD V1 ***- B4G286_MAIZE);contains Interpro
-2.56781	Solyc03g113400.2.1	>Solyc03g113400.2.1 genomic_reference:SL2.40ch03 gene_region:57608874-57615656 transcript_region:SL2.40ch03:57608874..57615656+ go_terms:GO:0008553 functional_description:H-ATPase (AHRD V1 **** Q8L6I3_ORYSJ);contains Interpro domain(s) IPR006534 ATPase
-2.54713	Solyc03g121270.2.1	>Solyc03g121270.2.1 genomic_reference:SL2.40ch03 gene_region:63482883-63487287 transcript_region:SL2.40ch03:63482883..63487287+ go_terms:GO:0010179 functional_description:IAA-amino acid hydrolase (AHRD V1 **** D5FTH2_POPTO);contains Interpro domain(s) I
-2.49945	Solyc10g018300.1.1	>Solyc10g018300.1.1 genomic_reference:SL2.40ch10 gene_region:7264174-7267205 transcript_region:SL2.40ch10:7264174..7267205- go_terms:GO:0004802,GO:0005515 functional_description:Transketolase 1 (AHRD V1 **** O78327_CAPAN);contains Interpro domain(s) IPR
-2.46648	Solyc02g081160.2.1	>Solyc02g081160.2.1 genomic_reference:SL2.40ch02 gene_region:39802521-39809198 transcript_region:SL2.40ch02:39802521..39809198- go_terms:GO:0005945 functional_description:Diphosphate-fructose-6-phosphate 1-phosphotransferase (AHRD V1 ***- D1JTA2_9BACE);c
-2.43319	Solyc12g043000.1.1	>Solyc12g043000.1.1 genomic_reference:SL2.40ch12 gene_region:44043014-44056386 transcript_region:SL2.40ch12:44043014..44056386- go_terms:GO:0030117 functional_description:Coatomer beta&apos subunit (AHRD V1 ***- Q0CXS2_ASPTN);contains Interpro domain(s)
-2.4312	Solyc02g082000.2.1	>Solyc02g082000.2.1 genomic_reference:SL2.40ch02 gene_region:40322179-40324715 transcript_region:SL2.40ch02:40322179..40324715- go_terms:GO:0003735,GO:0005515 functional_description:30S ribosomal protein S19 (AHRD V1 *-*- RS19_BRAHW);contains Interpro do
-2.4161	Solyc05g009220.2.1	>Solyc05g009220.2.1 genomic_reference:SL2.40ch05 gene_region:3360296-3369634 transcript_region:SL2.40ch05:3360296..3369634+ go_terms:GO:0032183,GO:0042802 functional_description:Glutaminyl-tRNA synthetase (AHRD V1 ***- B6UC34_MAIZE);contains Interpro dom
-2.38502	Solyc06g005970.2.1	>Solyc06g005970.2.1 genomic_reference:SL2.40ch06 gene_region:948619-955995 transcript_region:SL2.40ch06:948619..955995+ go_terms:GO:0005515 functional_description:Beta-D-glucosidase (AHRD V1 ***- Q7XAS3_GOSHI);contains Interpro domain(s) IPR001764 Glyc
-2.38213	Solyc02g067080.2.1	>Solyc02g067080.2.1 genomic_reference:SL2.40ch02 gene_region:31887125-31888905 transcript_region:SL2.40ch02:31887125..31888905- go_terms:GO:0016628 functional_description:UDP-D-glucose dehydrogenase (AHRD V1 ***- D2WK25_GOSHI);contains Interpro domain(s)
-2.38134	Solyc08g075700.2.1	>Solyc08g075700.2.1 genomic_reference:SL2.40ch08 gene_region:56989912-56992165 transcript_region:SL2.40ch08:56989912..56992165- go_terms:GO:0003735 functional_description:60S ribosomal protein L13 (AHRD V1 ***- Q3HRY7_SOLTU);contains Interpro domain(s)
-2.32989	Solyc04g074510.2.1	>Solyc04g074510.2.1 genomic_reference:SL2.40ch04 gene_region:58094139-58096300 transcript_region:SL2.40ch04:58094139..58096300+ go_terms:GO:0050815 functional_description:14-3-3 protein beta/alpha-B (AHRD V1 **-- 143BB_XENLA);contains Interpro domain(s)
-2.32046	Solyc12g056220.1.1	>Solyc12g056220.1.1 genomic_reference:SL2.40ch12 gene_region:47535351-47537122 transcript_region:SL2.40ch12:47535351..47537122- go_terms:GO:0016020,GO:0016021 functional_description:Aquaporin (AHRD V1 ***- Q8W507_TOBAC);contains Interpro domain(s) IPR01
-2.30971	Solyc02g020980.2.1	>Solyc02g020980.2.1 genomic_reference:SL2.40ch02 gene_region:11526882-11568630 transcript_region:SL2.40ch02:11526882..11568630- go_terms:GO:0004134,GO:0010297 functional_description:4-alpha-glucanotransferase (AHRD V1 **** Q6R608_SOLTU);contains Interpro
-2.28785	Solyc02g091840.2.1	>Solyc02g091840.2.1 genomic_reference:SL2.40ch02 gene_region:47648877-47652967 transcript_region:SL2.40ch02:47648877..47652967+ go_terms:GO:0004675 functional_description:Receptor like kinase, RLK
-2.27702	Solyc07g066600.2.1	>Solyc07g066600.2.1 genomic_reference:SL2.40ch07 gene_region:65205704-65208684 transcript_region:SL2.40ch07:65205704..65208684- go_terms:GO:0005524 functional_description:Phosphoglycerate kinase (AHRD V1 ***- Q2VCK2_SOLTU);contains Interpro domain(s) IP
-2.26642	Solyc02g014150.2.1	>Solyc02g014150.2.1 genomic_reference:SL2.40ch02 gene_region:6519093-6531932 transcript_region:SL2.40ch02:6519093..6531932+ go_terms:GO:0005515 functional_description:Photosystem II stability/assembly factor Ycf48-like protein (AHRD V1 **-- B0C6T3_ACAM1);
-2.24942	Solyc06g073240.2.1	>Solyc06g073240.2.1 genomic_reference:SL2.40ch06 gene_region:41521151-41523182 transcript_region:SL2.40ch06:41521151..41523182- functional_description:Acetyl xylan esterase A (AHRD V1 **-- D7JXX9_9BACE);contains Interpro domain(s) IPR005181 Protein of
-2.24508	Solyc07g056490.2.1	>Solyc07g056490.2.1 genomic_reference:SL2.40ch07 gene_region:61624235-61625888 transcript_region:SL2.40ch07:61624235..61625888- go_terms:GO:0004364 functional_description:Glutathione transferase (AHRD V1 **** O49821_CARPA);contains Interpro domain(s) IP
-2.22426	Solyc12g014350.1.1	>Solyc12g014350.1.1 genomic_reference:SL2.40ch12 gene_region:5158297-5167281 transcript_region:SL2.40ch12:5158297..5167281- go_terms:GO:0005515,GO:0016301 functional_description:Receptor like kinase, RLK
-2.19703	Solyc07g007790.2.1	>Solyc07g007790.2.1 genomic_reference:SL2.40ch07 gene_region:2438924-2447625 transcript_region:SL2.40ch07:2438924..2447625+ go_terms:GO:0046524 functional_description:Sucrose phosphate synthase (AHRD V1 **** Q2HYI0_CUCME);contains Interpro domain(s) IPR
-2.18009	Solyc06g068320.2.1	>Solyc06g068320.2.1 genomic_reference:SL2.40ch06 gene_region:38710007-38717719 transcript_region:SL2.40ch06:38710007..38717719- go_terms:GO:0004818,GO:0005515 functional_description:Prolyl-tRNA synthetase (AHRD V1 **** Q54Q07_DICDI);contains Interpro dom
-2.16765	Solyc11g012110.1.1	>Solyc11g012110.1.1 genomic_reference:SL2.40ch11 gene_region:5037370-5038787 transcript_region:SL2.40ch11:5037370..5038787+ go_terms:GO:0005840 functional_description:60S ribosomal protein L6 (AHRD V1 ***- B9RHH3_RICCO);contains Interpro domain(s) IPR00
-2.16209	Solyc10g080080.1.1	>Solyc10g080080.1.1 genomic_reference:SL2.40ch10 gene_region:60795723-60801941 transcript_region:SL2.40ch10:60795723..60801941- go_terms:GO:0005737,GO:0045454,GO:0055114 functional_description:Thioredoxin reductase (AHRD V1 ***- B9H9S9_POPTR);contains In
-2.15595	Solyc05g055230.1.1	>Solyc05g055230.1.1 genomic_reference:SL2.40ch05 gene_region:64111952-64112386 transcript_region:SL2.40ch05:64111952..64112386- go_terms:GO:0003735,GO:0003723 functional_description:40S ribosomal protein S17-like protein (AHRD V1 ***- Q3HRX4_SOLTU);conta
-2.13231	Solyc01g110450.2.1	>Solyc01g110450.2.1 genomic_reference:SL2.40ch01 gene_region:88910585-88913966 transcript_region:SL2.40ch01:88910585..88913966+ go_terms:GO:0032866,GO:0032867 functional_description:NADP dependent sorbitol 6-phosphate dehydrogenase (Fragment) (AHRD V1 **-
-2.12252	Solyc06g051310.2.1	>Solyc06g051310.2.1 genomic_reference:SL2.40ch06 gene_region:31032238-31043527 transcript_region:SL2.40ch06:31032238..31043527+ go_terms:GO:0030506,GO:0005198,GO:0031072 functional_description:Clathrin heavy chain (AHRD V1 ***- Q39834_SOYBN);contains Int
-2.11697	Solyc03g025620.2.1	>Solyc03g025620.2.1 genomic_reference:SL2.40ch03 gene_region:7401837-7405461 transcript_region:SL2.40ch03:7401837..7405461+ functional_description:Tripeptidyl peptidase II (AHRD V1 ***- Q5VZU9_HUMAN);contains Interpro domain(s) IPR015500 Peptidase S8,
-2.11403	Solyc06g005160.2.1	>Solyc06g005160.2.1 genomic_reference:SL2.40ch06 gene_region:182627-185280 transcript_region:SL2.40ch06:182627..185280+ go_terms:GO:0055114 functional_description:Ascorbate peroxidase (AHRD V1 ***- Q9SMD3_SOLLC);contains Interpro domain(s) IPR019793 Pe
-2.10656	Solyc03g098280.2.1	>Solyc03g098280.2.1 genomic_reference:SL2.40ch03 gene_region:54075745-54082377 transcript_region:SL2.40ch03:54075745..54082377+ go_terms:GO:0019899 functional_description:ARGONAUTE 1 (AHRD V1 ***- D6RUV9_TOBAC);contains Interpro domain(s) IPR003165 Ste
-2.08001	Solyc05g017760.2.1	>Solyc05g017760.2.1 genomic_reference:SL2.40ch05 gene_region:18312063-18317108 transcript_region:SL2.40ch05:18312063..18317108+ go_terms:GO:0003985 functional_description:Acetyl-CoA C-acetyltransferase (AHRD V1 **** D9U856_9LAMI);contains Interpro domain
-2.07353	Solyc07g062650.2.1	>Solyc07g062650.2.1 genomic_reference:SL2.40ch07 gene_region:62561877-62565142 transcript_region:SL2.40ch07:62561877..62565142+ go_terms:GO:0030060 functional_description:Malate dehydrogenase (AHRD V1 **** Q645N1_SOLLC);contains Interpro domain(s) IPR01
-2.04522	Solyc10g081610.1.1	>Solyc10g081610.1.1 genomic_reference:SL2.40ch10 gene_region:61963279-61985280 transcript_region:SL2.40ch10:61963279..61985280- go_terms:GO:0006265,GO:0006511 functional_description:Ubiquitin carboxyl-terminal hydrolase family protein expressed (AHRD V1 *
-2.04012	Solyc04g008460.2.1	>Solyc04g008460.2.1 genomic_reference:SL2.40ch04 gene_region:2077830-2080111 transcript_region:SL2.40ch04:2077830..2080111+ go_terms:GO:0005840 functional_description:Ribosomal protein L15 (AHRD V1 ***- B9GPA1_POPTR);contains Interpro domain(s) IPR00043
-2.03696	Solyc06g071000.2.1	>Solyc06g071000.2.1 genomic_reference:SL2.40ch06 gene_region:40003245-40009711 transcript_region:SL2.40ch06:40003245..40009711+ go_terms:GO:0050897,GO:0008270 functional_description:N-succinylglutamate 5-semialdehyde dehydrogenase (AHRD V1 *-*- ASTD_VIBCH
-2.02572	Solyc10g008010.2.1	>Solyc10g008010.2.1 genomic_reference:SL2.40ch10 gene_region:2177130-2182889 transcript_region:SL2.40ch10:2177130..2182889+ go_terms:GO:0019773,GO:0005839 functional_description:Proteasome subunit alpha type (AHRD V1 ***- Q38M52_SOLTU);contains Interpro
-2.01618	Solyc07g016200.2.1	>Solyc07g016200.2.1 genomic_reference:SL2.40ch07 gene_region:6442412-6451485 transcript_region:SL2.40ch07:6442412..6451485- go_terms:GO:0005839 functional_description:Proteasome subunit beta type (AHRD V1 ***- B9SPS6_RICCO);contains Interpro domain(s) I
-1.96526	Solyc11g012870.1.1	>Solyc11g012870.1.1 genomic_reference:SL2.40ch11 gene_region:5656257-5659159 transcript_region:SL2.40ch11:5656257..5659159- go_terms:GO:0006508,GO:0016998 functional_description:LysM domain containing protein (AHRD V1 *-*- Q2R2V0_ORYSJ);contains Interpro
-1.96427	Solyc10g079830.1.1	>Solyc10g079830.1.1 genomic_reference:SL2.40ch10 gene_region:60640242-60641421 transcript_region:SL2.40ch10:60640242..60641421+ go_terms:GO:0005515,GO:0004150 functional_description:Dihydroneopterin aldolase (AHRD V1 **** Q6TFM2_SOLLC);contains Interpro
-1.94862	Solyc09g007250.2.1	>Solyc09g007250.2.1 genomic_reference:SL2.40ch09 gene_region:848610-851238 transcript_region:SL2.40ch09:848610..851238+ go_terms:GO:0003735,GO:0005515 functional_description:60S ribosomal protein L4/L1 (AHRD V1 ***- D7L8A9_ARALY);contains Interpro domain
-1.9287	Solyc10g080710.1.1	>Solyc10g080710.1.1 genomic_reference:SL2.40ch10 gene_region:61247846-61251817 transcript_region:SL2.40ch10:61247846..61251817- go_terms:GO:0005515,GO:0004816 functional_description:Asparaginyl-tRNA synthetase 2 (AHRD V1 **** D7L6K3_ARALY);contains Inter
-1.92333	Solyc01g103800.2.1	>Solyc01g103800.2.1 genomic_reference:SL2.40ch01 gene_region:84081046-84083324 transcript_region:SL2.40ch01:84081046..84083324- go_terms:GO:0003735,GO:0003723 functional_description:40S ribosomal protein S12 (AHRD V1 ***- A9P9K3_POPTR);contains Interpro
-1.92049	Solyc12g088720.1.1	>Solyc12g088720.1.1 genomic_reference:SL2.40ch12 gene_region:62418023-62421876 transcript_region:SL2.40ch12:62418023..62421876+ go_terms:GO:0003676,GO:0003723,GO:0000166 functional_description:Polyadenylate-binding protein 2 (AHRD V1 ***- B6U4M0_MAIZE);c
-1.91633	Solyc11g066720.1.1	>Solyc11g066720.1.1 genomic_reference:SL2.40ch11 gene_region:49591441-49595951 transcript_region:SL2.40ch11:49591441..49595951+ go_terms:GO:0044237,GO:0008152 functional_description:Bifunctional polymyxin resistance arnA protein (AHRD V1 ***- B6TQB1_MAIZE
-1.91366	Solyc01g067740.2.1	>Solyc01g067740.2.1 genomic_reference:SL2.40ch01 gene_region:69074003-69078931 transcript_region:SL2.40ch01:69074003..69078931+ go_terms:GO:0004784 functional_description:Superoxide dismutase (AHRD V1 **** B1Q475_CAPCH);contains Interpro domain(s) IPR00
-1.91288	Solyc11g012140.1.1	>Solyc11g012140.1.1 genomic_reference:SL2.40ch11 gene_region:5060237-5076822 transcript_region:SL2.40ch11:5060237..5076822- go_terms:GO:0005737 functional_description:Isoleucyl-tRNA synthetase (AHRD V1 ***- Q6PGU7_DANRE);contains Interpro domain(s) IPR0
-1.89707	Solyc06g035970.2.1	>Solyc06g035970.2.1 genomic_reference:SL2.40ch06 gene_region:22016405-22019376 transcript_region:SL2.40ch06:22016405..22019376- go_terms:GO:0005200 functional_description:Tubulin beta chain (AHRD V1 ***- B9GKJ5_POPTR);contains Interpro domain(s) IPR0024
-1.89622	Solyc05g024410.2.1	>Solyc05g024410.2.1 genomic_reference:SL2.40ch05 gene_region:31650811-31654017 transcript_region:SL2.40ch05:31650811..31654017+ functional_description:Kelch-like protein 9 (AHRD V1 ***- KLHL9_HUMAN);contains Interpro domain(s) IPR015915 Kelch-type beta
-1.89193	Solyc06g005360.2.1	>Solyc06g005360.2.1 genomic_reference:SL2.40ch06 gene_region:372206-374775 transcript_region:SL2.40ch06:372206..374775+ go_terms:GO:0051015 functional_description:Actin depolymerizing factor 3 (AHRD V1 **** A1XJ46_GOSHI);contains Interpro domain(s) IPR0
-1.88861	Solyc11g006970.1.1	>Solyc11g006970.1.1 genomic_reference:SL2.40ch11 gene_region:1477794-1483280 transcript_region:SL2.40ch11:1477794..1483280+ functional_description:Unknown protein DS12 from 2D-PAGE of leaf, chloroplastic (AHRD V1 **-- UP12_ORYSJ)
-1.88326	Solyc09g083410.2.1	>Solyc09g083410.2.1 genomic_reference:SL2.40ch09 gene_region:64466144-64472295 transcript_region:SL2.40ch09:64466144..64472295- go_terms:GO:0004848,GO:0047652 functional_description:Amidase hydantoinase/carbamoylase family protein expressed (AHRD V1 **--
-1.87932	Solyc01g103750.2.1	>Solyc01g103750.2.1 genomic_reference:SL2.40ch01 gene_region:84038786-84043729 transcript_region:SL2.40ch01:84038786..84043729- go_terms:GO:0003879 functional_description:ATP phosphoribosyltransferase (AHRD V1 **** O46887_THLGO);contains Interpro domain(
-1.86538	Solyc07g053280.2.1	>Solyc07g053280.2.1 genomic_reference:SL2.40ch07 gene_region:59072715-59077834 transcript_region:SL2.40ch07:59072715..59077834- go_terms:GO:0000287,GO:0070402 functional_description:Ketol-acid reductoisomerase (AHRD V1 ***- D6QSY0_CATRO);contains Interpr
-1.86327	Solyc01g087260.2.1	>Solyc01g087260.2.1 genomic_reference:SL2.40ch01 gene_region:73957796-73970716 transcript_region:SL2.40ch01:73957796..73970716- go_terms:GO:0045549 functional_description:Carotenoid cleavage dioxygenase 1B
-1.85519	Solyc09g007540.2.1	>Solyc09g007540.2.1 genomic_reference:SL2.40ch09 gene_region:1126820-1139864 transcript_region:SL2.40ch09:1126820..1139864+ go_terms:GO:0042802,GO:0004832 functional_description:Valyl-tRNA synthetase (AHRD V1 **** Q7G2B1_ORYSJ);contains Interpro domain(s
-1.84698	Solyc02g092430.1.1	>Solyc02g092430.1.1 genomic_reference:SL2.40ch02 gene_region:48070364-48070804 transcript_region:SL2.40ch02:48070364..48070804+ go_terms:GO:0003735,GO:0003723 functional_description:Ribosomal protein L26 (AHRD V1 ***- A8HMG7_CHLRE);contains Interpro doma
-1.83212	Solyc01g009520.2.1	>Solyc01g009520.2.1 genomic_reference:SL2.40ch01 gene_region:3780910-3784239 transcript_region:SL2.40ch01:3780910..3784239+ go_terms:GO:0032183,GO:0003735 functional_description:Ribosomal protein (AHRD V1 ***- Q6ER67_ORYSJ);contains Interpro domain(s) I
-1.82303	Solyc05g053470.2.1	>Solyc05g053470.2.1 genomic_reference:SL2.40ch05 gene_region:62706122-62712174 transcript_region:SL2.40ch05:62706122..62712174+ go_terms:GO:0005524,GO:0005507 functional_description:chaperonin (AHRD V1 ***- D2LE93_RHOVA);contains Interpro domain(s) IPR0
-1.82092	Solyc06g050770.2.1	>Solyc06g050770.2.1 genomic_reference:SL2.40ch06 gene_region:30039629-30046725 transcript_region:SL2.40ch06:30039629..30046725- go_terms:GO:0005483 functional_description:Alpha-soluble NSF attachment protein (AHRD V1 **** D2D2Z7_GOSHI);contains Interpro
-1.81759	Solyc06g007980.2.1	>Solyc06g007980.2.1 genomic_reference:SL2.40ch06 gene_region:1835086-1845250 transcript_region:SL2.40ch06:1835086..1845250+ go_terms:GO:0030259 functional_description:Sterol 3-beta-glucosyltransferase (AHRD V1 ***- B6U4Q7_MAIZE);contains Interpro domain(
-1.80828	Solyc05g053810.2.1	>Solyc05g053810.2.1 genomic_reference:SL2.40ch05 gene_region:62993932-62998448 transcript_region:SL2.40ch05:62993932..62998448- go_terms:GO:0004372 functional_description:Serine hydroxymethyltransferase (AHRD V1 **** D2D306_GOSHI);contains Interpro domai
-1.79422	Solyc07g045440.1.1	>Solyc07g045440.1.1 genomic_reference:SL2.40ch07 gene_region:55861244-55862473 transcript_region:SL2.40ch07:55861244..55862473- functional_description:Fasciclin-like arabinogalactan protein 19 (AHRD V1 ***- A9XTM4_GOSHI);contains Interpro domain(s) IPR0
-1.78899	Solyc04g072290.2.1	>Solyc04g072290.2.1 genomic_reference:SL2.40ch04 gene_region:56911520-56930725 transcript_region:SL2.40ch04:56911520..56930725+ functional_description:Exocyst complex component sec6 (AHRD V1 ***- B0CUD6_LACBS);contains Interpro domain(s) IPR010326 Exoc
-1.78697	Solyc08g013860.2.1	>Solyc08g013860.2.1 genomic_reference:SL2.40ch08 gene_region:3198664-3222236 transcript_region:SL2.40ch08:3198664..3222236- go_terms:GO:0005524,GO:0008270,GO:0050897 functional_description:NAD-dependent malic enzyme 2 (AHRD V1 ***- C2WKU6_BACCE);contains
-1.77652	Solyc01g073690.2.1	>Solyc01g073690.2.1 genomic_reference:SL2.40ch01 gene_region:70303278-70304360 transcript_region:SL2.40ch01:70303278..70304360- go_terms:GO:0033178 functional_description:V-type ATP synthase subunit D (AHRD V1 ***- B0WRC9_CULQU);contains Interpro domain(
-1.76014	Solyc01g009180.2.1	>Solyc01g009180.2.1 genomic_reference:SL2.40ch01 gene_region:3229107-3234908 transcript_region:SL2.40ch01:3229107..3234908+ go_terms:GO:0008705 functional_description:5-methyltetrahydropteroyltriglutamate--homocysteine methyltransferase (AHRD V1 ***- B6UF
-1.75389	Solyc08g041870.2.1	>Solyc08g041870.2.1 genomic_reference:SL2.40ch08 gene_region:27494734-27500528 transcript_region:SL2.40ch08:27494734..27500528- go_terms:GO:0004069 functional_description:Aspartate aminotransferase (AHRD V1 **** Q2XTE6_SOLTU);contains Interpro domain(s)
-1.74833	Solyc05g052600.2.1	>Solyc05g052600.2.1 genomic_reference:SL2.40ch05 gene_region:61954189-61957576 transcript_region:SL2.40ch05:61954189..61957576+ go_terms:GO:0042132 functional_description:Fructose-1 6-bisphosphatase class 1 (AHRD V1 **** B9M1N3_GEOSF);contains Interpro d
-1.74592	Solyc02g084920.2.1	>Solyc02g084920.2.1 genomic_reference:SL2.40ch02 gene_region:42548635-42554662 transcript_region:SL2.40ch02:42548635..42554662- go_terms:GO:0005515,GO:0004175 functional_description:Proteasome subunit beta type (AHRD V1 ***- C6SY64_SOYBN);contains Interp
-1.74559	Solyc11g027880.1.1	>Solyc11g027880.1.1 genomic_reference:SL2.40ch11 gene_region:15706357-15709426 transcript_region:SL2.40ch11:15706357..15709426+ go_terms:GO:0005215 functional_description:Phosphatidylinositol transfer protein SFH5 (AHRD V1 *--- SFH5_YARLI);contains Inter
-1.73702	Solyc04g077970.2.1	>Solyc04g077970.2.1 genomic_reference:SL2.40ch04 gene_region:60430505-60435397 transcript_region:SL2.40ch04:60430505..60435397- go_terms:GO:0016208,GO:0003999 functional_description:Adenine phosphoribosyltransferase-like (AHRD V1 **** Q2V997_SOLTU);conta
-1.7352	Solyc01g109780.2.1	>Solyc01g109780.2.1 genomic_reference:SL2.40ch01 gene_region:88393338-88396861 transcript_region:SL2.40ch01:88393338..88396861+ functional_description:Unknown Protein (AHRD V1)
-1.72591	Solyc08g075690.2.1	>Solyc08g075690.2.1 genomic_reference:SL2.40ch08 gene_region:56986351-56988984 transcript_region:SL2.40ch08:56986351..56988984- go_terms:GO:0004860 functional_description:Acyl-CoA-binding protein (AHRD V1 ***- Q8RVT5_PANGI);contains Interpro domain(s) I
-1.69277	Solyc01g010540.2.1	>Solyc01g010540.2.1 genomic_reference:SL2.40ch01 gene_region:5553483-5556672 transcript_region:SL2.40ch01:5553483..5556672+ go_terms:GO:0003735 functional_description:Ribosomal protein (AHRD V1 ***- B3TM27_ELAGV);contains Interpro domain(s) IPR002942 R
-1.68278	Solyc07g053650.2.1	>Solyc07g053650.2.1 genomic_reference:SL2.40ch07 gene_region:59419978-59430740 transcript_region:SL2.40ch07:59419978..59430740+ go_terms:GO:0030674,GO:0004175 functional_description:26S proteasome regulatory subunit (AHRD V1 ***- A8J3A4_CHLRE);contains I
-1.68151	Solyc01g104590.2.1	>Solyc01g104590.2.1 genomic_reference:SL2.40ch01 gene_region:84802263-84805701 transcript_region:SL2.40ch01:84802263..84805701- go_terms:GO:0003735,GO:0005515 functional_description:Ribosomal protein L3 (AHRD V1 ***- Q6SKP4_SOLLC);contains Interpro domai
-1.67245	Solyc01g111120.2.1	>Solyc01g111120.2.1 genomic_reference:SL2.40ch01 gene_region:89253979-89260194 transcript_region:SL2.40ch01:89253979..89260194- go_terms:GO:0005515,GO:0004807 functional_description:Triosephosphate isomerase (AHRD V1 **** D6N3G7_GOSHI);contains Interpro
-1.67083	Solyc05g014470.2.1	>Solyc05g014470.2.1 genomic_reference:SL2.40ch05 gene_region:8322381-8324881 transcript_region:SL2.40ch05:8322381..8324881+ go_terms:GO:0004365 functional_description:Glyceraldehyde 3-phosphate dehydrogenase (AHRD V1 **** Q8LK04_SOLTU);contains Interpro
-1.66635	Solyc07g053480.2.1	>Solyc07g053480.2.1 genomic_reference:SL2.40ch07 gene_region:59251334-59254015 transcript_region:SL2.40ch07:59251334..59254015+ go_terms:GO:0015031,GO:0007264,GO:0005525,GO:0007165,GO:0005622 functional_description:Ras-related protein Rab-25 (AHRD V1 ***-
-1.66578	Solyc02g030170.2.1	>Solyc02g030170.2.1 genomic_reference:SL2.40ch02 gene_region:15953224-15955598 transcript_region:SL2.40ch02:15953224..15955598- go_terms:GO:0042605,GO:0019899 functional_description:FAD linked oxidase domain protein (AHRD V1 **-- D1VPW7_9ACTO);contains I
-1.66084	Solyc07g005600.2.1	>Solyc07g005600.2.1 genomic_reference:SL2.40ch07 gene_region:487667-492520 transcript_region:SL2.40ch07:487667..492520- go_terms:GO:0005515,GO:0004888 functional_description:Transmembrane 9 superfamily protein member 4 (AHRD V1 **** B6SXZ2_MAIZE);contain
-1.64763	Solyc01g079880.2.1	>Solyc01g079880.2.1 genomic_reference:SL2.40ch01 gene_region:71536915-71541059 transcript_region:SL2.40ch01:71536915..71541059- functional_description:Asparagine synthetase (AHRD V1 *--- Q9ZST6_ARATH)
-1.61595	Solyc08g006880.2.1	>Solyc08g006880.2.1 genomic_reference:SL2.40ch08 gene_region:1422494-1449145 transcript_region:SL2.40ch08:1422494..1449145- go_terms:GO:0008559 functional_description:ABC transporter C family member 2 (AHRD V1 **-- AB2C_ARATH);contains Interpro domain(s)
-1.58678	Solyc01g079450.2.1	>Solyc01g079450.2.1 genomic_reference:SL2.40ch01 gene_region:71013718-71023830 transcript_region:SL2.40ch01:71013718..71023830- go_terms:GO:0006508 functional_description:Peptidase S9 prolyl oligopeptidase active site domain protein (AHRD V1 ***- B4SK00_S
-1.56649	Solyc12g010390.1.1	>Solyc12g010390.1.1 genomic_reference:SL2.40ch12 gene_region:3440122-3442095 transcript_region:SL2.40ch12:3440122..3442095- go_terms:GO:0005515,GO:0004888 functional_description:Transmembrane 9 superfamily protein member 2 (AHRD V1 **** B6ST61_MAIZE);con
-1.56273	Solyc09g066430.2.1	>Solyc09g066430.2.1 genomic_reference:SL2.40ch09 gene_region:60447742-60449945 transcript_region:SL2.40ch09:60447742..60449945+ go_terms:GO:0003735,GO:0003723 functional_description:60S ribosomal protein L14 (AHRD V1 ***- D7MEJ2_ARALY);contains Interpro
-1.54941	Solyc05g008450.2.1	>Solyc05g008450.2.1 genomic_reference:SL2.40ch05 gene_region:2800495-2805716 transcript_region:SL2.40ch05:2800495..2805716- go_terms:GO:0005507 functional_description:Oxidoreductase FAD/NAD(P)-binding domain protein (AHRD V1 **-* B8JDQ6_ANAD2);contains I
-1.53893	Solyc01g007530.2.1	>Solyc01g007530.2.1 genomic_reference:SL2.40ch01 gene_region:1872279-1874091 transcript_region:SL2.40ch01:1872279..1874091+ go_terms:GO:0003954 functional_description:Cytochrome b6 (AHRD V1 ***- B3TN79_BRADI);contains Interpro domain(s) IPR005797 Cytoc
-1.53372	Solyc08g075390.2.1	>Solyc08g075390.2.1 genomic_reference:SL2.40ch08 gene_region:56687214-56708030 transcript_region:SL2.40ch08:56687214..56708030- go_terms:GO:0005515 functional_description:Isopentenyl-diphosphate delta-isomerase family protein (AHRD V1 *--- B1KWZ7_CLOBM);
-1.5327	Solyc01g101040.2.1	>Solyc01g101040.2.1 genomic_reference:SL2.40ch01 gene_region:82660502-82665331 transcript_region:SL2.40ch01:82660502..82665331+ go_terms:GO:0003878 functional_description:ATP-citrate lyase A-3 (AHRD V1 **** D7KJQ3_ARALY);contains Interpro domain(s) IPR0
-1.51221	Solyc06g084210.2.1	>Solyc06g084210.2.1 genomic_reference:SL2.40ch06 gene_region:45683639-45698182 transcript_region:SL2.40ch06:45683639..45698182+ go_terms:GO:0005515 functional_description:Transport protein SEC24 (AHRD V1 ***- C1HAV7_PARBA);contains Interpro domain(s) IP
-1.49892	Solyc11g010450.1.1	>Solyc11g010450.1.1 genomic_reference:SL2.40ch11 gene_region:3499439-3505629 transcript_region:SL2.40ch11:3499439..3505629+ go_terms:GO:0006096,GO:0005945 functional_description:Phosphofructokinase family protein (AHRD V1 ***- D7LE10_ARALY);contains Inte
-1.49402	Solyc12g008940.1.1	>Solyc12g008940.1.1 genomic_reference:SL2.40ch12 gene_region:2247275-2252022 transcript_region:SL2.40ch12:2247275..2252022- go_terms:GO:0005634 functional_description:Nucleosome assembly protein 1-like protein 2 (AHRD V1 ***- Q70Z18_TOBAC);contains Inter
-1.49176	Solyc02g078940.2.1	>Solyc02g078940.2.1 genomic_reference:SL2.40ch02 gene_region:38131278-38135602 transcript_region:SL2.40ch02:38131278..38135602+ go_terms:GO:0070402 functional_description:Zinc-binding dehydrogenase superfamily (Quinone oxidoreductase NADPH dependent) (AHR
-1.48845	Solyc12g009140.1.1	>Solyc12g009140.1.1 genomic_reference:SL2.40ch12 gene_region:2453127-2457231 transcript_region:SL2.40ch12:2453127..2457231- go_terms:GO:0019773,GO:0005839 functional_description:Proteasome subunit alpha type (AHRD V1 ***- D2D307_GOSHI);contains Interpro
-1.48128	Solyc03g025610.1.1	>Solyc03g025610.1.1 genomic_reference:SL2.40ch03 gene_region:7389499-7395832 transcript_region:SL2.40ch03:7389499..7395832+ go_terms:GO:0006508 functional_description:Subtilisin-like serine protease (AHRD V1 **-- D8I1W0_AMYMU);contains Interpro domain(s)
-1.47607	Solyc00g006800.2.1	>Solyc00g006800.2.1 genomic_reference:SL2.40ch00 gene_region:5777117-5780677 transcript_region:SL2.40ch00:5777117..5780677+ go_terms:GO:0008152,GO:0005975,GO:0005737 functional_description:Transaldolase (AHRD V1 ***- Q9FVH1_SOLLC);contains Interpro domai
-1.4647	Solyc09g082060.2.1	>Solyc09g082060.2.1 genomic_reference:SL2.40ch09 gene_region:63298831-63303187 transcript_region:SL2.40ch09:63298831..63303187+ go_terms:GO:0004124 functional_description:Cysteine synthase (AHRD V1 **** Q3LAG5_TOBAC);contains Interpro domain(s) IPR00585
-1.44453	Solyc06g069010.2.1	>Solyc06g069010.2.1 genomic_reference:SL2.40ch06 gene_region:39208568-39211380 transcript_region:SL2.40ch06:39208568..39211380+ go_terms:GO:0005080,GO:0000166 functional_description:Guanine nucleotide-binding protein beta subunit-like protein (AHRD V1 **-
-1.43293	Solyc01g109850.2.1	>Solyc01g109850.2.1 genomic_reference:SL2.40ch01 gene_region:88449072-88454711 transcript_region:SL2.40ch01:88449072..88454711- go_terms:GO:0004040,GO:0008836 functional_description:Diaminopimelate decarboxylase (AHRD V1 **** D2DKE7_SOYBN);contains Inter
-1.41785	Solyc03g052980.2.1	>Solyc03g052980.2.1 genomic_reference:SL2.40ch03 gene_region:19499079-19506399 transcript_region:SL2.40ch03:19499079..19506399- go_terms:GO:0004004 functional_description:ATP dependent RNA helicase (AHRD V1 **** B3LKV6_YEAS1);contains Interpro domain(s)
-1.41185	Solyc07g065540.1.1	>Solyc07g065540.1.1 genomic_reference:SL2.40ch07 gene_region:64480321-64481556 transcript_region:SL2.40ch07:64480321..64481556+ functional_description:Fasciclin-like arabinogalactan protein 10 (AHRD V1 ***- A9XTL5_GOSHI);contains Interpro domain(s) IPR0
-1.41133	Solyc01g011100.2.1	>Solyc01g011100.2.1 genomic_reference:SL2.40ch01 gene_region:7606130-7621713 transcript_region:SL2.40ch01:7606130..7621713+ go_terms:GO:0004012 functional_description:Phospholipid-transporting ATPase (AHRD V1 **** B6JZB6_SCHJY);contains Interpro domain(s
-1.40797	Solyc06g060290.2.1	>Solyc06g060290.2.1 genomic_reference:SL2.40ch06 gene_region:34649921-34655100 transcript_region:SL2.40ch06:34649921..34655100- go_terms:GO:0003756,GO:0005515 functional_description:Protein disulfide isomerase (AHRD V1 **** B1Q2X4_SOYBN);contains Interpr
-1.3885	Solyc05g050120.2.1	>Solyc05g050120.2.1 genomic_reference:SL2.40ch05 gene_region:59250938-59255250 transcript_region:SL2.40ch05:59250938..59255250+ go_terms:GO:0004473 functional_description:Malic enzyme (AHRD V1 ***- O04936_SOLLC);contains Interpro domain(s) IPR012302 Ma
-1.37853	Solyc06g082610.2.1	>Solyc06g082610.2.1 genomic_reference:SL2.40ch06 gene_region:44662023-44664895 transcript_region:SL2.40ch06:44662023..44664895- go_terms:GO:0005515,GO:0004674 functional_description:Receptor like kinase, RLK
-1.3694	Solyc02g093630.2.1	>Solyc02g093630.2.1 genomic_reference:SL2.40ch02 gene_region:48999291-49003613 transcript_region:SL2.40ch02:48999291..49003613+ functional_description:Uncharacterized membrane protein At3g27390 (AHRD V1 **-- Y3739_ARATH)
-1.36101	Solyc11g069430.1.1	>Solyc11g069430.1.1 genomic_reference:SL2.40ch11 gene_region:51094793-51097463 transcript_region:SL2.40ch11:51094793..51097463- go_terms:GO:0015250 functional_description:Aquaporin 1 (AHRD V1 ***- Q9M4T0_ALLCE);contains Interpro domain(s) IPR012269 Aqu
-1.35578	Solyc06g073900.2.1	>Solyc06g073900.2.1 genomic_reference:SL2.40ch06 gene_region:42011100-42014951 transcript_region:SL2.40ch06:42011100..42014951- functional_description:Unknown Protein (AHRD V1)
-1.34526	Solyc01g094200.2.1	>Solyc01g094200.2.1 genomic_reference:SL2.40ch01 gene_region:77521221-77531982 transcript_region:SL2.40ch01:77521221..77531982+ go_terms:GO:0006108,GO:0008152,GO:0051287,GO:0016616,GO:0055114 functional_description:NAD-dependent malic enzyme 2 (AHRD V1 **
-1.33769	Solyc02g023970.2.1	>Solyc02g023970.2.1 genomic_reference:SL2.40ch02 gene_region:15314779-15327219 transcript_region:SL2.40ch02:15314779..15327219- go_terms:GO:0005515 functional_description:GTP-binding protein (AHRD V1 **** Q9M7P3_CAPAN);contains Interpro domain(s) IPR004
-1.33653	Solyc05g052510.2.1	>Solyc05g052510.2.1 genomic_reference:SL2.40ch05 gene_region:61866407-61885279 transcript_region:SL2.40ch05:61866407..61885279- go_terms:GO:0030506,GO:0005198,GO:0031072 functional_description:Clathrin heavy chain (AHRD V1 ***- Q39834_SOYBN);contains Int
-1.32696	Solyc04g009410.2.1	>Solyc04g009410.2.1 genomic_reference:SL2.40ch04 gene_region:2835286-2840148 transcript_region:SL2.40ch04:2835286..2840148+ go_terms:GO:0005515,GO:0004175 functional_description:Proteasome subunit beta type (AHRD V1 ***- C6SXW4_SOYBN);contains Interpro d
-1.32266	Solyc08g014480.2.1	>Solyc08g014480.2.1 genomic_reference:SL2.40ch08 gene_region:4483718-4509241 transcript_region:SL2.40ch08:4483718..4509241- go_terms:GO:0005515 functional_description:Beta Galactosidase-like protein (AHRD V1 ***- Q9M1I3_ARATH);contains Interpro domain(s)
-1.31667	Solyc04g016360.2.1	>Solyc04g016360.2.1 genomic_reference:SL2.40ch04 gene_region:7158486-7165657 transcript_region:SL2.40ch04:7158486..7165657+ go_terms:GO:0018738 functional_description:S-formylglutathione hydrolase (AHRD V1 **** D2D314_GOSHI);contains Interpro domain(s)
-1.31645	Solyc01g111450.2.1	>Solyc01g111450.2.1 genomic_reference:SL2.40ch01 gene_region:89446679-89449724 transcript_region:SL2.40ch01:89446679..89449724+ go_terms:GO:0019773,GO:0005839 functional_description:Proteasome subunit alpha type (AHRD V1 ***- Q38HT8_SOLTU);contains Inter
-1.31474	Solyc01g102660.2.1	>Solyc01g102660.2.1 genomic_reference:SL2.40ch01 gene_region:83166396-83171573 transcript_region:SL2.40ch01:83166396..83171573+ go_terms:GO:0005737 functional_description:Maleylacetoacetate isomerase / glutathione S-transferase (AHRD V1 ***- Q6MR10_BDEBA)
-1.3131	Solyc09g098240.2.1	>Solyc09g098240.2.1 genomic_reference:SL2.40ch09 gene_region:67365058-67377466 transcript_region:SL2.40ch09:67365058..67377466- go_terms:GO:0008536 functional_description:Importin-7 (Imp7) (Ran-binding protein 7) (RanBP7) (AHRD V1 **** D8LDH6_ECTSI);cont
-1.30793	Solyc01g091220.2.1	>Solyc01g091220.2.1 genomic_reference:SL2.40ch01 gene_region:76658791-76661150 transcript_region:SL2.40ch01:76658791..76661150- go_terms:GO:0003735,GO:0070181 functional_description:40S ribosomal protein S13 (AHRD V1 ***- D7LRU2_ARALY);contains Interpro
-1.3066	Solyc10g006070.2.1	>Solyc10g006070.2.1 genomic_reference:SL2.40ch10 gene_region:799256-802747 transcript_region:SL2.40ch10:799256..802747+ go_terms:GO:0003735,GO:0005515 functional_description:40S ribosomal protein S8 (AHRD V1 ***- Q2XPV9_SOLTU);contains Interpro domain(s)
-1.30145	Solyc07g066610.2.1	>Solyc07g066610.2.1 genomic_reference:SL2.40ch07 gene_region:65209792-65212260 transcript_region:SL2.40ch07:65209792..65212260- go_terms:GO:0005524 functional_description:Phosphoglycerate kinase (AHRD V1 ***- O81394_SOLTU);contains Interpro domain(s) IP
-1.28825	Solyc09g009390.2.1	>Solyc09g009390.2.1 genomic_reference:SL2.40ch09 gene_region:2835367-2840425 transcript_region:SL2.40ch09:2835367..2840425+ go_terms:GO:0016656 functional_description:Monodehydroascorbate reductase (NADH)-like protein (AHRD V1 **** Q0WUJ1_ARATH);contains
-1.28646	Solyc02g080540.1.1	>Solyc02g080540.1.1 genomic_reference:SL2.40ch02 gene_region:39325443-39326576 transcript_region:SL2.40ch02:39325443..39326576+ go_terms:GO:0030234 functional_description:ATP synthase gamma chain (AHRD V1 ***- B7FIR4_MEDTR);contains Interpro domain(s) I
-1.27469	Solyc03g096920.2.1	>Solyc03g096920.2.1 genomic_reference:SL2.40ch03 gene_region:52731408-52746719 transcript_region:SL2.40ch03:52731408..52746719- go_terms:GO:0005049 functional_description:Exportin-1 (AHRD V1 ***- D1MAF2_SOLLC);contains Interpro domain(s) IPR014877 Expo
-1.2694	Solyc08g081320.2.1	>Solyc08g081320.2.1 genomic_reference:SL2.40ch08 gene_region:61549434-61558071 transcript_region:SL2.40ch08:61549434..61558071- go_terms:GO:0030276 functional_description:AP-1 complex subunit beta-1 (AHRD V1 ***- C5GH51_AJEDR);contains Interpro domain(s)
-1.2601	Solyc11g011020.1.1	>Solyc11g011020.1.1 genomic_reference:SL2.40ch11 gene_region:4060635-4063522 transcript_region:SL2.40ch11:4060635..4063522+ go_terms:GO:0005515,GO:0004674 functional_description:Receptor like kinase, RLK
-1.2572	Solyc08g082010.2.1	>Solyc08g082010.2.1 genomic_reference:SL2.40ch08 gene_region:62095443-62099923 transcript_region:SL2.40ch08:62095443..62099923+ go_terms:GO:0005515 functional_description:Myosin heavy chain-like protein (AHRD V1 *-*- Q9FJ35_ARATH);contains Interpro domai
-1.25519	Solyc01g097870.2.1	>Solyc01g097870.2.1 genomic_reference:SL2.40ch01 gene_region:80331660-80334218 transcript_region:SL2.40ch01:80331660..80334218+ go_terms:GO:0031369 functional_description:40S ribosomal protein S24 (AHRD V1 ***- C6TAW2_SOYBN);contains Interpro domain(s)
-1.25306	Solyc01g109360.2.1	>Solyc01g109360.2.1 genomic_reference:SL2.40ch01 gene_region:88097789-88103284 transcript_region:SL2.40ch01:88097789..88103284+ go_terms:GO:0004831,GO:0005153 functional_description:Tyrosyl-tRNA synthetase (AHRD V1 **** P93363_TOBAC);contains Interpro do
-1.24401	Solyc04g055170.2.1	>Solyc04g055170.2.1 genomic_reference:SL2.40ch04 gene_region:52933311-52937146 transcript_region:SL2.40ch04:52933311..52937146- go_terms:GO:0005544,GO:0019834 functional_description:Annexin 2 (AHRD V1 ***- A9X4R2_BRAJU);contains Interpro domain(s) IPR00
-1.23774	Solyc08g023440.2.1	>Solyc08g023440.2.1 genomic_reference:SL2.40ch08 gene_region:16571646-16577518 transcript_region:SL2.40ch08:16571646..16577518- go_terms:GO:0016020 functional_description:Early-responsive to dehydration 4 (AHRD V1 **-- D7KET4_ARALY);contains Interpro dom
-1.23517	Solyc04g049330.2.1	>Solyc04g049330.2.1 genomic_reference:SL2.40ch04 gene_region:40646720-40649557 transcript_region:SL2.40ch04:40646720..40649557+ go_terms:GO:0046933 functional_description:V-type proton ATPase subunit G 1 (AHRD V1 ***- VATG1_TOBAC);contains Interpro domai
-1.23146	Solyc03g007740.2.1	>Solyc03g007740.2.1 genomic_reference:SL2.40ch03 gene_region:2271270-2273817 transcript_region:SL2.40ch03:2271270..2273817+ go_terms:GO:0005783 functional_description:Reticulon family protein (AHRD V1 ***- B2WS91_9BRAS);contains Interpro domain(s) IPR00
-1.2313	Solyc06g068860.2.1	>Solyc06g068860.2.1 genomic_reference:SL2.40ch06 gene_region:39073381-39083550 transcript_region:SL2.40ch06:39073381..39083550+ go_terms:GO:0004559 functional_description:Alpha-mannosidase (AHRD V1 **** D3TI68_SOLLC);contains Interpro domain(s) IPR01168
-1.23038	Solyc02g093830.2.1	>Solyc02g093830.2.1 genomic_reference:SL2.40ch02 gene_region:49113784-49119691 transcript_region:SL2.40ch02:49113784..49119691+ go_terms:GO:0004345 functional_description:Glucose-6-phosphate 1-dehydrogenase (AHRD V1 **** Q2XTC4_SOLTU);contains Interpro d
-1.21792	Solyc07g055060.2.1	>Solyc07g055060.2.1 genomic_reference:SL2.40ch07 gene_region:60510756-60518074 transcript_region:SL2.40ch07:60510756..60518074- go_terms:GO:0005515 functional_description:Phosphoenolpyruvate carboxylase 1 (AHRD V1 ***- O23946_GOSHI);contains Interpro dom
-1.21238	Solyc10g085790.1.1	>Solyc10g085790.1.1 genomic_reference:SL2.40ch10 gene_region:64195607-64200611 transcript_region:SL2.40ch10:64195607..64200611+ go_terms:GO:0008026,GO:0005524 functional_description:Atp-dependent RNA helicase (AHRD V1 ***- B8BXP3_THAPS);contains Interpro
-1.20112	Solyc01g091530.2.1	>Solyc01g091530.2.1 genomic_reference:SL2.40ch01 gene_region:76909578-76911211 transcript_region:SL2.40ch01:76909578..76911211- go_terms:GO:0005516 functional_description:Fasciclin-like arabinogalactan protein 13 (AHRD V1 ***- A9XTL8_GOSHI);contains Inte
-1.19553	Solyc08g062450.1.1	>Solyc08g062450.1.1 genomic_reference:SL2.40ch08 gene_region:48318166-48318642 transcript_region:SL2.40ch08:48318166..48318642- go_terms:GO:0051082 functional_description:class II heat shock protein (AHRD V1 ***- B6T339_MAIZE);contains Interpro domain(s)
-1.19501	Solyc03g034220.2.1	>Solyc03g034220.2.1 genomic_reference:SL2.40ch03 gene_region:10202373-10205106 transcript_region:SL2.40ch03:10202373..10205106+ go_terms:GO:0005515,GO:0005507 functional_description:Ribulose bisphosphate carboxylase small chain (AHRD V1 ***- A9YTZ7_SOLTU)
-1.19129	Solyc09g064370.2.1	>Solyc09g064370.2.1 genomic_reference:SL2.40ch09 gene_region:57150099-57154745 transcript_region:SL2.40ch09:57150099..57154745+ go_terms:GO:0004024 functional_description:Alcohol dehydrogenase (AHRD V1 **** Q1HQD0_BOMMO);contains Interpro domain(s) IPR0
-1.17983	Solyc09g010930.2.1	>Solyc09g010930.2.1 genomic_reference:SL2.40ch09 gene_region:4264025-4269432 transcript_region:SL2.40ch09:4264025..4269432- go_terms:GO:0005507 functional_description:NAD-dependent epimerase/dehydratase (AHRD V1 **-- B6T962_MAIZE);contains Interpro domai
-1.17122	Solyc01g100380.2.1	>Solyc01g100380.2.1 genomic_reference:SL2.40ch01 gene_region:82188573-82192180 transcript_region:SL2.40ch01:82188573..82192180- go_terms:GO:0005509 functional_description:Calreticulin 2 calcium-binding protein (AHRD V1 **** A8HMC0_CHLRE);contains Interpr
-1.1675	Solyc11g039830.1.1	>Solyc11g039830.1.1 genomic_reference:SL2.40ch11 gene_region:26495832-26502157 transcript_region:SL2.40ch11:26495832..26502157+ go_terms:GO:0006412,GO:0005737,GO:0006418 functional_description:Glycyl-tRNA synthetase (AHRD V1 ***- D7KEM8_ARALY);contains I
-1.1656	Solyc04g082880.2.1	>Solyc04g082880.2.1 genomic_reference:SL2.40ch04 gene_region:63978067-63983995 transcript_region:SL2.40ch04:63978067..63983995- go_terms:GO:0005515 functional_description:Diphosphate--fructose-6-phosphate 1-phosphotransferase (AHRD V1 ***- C8PT93_9SPIO);
-1.16499	Solyc06g073300.1.1	>Solyc06g073300.1.1 genomic_reference:SL2.40ch06 gene_region:41549960-41550367 transcript_region:SL2.40ch06:41549960..41550367- go_terms:GO:0003735 functional_description:60S ribosomal protein L27 (AHRD V1 ***- A5C1Z2_VITVI);contains Interpro domain(s)
-1.15239	Solyc06g082090.2.1	>Solyc06g082090.2.1 genomic_reference:SL2.40ch06 gene_region:44317047-44320702 transcript_region:SL2.40ch06:44317047..44320702+ go_terms:GO:0003700 functional_description:Methionine aminopeptidase (AHRD V1 **-- C5FF46_NANOT);contains Interpro domain(s)
-1.15165	Solyc05g056230.2.1	>Solyc05g056230.2.1 genomic_reference:SL2.40ch05 gene_region:64732387-64738654 transcript_region:SL2.40ch05:64732387..64738654- go_terms:GO:0005509 functional_description:Calreticulin 2 calcium-binding protein (AHRD V1 **** A8HMC0_CHLRE);contains Interpr
-1.15068	Solyc03g121070.2.1	>Solyc03g121070.2.1 genomic_reference:SL2.40ch03 gene_region:63353339-63358640 transcript_region:SL2.40ch03:63353339..63358640- go_terms:GO:0004340 functional_description:Hexokinase (AHRD V1 ***- Q8H0Q2_SOLLC);contains Interpro domain(s) IPR019807 Hexo
-1.11711	Solyc05g005710.2.1	>Solyc05g005710.2.1 genomic_reference:SL2.40ch05 gene_region:526630-530399 transcript_region:SL2.40ch05:526630..530399+ go_terms:GO:0004766 functional_description:Spermidine synthase (AHRD V1 **** Q93X16_SOLTU);contains Interpro domain(s) IPR001045 Spe
-1.09979	Solyc03g025630.2.1	>Solyc03g025630.2.1 genomic_reference:SL2.40ch03 gene_region:7408901-7415812 transcript_region:SL2.40ch03:7408901..7415812+ functional_description:Tripeptidyl-peptidase 2 (AHRD V1 ***- TPP2_BOVIN)
-1.09705	Solyc10g085480.1.1	>Solyc10g085480.1.1 genomic_reference:SL2.40ch10 gene_region:63963193-63965907 transcript_region:SL2.40ch10:63963193..63965907+ go_terms:GO:0005840 functional_description:60S ribosomal protein L24 (AHRD V1 ***- B3TM46_ELAGV);contains Interpro domain(s)
-1.0945	Solyc01g105060.2.1	>Solyc01g105060.2.1 genomic_reference:SL2.40ch01 gene_region:85094784-85097712 transcript_region:SL2.40ch01:85094784..85097712- go_terms:GO:0005737 functional_description:(3R)-hydroxymyristoyl- (AHRD V1 ***- Q9LX13_ARATH);contains Interpro domain(s) IPR
-1.08475	Solyc08g008210.2.1	>Solyc08g008210.2.1 genomic_reference:SL2.40ch08 gene_region:2662300-2667303 transcript_region:SL2.40ch08:2662300..2667303- go_terms:GO:0005515,GO:0046961 functional_description:V-type proton ATPase subunit E (AHRD V1 **** D3PGM0_9MAXI);contains Interpro
-1.07328	Solyc06g071920.2.1	>Solyc06g071920.2.1 genomic_reference:SL2.40ch06 gene_region:40698421-40702286 transcript_region:SL2.40ch06:40698421..40702286- go_terms:GO:0004365 functional_description:Glyceraldehyde-3-phosphate dehydrogenase (AHRD V1 **** Q9XG67_TOBAC);contains Inter
-1.07327	Solyc04g071900.2.1	>Solyc04g071900.2.1 genomic_reference:SL2.40ch04 gene_region:56513280-56516291 transcript_region:SL2.40ch04:56513280..56516291+ go_terms:GO:0004601 functional_description:Peroxidase (AHRD V1 **** Q94IQ1_TOBAC);contains Interpro domain(s) IPR002016 Haem
-1.0584	Solyc10g081980.1.1	>Solyc10g081980.1.1 genomic_reference:SL2.40ch10 gene_region:62218431-62223520 transcript_region:SL2.40ch10:62218431..62223520+ functional_description:Harpin-induced protein-like (Fragment) (AHRD V1 **-- D2CFH8_COFAR);contains Interpro domain(s) IPR0108
-1.05746	Solyc12g015690.1.1	>Solyc12g015690.1.1 genomic_reference:SL2.40ch12 gene_region:5671093-5671896 transcript_region:SL2.40ch12:5671093..5671896+ functional_description:Fasciclin-like arabinogalactan protein 10 (AHRD V1 ***- A9XTL5_GOSHI);contains Interpro domain(s) IPR00078
-1.05444	Solyc06g068090.2.1	>Solyc06g068090.2.1 genomic_reference:SL2.40ch06 gene_region:38587487-38591993 transcript_region:SL2.40ch06:38587487..38591993+ go_terms:GO:0005515,GO:0004630 functional_description:Phospholipase D (AHRD V1 **** D2E4A5_9ROSI);contains Interpro domain(s)
-1.04922	Solyc05g009600.2.1	>Solyc05g009600.2.1 genomic_reference:SL2.40ch05 gene_region:3800023-3807291 transcript_region:SL2.40ch05:3800023..3807291+ go_terms:GO:0017018 functional_description:Phosphatase 2A regulatory A subunit (AHRD V1 **** Q9S7C5_ORYSA);contains Interpro domai
-1.04038	Solyc02g086880.2.1	>Solyc02g086880.2.1 genomic_reference:SL2.40ch02 gene_region:44063088-44067604 transcript_region:SL2.40ch02:44063088..44067604+ go_terms:GO:0004617 functional_description:Formate dehydrogenase (AHRD V1 **** Q5NE18_SOLLC);contains Interpro domain(s) IPR0
-1.02961	Solyc06g035920.2.1	>Solyc06g035920.2.1 genomic_reference:SL2.40ch06 gene_region:21959956-21966847 transcript_region:SL2.40ch06:21959956..21966847- go_terms:GO:0003677 functional_description:Remorin 1 (AHRD V1 ***- Q9XEX8_SOLLC);contains Interpro domain(s) IPR005516 Remor
-1.02538	Solyc11g067100.1.1	>Solyc11g067100.1.1 genomic_reference:SL2.40ch11 gene_region:49928225-49929780 transcript_region:SL2.40ch11:49928225..49929780- go_terms:GO:0005840 functional_description:60s acidic ribosomal protein-like protein (AHRD V1 ***- Q3HVP0_SOLTU);contains Inte
-1.0253	Solyc01g099900.2.1	>Solyc01g099900.2.1 genomic_reference:SL2.40ch01 gene_region:81786875-81789836 transcript_region:SL2.40ch01:81786875..81789836+ go_terms:GO:0003735,GO:0003723 functional_description:Ribosomal protein L18 (AHRD V1 ***- C5X0Q5_SORBI);contains Interpro doma
-1.00597	Solyc01g096060.2.1	>Solyc01g096060.2.1 genomic_reference:SL2.40ch01 gene_region:78920259-78923372 transcript_region:SL2.40ch01:78920259..78923372+ go_terms:GO:0008262 functional_description:Nuclear envelope protein that mediates the nuclear export of importin alpha (Srp1p)
-1.00547	Solyc10g044470.1.1	>Solyc10g044470.1.1 genomic_reference:SL2.40ch10 gene_region:21959526-21966277 transcript_region:SL2.40ch10:21959526..21966277+ go_terms:GO:0005247 functional_description:Voltage-gated chloride channel (AHRD V1 **** Q96325_ARATH);contains Interpro domain
-0.992814	Solyc03g097800.2.1	>Solyc03g097800.2.1 genomic_reference:SL2.40ch03 gene_region:53574481-53576681 transcript_region:SL2.40ch03:53574481..53576681+ go_terms:GO:0033180 functional_description:V-type proton ATPase subunit C (AHRD V1 ***- VATC_ARATH);contains Interpro domain(s
-0.985525	Solyc06g049080.2.1	>Solyc06g049080.2.1 genomic_reference:SL2.40ch06 gene_region:28852597-28855492 transcript_region:SL2.40ch06:28852597..28855492+ go_terms:GO:0004784 functional_description:Superoxide dismutase (AHRD V1 **** A5BR41_VITVI);contains Interpro domain(s) IPR00
-0.979019	Solyc12g010860.1.1	>Solyc12g010860.1.1 genomic_reference:SL2.40ch12 gene_region:3781557-3784182 transcript_region:SL2.40ch12:3781557..3784182- go_terms:GO:0019904 functional_description:14-3-3 protein beta/alpha (AHRD V1 **-- 1433B_XENTR);contains Interpro domain(s) IPR00
-0.965662	Solyc05g018520.2.1	>Solyc05g018520.2.1 genomic_reference:SL2.40ch05 gene_region:22136142-22152397 transcript_region:SL2.40ch05:22136142..22152397- go_terms:GO:0004128 functional_description:NADH-cytochrome b5 reductase-like protein (AHRD V1 **** B6TCK3_MAIZE);contains Inte
-0.963312	Solyc02g083810.2.1	>Solyc02g083810.2.1 genomic_reference:SL2.40ch02 gene_region:41646719-41650004 transcript_region:SL2.40ch02:41646719..41650004- go_terms:GO:0003959 functional_description:Ferredoxin--NADP reductase (AHRD V1 ***- D7MN04_ARALY);contains Interpro domain(s)
-0.963219	Solyc03g113790.2.1	>Solyc03g113790.2.1 genomic_reference:SL2.40ch03 gene_region:57888358-57893883 transcript_region:SL2.40ch03:57888358..57893883- go_terms:GO:0051015 functional_description:Mannose-1-phosphate guanyltransferase (AHRD V1 ***- B6TBA0_MAIZE);contains Interpro
-0.962639	Solyc01g060470.2.1	>Solyc01g060470.2.1 genomic_reference:SL2.40ch01 gene_region:63867613-63872933 transcript_region:SL2.40ch01:63867613..63872933+ go_terms:GO:0008320 functional_description:Importin alpha-1b subunit (AHRD V1 ***- B6T451_MAIZE);contains Interpro domain(s)
-0.953917	Solyc03g118640.2.1	>Solyc03g118640.2.1 genomic_reference:SL2.40ch03 gene_region:61555027-61574682 transcript_region:SL2.40ch03:61555027..61574682+ go_terms:GO:0050662,GO:0008152,GO:0006096,GO:0016491,GO:0055114 functional_description:D-tagatose-1,6-bisphosphate aldolase sub
-0.944658	Solyc01g100870.2.1	>Solyc01g100870.2.1 genomic_reference:SL2.40ch01 gene_region:82530325-82533925 transcript_region:SL2.40ch01:82530325..82533925- go_terms:GO:0005525 functional_description:ADP-ribosylation factor (AHRD V1 ***- Q9M7P4_CAPAN);contains Interpro domain(s) IP
-0.944154	Solyc10g081820.1.1	>Solyc10g081820.1.1 genomic_reference:SL2.40ch10 gene_region:62119410-62124645 transcript_region:SL2.40ch10:62119410..62124645+ functional_description:Expp1 protein (AHRD V1 ***- Q2HPL4_SOLTU)
-0.934437	Solyc12g098830.1.1	>Solyc12g098830.1.1 genomic_reference:SL2.40ch12 gene_region:64550311-64560784 transcript_region:SL2.40ch12:64550311..64560784- functional_description:5&apos-nucleotidase (AHRD V1 ***- A9F2C9_SORC5);contains Interpro domain(s) IPR008380 HAD-superfamily
-0.931044	Solyc08g062920.2.1	>Solyc08g062920.2.1 genomic_reference:SL2.40ch08 gene_region:49546793-49552256 transcript_region:SL2.40ch08:49546793..49552256- go_terms:GO:0005515,GO:0003746 functional_description:Elongation factor EF-2 (AHRD V1 **** Q9SGT4_ARATH);contains Interpro dom
-0.927127	Solyc10g047630.1.1	>Solyc10g047630.1.1 genomic_reference:SL2.40ch10 gene_region:36972309-36976176 transcript_region:SL2.40ch10:36972309..36976176+ go_terms:GO:0003837 functional_description:Nitrilase/cyanide hydratase and apolipoprotein N-acyltransferase (AHRD V1 **-- C7PTC
-0.913537	Solyc12g013900.1.1	>Solyc12g013900.1.1 genomic_reference:SL2.40ch12 gene_region:4705140-4706523 transcript_region:SL2.40ch12:4705140..4706523- go_terms:GO:0009055 functional_description:CT099 (Fragment) (AHRD V1 **-- Q30GX2_SOLPI);contains Interpro domain(s) IPR003245 Pl
-0.907712	Solyc06g075340.2.1	>Solyc06g075340.2.1 genomic_reference:SL2.40ch06 gene_region:43154986-43160636 transcript_region:SL2.40ch06:43154986..43160636- go_terms:GO:0004087 functional_description:Carbamoyl-phosphate synthase large chain (AHRD V1 **** D7AI57_GEOSK);contains Inter
-0.884009	Solyc10g081120.1.1	>Solyc10g081120.1.1 genomic_reference:SL2.40ch10 gene_region:61584069-61591793 transcript_region:SL2.40ch10:61584069..61591793- go_terms:GO:0009044,GO:0046556 functional_description:Alpha-L-arabinofuranosidase (AHRD V1 **** Q76LU4_SOLLC);contains Interpr
-0.879196	Solyc12g042060.1.1	>Solyc12g042060.1.1 genomic_reference:SL2.40ch12 gene_region:42533149-42537576 transcript_region:SL2.40ch12:42533149..42537576+ go_terms:GO:0019538,GO:0005524,GO:0017111,GO:0006289 functional_description:ATP-dependent clp protease ATP-binding subunit (AHR
-0.872637	Solyc05g053650.2.1	>Solyc05g053650.2.1 genomic_reference:SL2.40ch05 gene_region:62857774-62865743 transcript_region:SL2.40ch05:62857774..62865743+ go_terms:GO:0032183,GO:0004175 functional_description:26S proteasome regulatory subunit (AHRD V1 ***- O48844_ARATH);contains I
-0.856325	Solyc05g008460.2.1	>Solyc05g008460.2.1 genomic_reference:SL2.40ch05 gene_region:2805741-2809779 transcript_region:SL2.40ch05:2805741..2809779- go_terms:GO:0005507 functional_description:ATP synthase subunit beta (AHRD V1 ***- O82722_NICSY);contains Interpro domain(s) IPR0
-0.844718	Solyc11g069000.1.1	>Solyc11g069000.1.1 genomic_reference:SL2.40ch11 gene_region:50652125-50657452 transcript_region:SL2.40ch11:50652125..50657452- go_terms:GO:0044267,GO:0006457 functional_description:T-complex protein 1 subunit beta (AHRD V1 ***- B6T8X5_MAIZE);contains In
-0.825013	Solyc00g140060.2.1	>Solyc00g140060.2.1 genomic_reference:SL2.40ch00 gene_region:17088792-17091441 transcript_region:SL2.40ch00:17088792..17091441- go_terms:GO:0006508 functional_description:Tripeptidyl peptidase II (AHRD V1 ***- Q5VZU9_HUMAN);contains Interpro domain(s) I
-0.818977	Solyc04g077670.2.1	>Solyc04g077670.2.1 genomic_reference:SL2.40ch04 gene_region:60196473-60203695 transcript_region:SL2.40ch04:60196473..60203695+ go_terms:GO:0016754 functional_description:Serine carboxypeptidase 1 (AHRD V1 ***- B6TC80_MAIZE);contains Interpro domain(s)
-0.803483	Solyc12g099440.1.1	>Solyc12g099440.1.1 genomic_reference:SL2.40ch12 gene_region:64931946-64939624 transcript_region:SL2.40ch12:64931946..64939624+ go_terms:GO:0050662,GO:0008152,GO:0006631,GO:0016491 functional_description:Fatty acid oxidation complex subunit alpha (AHRD V1
-0.801958	Solyc03g120270.2.1	>Solyc03g120270.2.1 genomic_reference:SL2.40ch03 gene_region:62768790-62778357 transcript_region:SL2.40ch03:62768790..62778357+ go_terms:GO:0005080,GO:0016286 functional_description:Coatomer beta&apos subunit (AHRD V1 ***- C5FJ65_NANOT);contains Interpro
-0.79431	Solyc11g012410.1.1	>Solyc11g012410.1.1 genomic_reference:SL2.40ch11 gene_region:5242451-5246401 transcript_region:SL2.40ch11:5242451..5246401+ go_terms:GO:0004437 functional_description:Inositol monophosphatase 3 (AHRD V1 ***- B6TEX0_MAIZE);contains Interpro domain(s) IPR
-0.787947	Solyc07g063680.2.1	>Solyc07g063680.2.1 genomic_reference:SL2.40ch07 gene_region:63306131-63309625 transcript_region:SL2.40ch07:63306131..63309625+ go_terms:GO:0006950 functional_description:CHP-rich zinc finger protein-like (AHRD V1 *--- Q84S20_ORYSJ);contains Interpro dom
-0.780912	Solyc03g118170.2.1	>Solyc03g118170.2.1 genomic_reference:SL2.40ch03 gene_region:61164519-61169758 transcript_region:SL2.40ch03:61164519..61169758- go_terms:GO:0004820,GO:0046983 functional_description:Glycyl-tRNA synthetase (AHRD V1 **** D7KEM8_ARALY);contains Interpro dom
-0.767675	Solyc12g017570.1.1	>Solyc12g017570.1.1 genomic_reference:SL2.40ch12 gene_region:6863578-6870564 transcript_region:SL2.40ch12:6863578..6870564+ go_terms:GO:0005093,GO:0031267 functional_description:Rab GDP dissociation inhibitor (AHRD V1 **** C0LSK7_NICBE);contains Interpro
-0.764423	Solyc01g111760.2.1	>Solyc01g111760.2.1 genomic_reference:SL2.40ch01 gene_region:89701090-89706839 transcript_region:SL2.40ch01:89701090..89706839+ go_terms:GO:0046961 functional_description:V-type ATP synthase beta chain (AHRD V1 ***- VATB_PYRHO);contains Interpro domain(s
-0.757706	Solyc04g008810.2.1	>Solyc04g008810.2.1 genomic_reference:SL2.40ch04 gene_region:2432009-2434241 transcript_region:SL2.40ch04:2432009..2434241+ go_terms:GO:0005840 functional_description:40S ribosomal protein S26 (AHRD V1 ***- B6TXN6_MAIZE);contains Interpro domain(s) IPR0
-0.757352	Solyc02g070320.2.1	>Solyc02g070320.2.1 genomic_reference:SL2.40ch02 gene_region:34677490-34679867 transcript_region:SL2.40ch02:34677490..34679867+ go_terms:GO:0032183,GO:0003735 functional_description:40S ribosomal protein S4-like protein (AHRD V1 ***- Q2XPX5_SOLTU);contai
-0.755576	Solyc07g016150.2.1	>Solyc07g016150.2.1 genomic_reference:SL2.40ch07 gene_region:6357299-6359427 transcript_region:SL2.40ch07:6357299..6359427+ go_terms:GO:0003785 functional_description:Elongation factor 1-beta (AHRD V1 ***- D7KES3_ARALY);contains Interpro domain(s) IPR01
-0.731647	Solyc12g055800.1.1	>Solyc12g055800.1.1 genomic_reference:SL2.40ch12 gene_region:47132031-47139706 transcript_region:SL2.40ch12:47132031..47139706- go_terms:GO:0046961 functional_description:V-type ATP synthase alpha chain (AHRD V1 ***- VATA_METTH);contains Interpro domain(
-0.728128	Solyc09g008670.2.1	>Solyc09g008670.2.1 genomic_reference:SL2.40ch09 gene_region:2123840-2127943 transcript_region:SL2.40ch09:2123840..2127943+ go_terms:GO:0004794 functional_description:Threonine ammonia-lyase biosynthetic (AHRD V1 **** B1XNT1_SYNP2);contains Interpro doma
-0.727321	Solyc06g069090.2.1	>Solyc06g069090.2.1 genomic_reference:SL2.40ch06 gene_region:39269885-39272377 transcript_region:SL2.40ch06:39269885..39272377- go_terms:GO:0005840 functional_description:40S ribosomal protein S7-like protein (AHRD V1 ***- Q3HRX6_SOLTU);contains Interpro
-0.711695	Solyc06g065980.2.1	>Solyc06g065980.2.1 genomic_reference:SL2.40ch06 gene_region:37745855-37749141 transcript_region:SL2.40ch06:37745855..37749141+ go_terms:GO:0003676 functional_description:Nucleic acid binding protein (AHRD V1 ***- D7LGX9_ARALY);contains Interpro domain(s
-0.710707	Solyc03g097790.2.1	>Solyc03g097790.2.1 genomic_reference:SL2.40ch03 gene_region:53564540-53576586 transcript_region:SL2.40ch03:53564540..53576586+ go_terms:GO:0005515,GO:0046961 functional_description:V-type proton ATPase subunit C (AHRD V1 **** VATC_ARATH);contains Interp
-0.690985	Solyc10g055670.1.1	>Solyc10g055670.1.1 genomic_reference:SL2.40ch10 gene_region:52650953-52660235 transcript_region:SL2.40ch10:52650953..52660235+ go_terms:GO:0033180,GO:0005524,GO:0033178,GO:0016469 functional_description:V-type ATP synthase beta chain (AHRD V1 ***- VATB_P
-0.668578	Solyc12g015880.1.1	>Solyc12g015880.1.1 genomic_reference:SL2.40ch12 gene_region:5868004-5871038 transcript_region:SL2.40ch12:5868004..5871038- go_terms:GO:0005524,GO:0006950 functional_description:Heat shock protein 90 (AHRD V1 ***- Q14TB1_TOBAC);contains Interpro domain(s
-0.661438	Solyc02g068450.2.1	>Solyc02g068450.2.1 genomic_reference:SL2.40ch02 gene_region:32973653-32978760 transcript_region:SL2.40ch02:32973653..32978760+ go_terms:GO:0046961 functional_description:Vacuolar ATPase F subunit (AHRD V1 **** B8Y6I1_HEVBR);contains Interpro domain(s)
-0.64999	Solyc01g009230.2.1	>Solyc01g009230.2.1 genomic_reference:SL2.40ch01 gene_region:3253891-3262099 transcript_region:SL2.40ch01:3253891..3262099+ go_terms:GO:0009055,GO:0051536,GO:0006468,GO:0050660,GO:0055114 functional_description:Xanthine dehydrogenase/oxidase (AHRD V1 ***-
-0.648511	Solyc09g010630.2.1	>Solyc09g010630.2.1 genomic_reference:SL2.40ch09 gene_region:3965253-3968837 transcript_region:SL2.40ch09:3965253..3968837+ go_terms:GO:0051082 functional_description:heat shock protein (AHRD V1 ***- B2D2G5_CAPSN);contains Interpro domain(s) IPR013126
-0.647378	Solyc12g005860.1.1	>Solyc12g005860.1.1 genomic_reference:SL2.40ch12 gene_region:490745-498964 transcript_region:SL2.40ch12:490745..498964- go_terms:GO:0008152 functional_description:3-isopropylmalate dehydratase large subunit (AHRD V1 *--- LEUC_BACWK);contains Interpro dom
-0.64134	Solyc11g039980.1.1	>Solyc11g039980.1.1 genomic_reference:SL2.40ch11 gene_region:28095562-28096080 transcript_region:SL2.40ch11:28095562..28096080- go_terms:GO:0016469 functional_description:ATP synthase subunit alpha (AHRD V1 ***- Q5M9V4_TOBAC);contains Interpro domain(s)
-0.634593	Solyc10g081530.1.1	>Solyc10g081530.1.1 genomic_reference:SL2.40ch10 gene_region:61897645-61902538 transcript_region:SL2.40ch10:61897645..61902538- go_terms:GO:0033179,GO:0033177 functional_description:V-type proton ATPase subunit d 1 (AHRD V1 ***- D3PHZ2_9MAXI);contains In
-0.634452	Solyc01g106080.2.1	>Solyc01g106080.2.1 genomic_reference:SL2.40ch01 gene_region:85825319-85831189 transcript_region:SL2.40ch01:85825319..85831189- go_terms:GO:0004491 functional_description:Methylmalonate-semialdehyde dehydrogenase (AHRD V1 **** D3BUA7_POLPA);contains Inte
-0.62639	Solyc07g065840.2.1	>Solyc07g065840.2.1 genomic_reference:SL2.40ch07 gene_region:64658676-64662396 transcript_region:SL2.40ch07:64658676..64662396- go_terms:GO:0042623 functional_description:Heat shock protein 90 (AHRD V1 ***- Q14TB1_TOBAC);contains Interpro domain(s) IPR0
-0.624018	Solyc08g079090.2.1	>Solyc08g079090.2.1 genomic_reference:SL2.40ch08 gene_region:59901779-59905784 transcript_region:SL2.40ch08:59901779..59905784+ go_terms:GO:0055114 functional_description:Laccase-22 (AHRD V1 **-- LAC22_ORYSJ);contains Interpro domain(s) IPR001117 Multi
-0.616314	Solyc05g009530.2.1	>Solyc05g009530.2.1 genomic_reference:SL2.40ch05 gene_region:3737122-3743261 transcript_region:SL2.40ch05:3737122..3743261- go_terms:GO:0004742 functional_description:Dihydrolipoyllysine-residue acetyltransferase component of pyruvate dehydrogenase comple
-0.598581	Solyc12g043120.1.1	>Solyc12g043120.1.1 genomic_reference:SL2.40ch12 gene_region:44226370-44230445 transcript_region:SL2.40ch12:44226370..44230445- go_terms:GO:0006265,GO:0005524 functional_description:Heat shock protein 4 (AHRD V1 ***- B6U237_MAIZE);contains Interpro domai
-0.595001	Solyc06g052030.2.1	>Solyc06g052030.2.1 genomic_reference:SL2.40ch06 gene_region:32172089-32175009 transcript_region:SL2.40ch06:32172089..32175009- go_terms:GO:0008320 functional_description:Importin subunit beta (AHRD V1 ***- B0WBR4_CULQU);contains Interpro domain(s) IPR0
-0.585214	Solyc01g110120.2.1	>Solyc01g110120.2.1 genomic_reference:SL2.40ch01 gene_region:88653085-88663519 transcript_region:SL2.40ch01:88653085..88663519- go_terms:GO:0046961,GO:0009678 functional_description:V-type proton ATPase subunit a (AHRD V1 **** VPH1_NEUCR);contains Interp
-0.580549	Solyc12g043110.1.1	>Solyc12g043110.1.1 genomic_reference:SL2.40ch12 gene_region:44210946-44216059 transcript_region:SL2.40ch12:44210946..44216059- go_terms:GO:0005524 functional_description:Heat shock protein 4 (AHRD V1 ***- B6U237_MAIZE);contains Interpro domain(s) IPR01
0.593291	Solyc06g072120.2.1	>Solyc06g072120.2.1 genomic_reference:SL2.40ch06 gene_region:40837031-40840492 transcript_region:SL2.40ch06:40837031..40840492- go_terms:GO:0043236 functional_description:40S ribosomal protein SA (AHRD V1 ***- B4G194_MAIZE);contains Interpro domain(s) I
0.597459	Solyc10g078830.1.1	>Solyc10g078830.1.1 genomic_reference:SL2.40ch10 gene_region:59847571-59851518 transcript_region:SL2.40ch10:59847571..59851518+ functional_description:Phosducin-like protein 3 (AHRD V1 ***- B4FF90_MAIZE);contains Interpro domain(s) IPR012335 Thioredoxi
0.605185	Solyc06g072540.1.1	>Solyc06g072540.1.1 genomic_reference:SL2.40ch06 gene_region:41134119-41134445 transcript_region:SL2.40ch06:41134119..41134445+ functional_description:ATP synthase subunit alpha chloroplastic (AHRD V1 ***- C6EN94_CARTI)
0.607892	Solyc09g010460.2.1	>Solyc09g010460.2.1 genomic_reference:SL2.40ch09 gene_region:3817371-3827369 transcript_region:SL2.40ch09:3817371..3827369+ go_terms:GO:0005515 functional_description:Eukaryotic translation initiation factor 3 subunit A (AHRD V1 ***- Q24JU4_HUMAN);contai
0.609806	Solyc03g122310.2.1	>Solyc03g122310.2.1 genomic_reference:SL2.40ch03 gene_region:64227127-64232821 transcript_region:SL2.40ch03:64227127..64232821- go_terms:GO:0004029 functional_description:Aldehyde dehydrogenase 7b (AHRD V1 **** D9IFB7_WHEAT);contains Interpro domain(s)
0.610372	Solyc01g104950.2.1	>Solyc01g104950.2.1 genomic_reference:SL2.40ch01 gene_region:85031292-85035396 transcript_region:SL2.40ch01:85031292..85035396- go_terms:GO:0009044,GO:0046556 functional_description:Alpha-L-arabinofuranosidase/beta-D-xylosidase (AHRD V1 **** D9D7L0_MALDO)
0.611739	Solyc03g121590.2.1	>Solyc03g121590.2.1 genomic_reference:SL2.40ch03 gene_region:63727316-63737352 transcript_region:SL2.40ch03:63727316..63737352+ go_terms:GO:0031177 functional_description:Protein SEY1 (AHRD V1 ***- B6U4D9_MAIZE);contains Interpro domain(s) IPR008803 Ro
0.61957	Solyc04g073990.2.1	>Solyc04g073990.2.1 genomic_reference:SL2.40ch04 gene_region:57610227-57612650 transcript_region:SL2.40ch04:57610227..57612650- go_terms:GO:0005544 functional_description:Annexin (AHRD V1 ***- Q42657_CAPAN);contains Interpro domain(s) IPR009118 Annexin
0.626828	Solyc12g044600.2.1	>Solyc12g044600.2.1 genomic_reference:SL2.40ch12 gene_region:45079934-45087825 transcript_region:SL2.40ch12:45079934..45087825+ go_terms:GO:0004473 functional_description:NADP-dependent malic enzyme, chloroplastic (AHRD V1 ***- MAOC_FLAPR);contains Inter
0.628053	Solyc02g077240.2.1	>Solyc02g077240.2.1 genomic_reference:SL2.40ch02 gene_region:36818091-36821185 transcript_region:SL2.40ch02:36818091..36821185+ go_terms:GO:0005515,GO:0004737 functional_description:Pyruvate decarboxylase (AHRD V1 **** Q1I1D9_CITSI);contains Interpro dom
0.629388	Solyc07g065120.2.1	>Solyc07g065120.2.1 genomic_reference:SL2.40ch07 gene_region:64242568-64249740 transcript_region:SL2.40ch07:64242568..64249740+ go_terms:GO:0016301 functional_description:Glycerophosphoryl diester phosphodiesterase family protein (AHRD V1 ***- D7MKI0_ARAL
0.638931	Solyc04g054980.2.1	>Solyc04g054980.2.1 genomic_reference:SL2.40ch04 gene_region:52664826-52665968 transcript_region:SL2.40ch04:52664826..52665968+ functional_description:Lipoxygenase homology domain-containing protein 1 (AHRD V1 *--- LOXH1_MOUSE);contains Interpro domain(s
0.640183	Solyc12g005330.1.1	>Solyc12g005330.1.1 genomic_reference:SL2.40ch12 gene_region:208843-210348 transcript_region:SL2.40ch12:208843..210348+ go_terms:GO:0005840 functional_description:50S ribosomal protein L2 (AHRD V1 ***- RL2_EDWI9);contains Interpro domain(s) IPR002171 R
0.646415	Solyc03g113220.2.1	>Solyc03g113220.2.1 genomic_reference:SL2.40ch03 gene_region:57486387-57489392 transcript_region:SL2.40ch03:57486387..57489392- go_terms:GO:0005515 functional_description:SPFH domain/band 7 family protein (AHRD V1 **-- D7VZN9_9FLAO);contains Interpro dom
0.65119	Solyc08g075210.1.1	>Solyc08g075210.1.1 genomic_reference:SL2.40ch08 gene_region:56497821-56499095 transcript_region:SL2.40ch08:56497821..56499095- go_terms:GO:0016740 functional_description:Acyltransferase-like protein (AHRD V1 **-- Q589X7_TOBAC);contains Interpro domain(s
0.653392	Solyc07g047700.2.1	>Solyc07g047700.2.1 genomic_reference:SL2.40ch07 gene_region:56251359-56254694 transcript_region:SL2.40ch07:56251359..56254694+ functional_description:UPF0382 membrane protein SE_0353 (AHRD V1 ***- C3KHX6_ANOFI);contains Interpro domain(s) IPR006696 Pr
0.655877	Solyc09g092380.2.1	>Solyc09g092380.2.1 genomic_reference:SL2.40ch09 gene_region:66843541-66848047 transcript_region:SL2.40ch09:66843541..66848047+ go_terms:GO:0004013 functional_description:Adenosylhomocysteinase (AHRD V1 **** Q2XTD0_SOLTU);contains Interpro domain(s) IPR
0.656978	Solyc03g118030.2.1	>Solyc03g118030.2.1 genomic_reference:SL2.40ch03 gene_region:61071281-61076037 transcript_region:SL2.40ch03:61071281..61076037- go_terms:GO:0004040 functional_description:Glutamyl-tRNA(Gln) amidotransferase subunit A (AHRD V1 ***- Q2S207_SALRD);contains
0.663788	Solyc06g062280.2.1	>Solyc06g062280.2.1 genomic_reference:SL2.40ch06 gene_region:35675303-35677937 transcript_region:SL2.40ch06:35675303..35677937+ functional_description:DSBA oxidoreductase (AHRD V1 ***- A4T4K6_MYCGI);contains Interpro domain(s) IPR012336 Thioredoxin-lik
0.668364	Solyc03g117280.2.1	>Solyc03g117280.2.1 genomic_reference:SL2.40ch03 gene_region:60511944-60516391 transcript_region:SL2.40ch03:60511944..60516391+ functional_description:Unknown Protein (AHRD V1)
0.67859	Solyc01g090750.2.1	>Solyc01g090750.2.1 genomic_reference:SL2.40ch01 gene_region:76162903-76172451 transcript_region:SL2.40ch01:76162903..76172451+ go_terms:GO:0051082 functional_description:T-complex protein 1 subunit alpha (AHRD V1 ***- B9SF60_RICCO);contains Interpro dom
0.680887	Solyc08g066800.2.1	>Solyc08g066800.2.1 genomic_reference:SL2.40ch08 gene_region:52865736-52872224 transcript_region:SL2.40ch08:52865736..52872224+ go_terms:GO:0005515,GO:0004630 functional_description:Phospholipase D (AHRD V1 **** Q9FR61_SOLLC);contains Interpro domain(s)
0.697234	Solyc02g094440.2.1	>Solyc02g094440.2.1 genomic_reference:SL2.40ch02 gene_region:49544950-49547808 transcript_region:SL2.40ch02:49544950..49547808+ go_terms:GO:0016021 functional_description:Translocon-associated protein subunit beta (AHRD V1 ***- C1C3L8_RANCA);contains Int
0.701113	Solyc07g041900.2.1	>Solyc07g041900.2.1 genomic_reference:SL2.40ch07 gene_region:51828739-51831068 transcript_region:SL2.40ch07:51828739..51831068- go_terms:GO:0030984,GO:0004197 functional_description:Cathepsin L-like cysteine proteinase (AHRD V1 **** A7LJ78_DERVA);contain
0.701873	Solyc08g075530.2.1	>Solyc08g075530.2.1 genomic_reference:SL2.40ch08 gene_region:56858251-56874699 transcript_region:SL2.40ch08:56858251..56874699+ go_terms:GO:0004558 functional_description:Alpha glucosidase-like protein (AHRD V1 **** Q93Y12_ARATH);contains Interpro domain
0.707231	Solyc01g089970.2.1	>Solyc01g089970.2.1 genomic_reference:SL2.40ch01 gene_region:75448922-75450433 transcript_region:SL2.40ch01:75448922..75450433+ go_terms:GO:0006241 functional_description:Nucleoside diphosphate kinase (AHRD V1 ***- Q3Y5A4_SOLCH);contains Interpro domain(
0.710666	Solyc09g098150.2.1	>Solyc09g098150.2.1 genomic_reference:SL2.40ch09 gene_region:67309562-67312625 transcript_region:SL2.40ch09:67309562..67312625- go_terms:GO:0004197 functional_description:Metacaspase 7 (AHRD V1 ***- D7KWG9_ARALY);contains Interpro domain(s) IPR011600 P
0.71162	Solyc08g074390.2.1	>Solyc08g074390.2.1 genomic_reference:SL2.40ch08 gene_region:55669339-55671622 transcript_region:SL2.40ch08:55669339..55671622- go_terms:GO:0005975 functional_description:Glucan endo-1 3-beta-glucosidase 6 (AHRD V1 ***- B6TW83_MAIZE);contains Interpro do
0.719016	Solyc07g006650.2.1	>Solyc07g006650.2.1 genomic_reference:SL2.40ch07 gene_region:1517595-1522933 transcript_region:SL2.40ch07:1517595..1522933- go_terms:GO:0005975,GO:0009045 functional_description:Xylose isomerase (AHRD V1 ***- B9T2E0_RICCO);contains Interpro domain(s) IP
0.719927	Solyc04g011440.2.1	>Solyc04g011440.2.1 genomic_reference:SL2.40ch04 gene_region:3894918-3898067 transcript_region:SL2.40ch04:3894918..3898067+ go_terms:GO:0051082 functional_description:heat shock protein (AHRD V1 ***- B2D2G5_CAPSN);contains Interpro domain(s) IPR013126
0.720355	Solyc03g111640.2.1	>Solyc03g111640.2.1 genomic_reference:SL2.40ch03 gene_region:56321502-56328275 transcript_region:SL2.40ch03:56321502..56328275- go_terms:GO:0005515 functional_description:Eukaryotic translation initiation factor 4 gamma 2 (Fragment) (AHRD V1 *--- A3KQB2_D
0.735219	Solyc01g097460.2.1	>Solyc01g097460.2.1 genomic_reference:SL2.40ch01 gene_region:80067637-80074843 transcript_region:SL2.40ch01:80067637..80074843+ go_terms:GO:0009052 functional_description:Ribose-5-phosphate isomerase (AHRD V1 ***- A8IRQ1_CHLRE);contains Interpro domain(s
0.736653	Solyc05g012070.2.1	>Solyc05g012070.2.1 genomic_reference:SL2.40ch05 gene_region:5295089-5298245 transcript_region:SL2.40ch05:5295089..5298245- go_terms:GO:0016760 functional_description:Alpha-1 4-glucan-protein synthase (AHRD V1 **-* B9RLK7_RICCO);contains Interpro domain(
0.740596	Solyc02g094470.2.1	>Solyc02g094470.2.1 genomic_reference:SL2.40ch02 gene_region:49555143-49558213 transcript_region:SL2.40ch02:49555143..49558213- go_terms:GO:0005315,GO:0015320 functional_description:Mitochondrial phosphate carrier protein (AHRD V1 **** B9GFH9_POPTR);cont
0.746778	Solyc02g080880.2.1	>Solyc02g080880.2.1 genomic_reference:SL2.40ch02 gene_region:39553552-39559262 transcript_region:SL2.40ch02:39553552..39559262- go_terms:GO:0004190 functional_description:Aspartic proteinase (AHRD V1 **-* Q8L6A8_THECC);contains Interpro domain(s) IPR001
0.755187	Solyc11g010470.1.1	>Solyc11g010470.1.1 genomic_reference:SL2.40ch11 gene_region:3533525-3537417 transcript_region:SL2.40ch11:3533525..3537417- go_terms:GO:0019904 functional_description:14-3-3 protein beta/alpha (AHRD V1 **-- 1433B_XENTR);contains Interpro domain(s) IPR00
0.766274	Solyc02g079060.2.1	>Solyc02g079060.2.1 genomic_reference:SL2.40ch02 gene_region:38263644-38270218 transcript_region:SL2.40ch02:38263644..38270218- functional_description:Eukaryotic translation initiation factor 3 subunit J (AHRD V1 *-*- B9ENH4_SALSA);contains Interpro doma
0.773371	Solyc11g070130.1.1	>Solyc11g070130.1.1 genomic_reference:SL2.40ch11 gene_region:51738809-51741342 transcript_region:SL2.40ch11:51738809..51741342+ go_terms:GO:0030036,GO:0015629 functional_description:Profilin (AHRD V1 ***- Q8VWR0_SOLLC);contains Interpro domain(s) IPR005
0.832053	Solyc12g099430.1.1	>Solyc12g099430.1.1 genomic_reference:SL2.40ch12 gene_region:64925085-64928377 transcript_region:SL2.40ch12:64925085..64928377+ go_terms:GO:0003824 functional_description:Epoxide hydrolase 1 (AHRD V1 ***- D8L7V7_PRUPE);contains Interpro domain(s) IPR000
0.884221	Solyc01g109940.2.1	>Solyc01g109940.2.1 genomic_reference:SL2.40ch01 gene_region:88527503-88532712 transcript_region:SL2.40ch01:88527503..88532712- go_terms:GO:0005524,GO:0017111,GO:0005737 functional_description:26S protease regulatory subunit (AHRD V1 ***- C0NAB1_AJECG);c
0.887411	Solyc10g007760.2.1	>Solyc10g007760.2.1 genomic_reference:SL2.40ch10 gene_region:1994533-1999282 transcript_region:SL2.40ch10:1994533..1999282+ go_terms:GO:0042803 functional_description:Ribose-phosphate pyrophosphokinase 4 (AHRD V1 ***- D7LJE3_ARALY);contains Interpro doma
0.888559	Solyc06g007520.2.1	>Solyc06g007520.2.1 genomic_reference:SL2.40ch06 gene_region:1513302-1514864 transcript_region:SL2.40ch06:1513302..1514864+ go_terms:GO:0003735,GO:0005515 functional_description:Ribosomal protein L10 (AHRD V1 ***- A8IZK3_CHLRE);contains Interpro domain(s
0.896687	Solyc07g043320.2.1	>Solyc07g043320.2.1 genomic_reference:SL2.40ch07 gene_region:54338081-54344479 transcript_region:SL2.40ch07:54338081..54344479+ go_terms:GO:0000166 functional_description:Unknown Protein (AHRD V1);contains Interpro domain(s) IPR009053 Prefoldin
0.899301	Solyc09g082720.2.1	>Solyc09g082720.2.1 genomic_reference:SL2.40ch09 gene_region:63816287-63819690 transcript_region:SL2.40ch09:63816287..63819690- go_terms:GO:0050235,GO:0004033 functional_description:Aldo/keto reductase family protein (AHRD V1 **** D7KWQ9_ARALY);contains
0.903744	Solyc10g081720.1.1	>Solyc10g081720.1.1 genomic_reference:SL2.40ch10 gene_region:62066241-62069437 transcript_region:SL2.40ch10:62066241..62069437+ functional_description:Fasciclin-like arabinogalactan protein 14 (AHRD V1 ***- A9XTL9_GOSHI);contains Interpro domain(s) IPR0
0.908484	Solyc03g118910.1.1	>Solyc03g118910.1.1 genomic_reference:SL2.40ch03 gene_region:61737005-61738624 transcript_region:SL2.40ch03:61737005..61738624- go_terms:GO:0044267,GO:0006457 functional_description:T-complex protein 1 subunit delta (AHRD V1 ***- B9S339_RICCO);contains I
0.91925	Solyc06g073310.2.1	>Solyc06g073310.2.1 genomic_reference:SL2.40ch06 gene_region:41552819-41554750 transcript_region:SL2.40ch06:41552819..41554750- go_terms:GO:0032183,GO:0003735 functional_description:Ribosomal L9-like protein (AHRD V1 ***- B3TLR1_ELAGV);contains Interpro
0.92067	Solyc02g081170.2.1	>Solyc02g081170.2.1 genomic_reference:SL2.40ch02 gene_region:39810752-39812645 transcript_region:SL2.40ch02:39810752..39812645- go_terms:GO:0005515 functional_description:Plastid-lipid-associated protein, chloroplastic (AHRD V1 **-- PAP_CITUN);contains I
0.977079	Solyc04g076060.2.1	>Solyc04g076060.2.1 genomic_reference:SL2.40ch04 gene_region:58620807-58625601 transcript_region:SL2.40ch04:58620807..58625601- go_terms:GO:0050815 functional_description:14-3-3 protein beta/alpha-B (AHRD V1 **-- 143BB_XENLA);contains Interpro domain(s)
0.983335	Solyc06g083190.2.1	>Solyc06g083190.2.1 genomic_reference:SL2.40ch06 gene_region:45004847-45008910 transcript_region:SL2.40ch06:45004847..45008910- go_terms:GO:0005528 functional_description:Peptidyl-prolyl cis-trans isomerase (AHRD V1 ***- Q86M29_BRUMA);contains Interpro d
1.01977	Solyc01g109520.2.1	>Solyc01g109520.2.1 genomic_reference:SL2.40ch01 gene_region:88210021-88213641 transcript_region:SL2.40ch01:88210021..88213641- go_terms:GO:0003924 functional_description:Ras-related protein Rab-7 (AHRD V1 ***- C1BJT6_OSMMO);contains Interpro domain(s)
1.02928	Solyc02g071890.2.1	>Solyc02g071890.2.1 genomic_reference:SL2.40ch02 gene_region:35843032-35848958 transcript_region:SL2.40ch02:35843032..35848958+ go_terms:GO:0004399 functional_description:Histidinol dehydrogenase (AHRD V1 **** B9GH07_POPTR);contains Interpro domain(s) I
1.03003	Solyc06g050130.2.1	>Solyc06g050130.2.1 genomic_reference:SL2.40ch06 gene_region:28975752-28981918 transcript_region:SL2.40ch06:28975752..28981918- go_terms:GO:0004557 functional_description:Alpha-galactosidase-like protein (AHRD V1 **** Q9LYL2_ARATH);contains Interpro doma
1.06315	Solyc08g015690.2.1	>Solyc08g015690.2.1 genomic_reference:SL2.40ch08 gene_region:5133715-5137445 transcript_region:SL2.40ch08:5133715..5137445- go_terms:GO:0009269 functional_description:Late-embryogenesis abundant protein 2 (AHRD V1 **-- C6T750_SOYBN);contains Interpro dom
1.07932	Solyc07g066470.2.1	>Solyc07g066470.2.1 genomic_reference:SL2.40ch07 gene_region:65112777-65116118 transcript_region:SL2.40ch07:65112777..65116118- go_terms:GO:0004418 functional_description:Porphobilinogen deaminase (AHRD V1 ***- B6TVP0_MAIZE);contains Interpro domain(s)
1.08207	Solyc05g054710.2.1	>Solyc05g054710.2.1 genomic_reference:SL2.40ch05 gene_region:63711436-63721172 transcript_region:SL2.40ch05:63711436..63721172- go_terms:GO:0016231 functional_description:Beta-hexosaminidase b (AHRD V1 **** Q17BL1_AEDAE);contains Interpro domain(s) IPR0
1.10739	Solyc11g064890.1.1	>Solyc11g064890.1.1 genomic_reference:SL2.40ch11 gene_region:47257190-47268568 transcript_region:SL2.40ch11:47257190..47268568+ go_terms:GO:0006468,GO:0005488 functional_description:Receptor-like kinase (AHRD V1 ***- C0SW31_SOYBN);contains Interpro domai
1.11601	Solyc02g079500.2.1	>Solyc02g079500.2.1 genomic_reference:SL2.40ch02 gene_region:38618009-38620468 transcript_region:SL2.40ch02:38618009..38620468- go_terms:GO:0004601,GO:0005515 functional_description:Peroxidase (AHRD V1 **** Q50LG4_TOBAC);contains Interpro domain(s) IPR0
1.12961	Solyc03g093360.2.1	>Solyc03g093360.2.1 genomic_reference:SL2.40ch03 gene_region:48078644-48079817 transcript_region:SL2.40ch03:48078644..48079817+ functional_description:Wound/stress protein (AHRD V1 **-- Q672Q3_SOLLC);contains Interpro domain(s) IPR001024 Lipoxygenase,
1.14373	Solyc01g104920.2.1	>Solyc01g104920.2.1 genomic_reference:SL2.40ch01 gene_region:85004629-85013296 transcript_region:SL2.40ch01:85004629..85013296- go_terms:GO:0005524,GO:0017111,GO:0005488 functional_description:26S protease regulatory subunit 8 homolog (AHRD V1 *--- PRS8_E
1.1438	Solyc06g073060.2.1	>Solyc06g073060.2.1 genomic_reference:SL2.40ch06 gene_region:41401609-41405851 transcript_region:SL2.40ch06:41401609..41405851+ go_terms:GO:0010179 functional_description:Iaa-amino acid hydrolase 6 (AHRD V1 **** A9PG36_POPTR);contains Interpro domain(s)
1.15922	Solyc01g079540.2.1	>Solyc01g079540.2.1 genomic_reference:SL2.40ch01 gene_region:71122244-71131393 transcript_region:SL2.40ch01:71122244..71131393+ go_terms:GO:0003924 functional_description:ADP-ribosylation factor-like protein 3 (AHRD V1 **-- ARL3_CAEEL);contains Interpro
1.16088	Solyc12g094620.1.1	>Solyc12g094620.1.1 genomic_reference:SL2.40ch12 gene_region:63142846-63144894 transcript_region:SL2.40ch12:63142846..63144894+ go_terms:GO:0055114 functional_description:Catalase (AHRD V1 ***- Q2PYW5_SOLTU);contains Interpro domain(s) IPR018028 Catala
1.18318	Solyc01g111520.2.1	>Solyc01g111520.2.1 genomic_reference:SL2.40ch01 gene_region:89504374-89512877 transcript_region:SL2.40ch01:89504374..89512877- go_terms:GO:0005509 functional_description:Synaptotagmin (AHRD V1 *--- B0W3L1_CULQU);contains Interpro domain(s) IPR018029 C
1.18898	Solyc08g014000.2.1	>Solyc08g014000.2.1 genomic_reference:SL2.40ch08 gene_region:3416213-3422793 transcript_region:SL2.40ch08:3416213..3422793- go_terms:GO:0016165 functional_description:Lipoxygenase (AHRD V1 **** Q43190_SOLTU);contains Interpro domain(s) IPR001246 Lipoxy
1.19177	Solyc09g091840.2.1	>Solyc09g091840.2.1 genomic_reference:SL2.40ch09 gene_region:66389831-66399718 transcript_region:SL2.40ch09:66389831..66399718- go_terms:GO:0004362 functional_description:Glutathione-disulfide reductase (AHRD V1 **** Q1D9Y5_MYXXD);contains Interpro domai
1.20722	Solyc03g111010.2.1	>Solyc03g111010.2.1 genomic_reference:SL2.40ch03 gene_region:55761566-55765048 transcript_region:SL2.40ch03:55761566..55765048+ go_terms:GO:0004365 functional_description:Glyceraldehyde-3-phosphate dehydrogenase (AHRD V1 **** Q9XG67_TOBAC);contains Inter
1.21929	Solyc11g066100.1.1	>Solyc11g066100.1.1 genomic_reference:SL2.40ch11 gene_region:48856641-48858939 transcript_region:SL2.40ch11:48856641..48858939- go_terms:GO:0005524 functional_description:heat shock protein (AHRD V1 ***- B2D2G5_CAPSN);contains Interpro domain(s) IPR0131
1.23954	Solyc09g064720.2.1	>Solyc09g064720.2.1 genomic_reference:SL2.40ch09 gene_region:57664110-57667792 transcript_region:SL2.40ch09:57664110..57667792- go_terms:GO:0005515 functional_description:Dienelactone hydrolase family protein (AHRD V1 **-- D7L3C7_ARALY);contains Interpro
1.24809	Solyc05g053830.2.1	>Solyc05g053830.2.1 genomic_reference:SL2.40ch05 gene_region:63004325-63011970 transcript_region:SL2.40ch05:63004325..63011970- go_terms:GO:0005515,GO:0005096 functional_description:Protein transport protein Sec23 (AHRD V1 ***- Q9LUG1_ARATH);contains Int
1.28323	Solyc09g065900.2.1	>Solyc09g065900.2.1 genomic_reference:SL2.40ch09 gene_region:59792768-59797957 transcript_region:SL2.40ch09:59792768..59797957- go_terms:GO:0005524,GO:0005507 functional_description:Glutathione reductase (AHRD V1 ***- B9IED0_POPTR);contains Interpro doma
1.28841	Solyc02g085790.2.1	>Solyc02g085790.2.1 genomic_reference:SL2.40ch02 gene_region:43142674-43149983 transcript_region:SL2.40ch02:43142674..43149983+ go_terms:GO:0051082 functional_description:T-complex protein 1 subunit zeta (AHRD V1 ***- B6U118_MAIZE);contains Interpro doma
1.30436	Solyc02g082250.2.1	>Solyc02g082250.2.1 genomic_reference:SL2.40ch02 gene_region:40521256-40525895 transcript_region:SL2.40ch02:40521256..40525895+ go_terms:GO:0004791 functional_description:Thioredoxin reductase (AHRD V1 **** B9SRA3_RICCO);contains Interpro domain(s) IPR0
1.31093	Solyc12g007310.1.1	>Solyc12g007310.1.1 genomic_reference:SL2.40ch12 gene_region:1701339-1705392 transcript_region:SL2.40ch12:1701339..1705392- go_terms:GO:0004462 functional_description:Lactoylglutathione lyase (AHRD V1 **** B6SSK1_MAIZE);contains Interpro domain(s) IPR00
1.32058	Solyc01g080640.2.1	>Solyc01g080640.2.1 genomic_reference:SL2.40ch01 gene_region:72398456-72405075 transcript_region:SL2.40ch01:72398456..72405075+ go_terms:GO:0015431 functional_description:Multidrug resistance protein ABC transporter family (AHRD V1 **-- B9GS96_POPTR);con
1.32663	Solyc01g080460.2.1	>Solyc01g080460.2.1 genomic_reference:SL2.40ch01 gene_region:72206073-72214485 transcript_region:SL2.40ch01:72206073..72214485+ go_terms:GO:0050242,GO:0016310,GO:0005524,GO:0003824 functional_description:Pyruvate phosphate dikinase (AHRD V1 ***- Q84N32_SO
1.33483	Solyc10g082030.1.1	>Solyc10g082030.1.1 genomic_reference:SL2.40ch10 gene_region:62258959-62262932 transcript_region:SL2.40ch10:62258959..62262932- go_terms:GO:0016491,GO:0045454,GO:0051920 functional_description:Peroxiredoxin (AHRD V1 **-- Q9FE12_PHAVU);contains Interpro d
1.35934	Solyc02g092670.1.1	>Solyc02g092670.1.1 genomic_reference:SL2.40ch02 gene_region:48256556-48258820 transcript_region:SL2.40ch02:48256556..48258820- go_terms:GO:0004252 functional_description:Subtilisin-like protease (AHRD V1 ***- A9XG40_TOBAC);contains Interpro domain(s) I
1.36215	Solyc03g115990.1.1	>Solyc03g115990.1.1 genomic_reference:SL2.40ch03 gene_region:59594180-59595418 transcript_region:SL2.40ch03:59594180..59595418+ go_terms:GO:0030060 functional_description:Malate dehydrogenase (AHRD V1 **** O48906_MEDSA);contains Interpro domain(s) IPR01
1.36692	Solyc11g051160.1.1	>Solyc11g051160.1.1 genomic_reference:SL2.40ch11 gene_region:42742933-42744970 transcript_region:SL2.40ch11:42742933..42744970+ functional_description:Phosphatidylinositol transfer protein SFH5 (AHRD V1 *--- C5JFB2_AJEDS);contains Interpro domain(s) IPR
1.37935	Solyc12g010950.1.1	>Solyc12g010950.1.1 genomic_reference:SL2.40ch12 gene_region:3827848-3830773 transcript_region:SL2.40ch12:3827848..3830773- go_terms:GO:0008152,GO:0055114 functional_description:Alcohol dehydrogenase zinc-containing (AHRD V1 **-- Q9A6R7_CAUCR);contains I
1.3893	Solyc06g069470.2.1	>Solyc06g069470.2.1 genomic_reference:SL2.40ch06 gene_region:39611057-39616462 transcript_region:SL2.40ch06:39611057..39616462+ go_terms:GO:0006629,GO:0006071 functional_description:Glycerophosphoryl diester phosphodiesterase family protein expressed (AHR
1.41556	Solyc07g063740.2.1	>Solyc07g063740.2.1 genomic_reference:SL2.40ch07 gene_region:63336974-63342936 transcript_region:SL2.40ch07:63336974..63342936+ functional_description:Ferredoxin-like (AHRD V1 ***- Q6EP30_ORYSJ)
1.42023	Solyc04g080960.2.1	>Solyc04g080960.2.1 genomic_reference:SL2.40ch04 gene_region:62610006-62612431 transcript_region:SL2.40ch04:62610006..62612431+ go_terms:GO:0004197 functional_description:Cysteine proteinase cathepsin F (AHRD V1 **-* D3TN89_GLOMM);contains Interpro domai
1.43803	Solyc09g015840.2.1	>Solyc09g015840.2.1 genomic_reference:SL2.40ch09 gene_region:11276662-11277446 transcript_region:SL2.40ch09:11276662..11277446- functional_description:Receptor-like kinase (AHRD V1 ***- C6ZRN8_SOYBN)
1.44162	Solyc03g019790.2.1	>Solyc03g019790.2.1 genomic_reference:SL2.40ch03 gene_region:6715747-6721534 transcript_region:SL2.40ch03:6715747..6721534- go_terms:GO:0004557,GO:0008456 functional_description:Alpha-galactosidase (AHRD V1 **** Q9SP05_SOLLC);contains Interpro domain(s)
1.45453	Solyc08g079870.1.1	>Solyc08g079870.1.1 genomic_reference:SL2.40ch08 gene_region:60466441-60468678 transcript_region:SL2.40ch08:60466441..60468678+ go_terms:GO:0004252 functional_description:Subtilisin-like protease (AHRD V1 **-- Q9LWA3_SOLLC);contains Interpro domain(s) I
1.48205	Solyc09g010330.2.1	>Solyc09g010330.2.1 genomic_reference:SL2.40ch09 gene_region:3715630-3718303 transcript_region:SL2.40ch09:3715630..3718303- go_terms:GO:0051082 functional_description:Nascent polypeptide-associated complex subunit beta (AHRD V1 *--- C5FKK9_NANOT);contain
1.48879	Solyc05g005800.2.1	>Solyc05g005800.2.1 genomic_reference:SL2.40ch05 gene_region:614255-624929 transcript_region:SL2.40ch05:614255..624929+ go_terms:GO:0042803 functional_description:Threonyl-tRNA synthetase (AHRD V1 ***- Q17LW8_AEDAE);contains Interpro domain(s) IPR002320
1.48972	Solyc08g066570.1.1	>Solyc08g066570.1.1 genomic_reference:SL2.40ch08 gene_region:52507401-52508681 transcript_region:SL2.40ch08:52507401..52508681+ go_terms:GO:0005087 functional_description:Regulator of chromosome condensation RCC1 domain-containing protein (AHRD V1 **-- B9
1.49572	Solyc01g098880.2.1	>Solyc01g098880.2.1 genomic_reference:SL2.40ch01 gene_region:81019466-81025335 transcript_region:SL2.40ch01:81019466..81025335+ go_terms:GO:0005737,GO:0000166 functional_description:Seryl-tRNA synthetase (AHRD V1 ***- D7M641_ARALY);contains Interpro doma
1.5075	Solyc09g075460.2.1	>Solyc09g075460.2.1 genomic_reference:SL2.40ch09 gene_region:62664675-62668645 transcript_region:SL2.40ch09:62664675..62668645+ go_terms:GO:0005975 functional_description:Polygalacturonase-like protein-like (AHRD V1 ***- Q2XTD7_SOLTU);contains Interpro d
1.51003	Solyc07g053260.2.1	>Solyc07g053260.2.1 genomic_reference:SL2.40ch07 gene_region:59058945-59063496 transcript_region:SL2.40ch07:59058945..59063496+ go_terms:GO:0050815 functional_description:14-3-3 protein sigma gamma zeta beta/alpha (AHRD V1 **-- Q16QZ7_AEDAE);contains Int
1.52633	Solyc09g090330.2.1	>Solyc09g090330.2.1 genomic_reference:SL2.40ch09 gene_region:65188896-65193572 transcript_region:SL2.40ch09:65188896..65193572- go_terms:GO:0009507 functional_description:Harpin binding protein 1 (AHRD V1 **-- Q5QJB4_SOLLC);contains Interpro domain(s) I
1.55042	Solyc11g065920.1.1	>Solyc11g065920.1.1 genomic_reference:SL2.40ch11 gene_region:48577085-48591136 transcript_region:SL2.40ch11:48577085..48591136- go_terms:GO:0009055,GO:0051536,GO:0055114,GO:0050660 functional_description:Xanthine dehydrogenase/oxidase (AHRD V1 ***- A9YL93
1.56796	Solyc07g007750.2.1	>Solyc07g007750.2.1 genomic_reference:SL2.40ch07 gene_region:2390188-2391454 transcript_region:SL2.40ch07:2390188..2391454- go_terms:GO:0030414 functional_description:Defensin protein (AHRD V1 ***- B1N678_SOLLC);contains Interpro domain(s) IPR008177 Ga
1.58632	Solyc06g076970.2.1	>Solyc06g076970.2.1 genomic_reference:SL2.40ch06 gene_region:44223388-44227200 transcript_region:SL2.40ch06:44223388..44227200- go_terms:GO:0051082,GO:0003755 functional_description:Peptidyl-prolyl cis-trans isomerase (AHRD V1 **** B2BF99_TOBAC);contains
1.59272	Solyc10g083570.1.1	>Solyc10g083570.1.1 genomic_reference:SL2.40ch10 gene_region:62685138-62687861 transcript_region:SL2.40ch10:62685138..62687861- go_terms:GO:0005507 functional_description:Fructose-bisphosphate aldolase (AHRD V1 ***- Q308A5_SOLTU);contains Interpro domain
1.62083	Solyc05g010670.2.1	>Solyc05g010670.2.1 genomic_reference:SL2.40ch05 gene_region:4883167-4891847 transcript_region:SL2.40ch05:4883167..4891847- go_terms:GO:0005524 functional_description:Chaperone protein htpG (AHRD V1 ***- HTPG_MYXXD);contains Interpro domain(s) IPR001404
1.63172	Solyc07g052240.2.1	>Solyc07g052240.2.1 genomic_reference:SL2.40ch07 gene_region:58050410-58054055 transcript_region:SL2.40ch07:58050410..58054055- go_terms:GO:0055114 functional_description:Laccase-22 (AHRD V1 **-- LAC22_ORYSJ);contains Interpro domain(s) IPR001117 Multi
1.63907	Solyc07g051850.2.1	>Solyc07g051850.2.1 genomic_reference:SL2.40ch07 gene_region:57713505-57718748 transcript_region:SL2.40ch07:57713505..57718748+ go_terms:GO:0004190 functional_description:Aspartic proteinase (AHRD V1 **-* Q96383_CENCA);contains Interpro domain(s) IPR001
1.65197	Solyc05g008600.2.1	>Solyc05g008600.2.1 genomic_reference:SL2.40ch05 gene_region:2916906-2920232 transcript_region:SL2.40ch05:2916906..2920232- go_terms:GO:0005507 functional_description:Fructose-bisphosphate aldolase (AHRD V1 ***- B9SJY9_RICCO);contains Interpro domain(s)
1.65755	Solyc10g076350.1.1	>Solyc10g076350.1.1 genomic_reference:SL2.40ch10 gene_region:58620196-58623968 transcript_region:SL2.40ch10:58620196..58623968+ functional_description:Macrophage migration inhibitory factor family protein (AHRD V1 ***- D7M6G9_ARALY);contains Interpro dom
1.66177	Solyc09g015020.1.1	>Solyc09g015020.1.1 genomic_reference:SL2.40ch09 gene_region:7440133-7440597 transcript_region:SL2.40ch09:7440133..7440597+ go_terms:GO:0051082 functional_description:class I heat shock protein 3 (AHRD V1 ***- B6TDB5_MAIZE);contains Interpro domain(s) I
1.67198	Solyc06g074980.2.1	>Solyc06g074980.2.1 genomic_reference:SL2.40ch06 gene_region:42868689-42875665 transcript_region:SL2.40ch06:42868689..42875665+ go_terms:GO:0016787,GO:0005524,GO:0017111,GO:0005488 functional_description:26S protease regulatory subunit 6B homolog (AHRD V1
1.67642	Solyc05g005460.2.1	>Solyc05g005460.2.1 genomic_reference:SL2.40ch05 gene_region:341827-347358 transcript_region:SL2.40ch05:341827..347358+ go_terms:GO:0004791 functional_description:Nucleoredoxin 2 (AHRD V1 *--- A8I9J4_CHLRE);contains Interpro domain(s) IPR000866 Alkyl h
1.69129	Solyc06g075180.1.1	>Solyc06g075180.1.1 genomic_reference:SL2.40ch06 gene_region:43050786-43051286 transcript_region:SL2.40ch06:43050786..43051286+ go_terms:GO:0005515 functional_description:Ribosomal protein L12 (AHRD V1 ***- A8J597_CHLRE);contains Interpro domain(s) IPR0
1.76428	Solyc01g099090.2.1	>Solyc01g099090.2.1 genomic_reference:SL2.40ch01 gene_region:81163488-81171555 transcript_region:SL2.40ch01:81163488..81171555- go_terms:GO:0005975 functional_description:Beta-mannosidase (AHRD V1 ***- D7IJR3_9BACE);contains Interpro domain(s) IPR013781
1.78613	Solyc11g069800.1.1	>Solyc11g069800.1.1 genomic_reference:SL2.40ch11 gene_region:51512528-51514060 transcript_region:SL2.40ch11:51512528..51514060- go_terms:GO:0019825,GO:0009978 functional_description:cytochrome P450
1.78808	Solyc04g074230.2.1	>Solyc04g074230.2.1 genomic_reference:SL2.40ch04 gene_region:57813201-57817028 transcript_region:SL2.40ch04:57813201..57817028- go_terms:GO:0050815 functional_description:14-3-3 protein sigma gamma zeta beta/alpha (AHRD V1 **-- Q16QZ7_AEDAE);contains Int
1.82026	Solyc06g060340.2.1	>Solyc06g060340.2.1 genomic_reference:SL2.40ch06 gene_region:34712220-34715366 transcript_region:SL2.40ch06:34712220..34715366+ go_terms:GO:0016168,GO:0051738 functional_description:Chloroplast photosystem II-associated protein (AHRD V1 ***- A8HPM2_CHLRE)
1.83446	Solyc07g063190.2.1	>Solyc07g063190.2.1 genomic_reference:SL2.40ch07 gene_region:62954842-62957348 transcript_region:SL2.40ch07:62954842..62957348+ go_terms:GO:0004857,GO:0008047 functional_description:Thioredoxin (AHRD V1 ***- A7LNX7_9CARY);contains Interpro domain(s) IPR
1.84222	Solyc03g095850.1.1	>Solyc03g095850.1.1 genomic_reference:SL2.40ch03 gene_region:50983692-50985473 transcript_region:SL2.40ch03:50983692..50985473- functional_description:Peptide-N4-(N-acetyl-beta-glucosaminyl)asparagine amidase A (AHRD V1 ***- B2W0X1_PYRTR)
1.84875	Solyc09g090980.2.1	>Solyc09g090980.2.1 genomic_reference:SL2.40ch09 gene_region:65698002-65700023 transcript_region:SL2.40ch09:65698002..65700023- go_terms:GO:0009607 functional_description:Major allergen Mal d 1 (AHRD V1 ***- Q84LA7_MALDO);contains Interpro domain(s) IPR
1.85399	Solyc06g076520.1.1	>Solyc06g076520.1.1 genomic_reference:SL2.40ch06 gene_region:43936690-43937154 transcript_region:SL2.40ch06:43936690..43937154- go_terms:GO:0051082 functional_description:class I heat shock protein (AHRD V1 ***- Q69BI7_CARPA);contains Interpro domain(s)
1.87732	Solyc12g006980.1.1	>Solyc12g006980.1.1 genomic_reference:SL2.40ch12 gene_region:1411568-1413751 transcript_region:SL2.40ch12:1411568..1413751+ go_terms:GO:0004675 functional_description:Leucine-rich repeat receptor-like protein kinase PEPR2 (AHRD V1 *--* PEPR2_ARATH);conta
1.89367	Solyc01g109660.2.1	>Solyc01g109660.2.1 genomic_reference:SL2.40ch01 gene_region:88321513-88322795 transcript_region:SL2.40ch01:88321513..88322795+ go_terms:GO:0008266 functional_description:Glycine-rich RNA-binding protein (AHRD V1 *-** B2YKT9_TOBAC);contains Interpro doma
1.89894	Solyc01g103450.2.1	>Solyc01g103450.2.1 genomic_reference:SL2.40ch01 gene_region:83821528-83826037 transcript_region:SL2.40ch01:83821528..83826037+ go_terms:GO:0005524,GO:0006457 functional_description:Chaperone DnaK (AHRD V1 ***- Q1SKX2_MEDTR);contains Interpro domain(s)
1.91784	Solyc10g083650.1.1	>Solyc10g083650.1.1 genomic_reference:SL2.40ch10 gene_region:62763114-62763800 transcript_region:SL2.40ch10:62763114..62763800- go_terms:GO:0016491,GO:0045454 functional_description:Peroxiredoxin ahpC/TSA family (AHRD V1 **-- Q1YGN4_MOBAS);contains Inter
1.93578	Solyc04g008740.2.1	>Solyc04g008740.2.1 genomic_reference:SL2.40ch04 gene_region:2398964-2404186 transcript_region:SL2.40ch04:2398964..2404186- go_terms:GO:0004743 functional_description:Pyruvate kinase (AHRD V1 **** Q3S1N4_SOLTU);contains Interpro domain(s) IPR001697 Pyr
1.94902	Solyc07g005210.2.1	>Solyc07g005210.2.1 genomic_reference:SL2.40ch07 gene_region:202269-203546 transcript_region:SL2.40ch07:202269..203546- go_terms:GO:0005515,GO:0005319 functional_description:Outer membrane lipoprotein blc (AHRD V1 **-- D0RZG9_ACICA);contains Interpro dom
1.95532	Solyc01g006900.2.1	>Solyc01g006900.2.1 genomic_reference:SL2.40ch01 gene_region:1473003-1478670 transcript_region:SL2.40ch01:1473003..1478670- functional_description:Phosphatidylglycerol/phosphatidylinositol transfer protein (AHRD V1 -**- C5M4H0_CANTT);contains Interpro do
1.96913	Solyc02g067460.2.1	>Solyc02g067460.2.1 genomic_reference:SL2.40ch02 gene_region:32236994-32239690 transcript_region:SL2.40ch02:32236994..32239690+ go_terms:GO:0005515,GO:0008308 functional_description:Porin/voltage-dependent anion-selective channel protein (AHRD V1 **** A9P
2.02295	Solyc03g006140.2.1	>Solyc03g006140.2.1 genomic_reference:SL2.40ch03 gene_region:791650-799108 transcript_region:SL2.40ch03:791650..799108- go_terms:GO:0017040 functional_description:Neutral ceramidase (AHRD V1 **** A9YFM2_WHEAT);contains Interpro domain(s) IPR006823 Neut
2.02708	Solyc12g099200.1.1	>Solyc12g099200.1.1 genomic_reference:SL2.40ch12 gene_region:64775547-64776957 transcript_region:SL2.40ch12:64775547..64776957+ go_terms:GO:0046910 functional_description:Invertase inhibitor (AHRD V1 **** O49908_TOBAC);contains Interpro domain(s) IPR006
2.08493	Solyc09g009260.2.1	>Solyc09g009260.2.1 genomic_reference:SL2.40ch09 gene_region:2643600-2645801 transcript_region:SL2.40ch09:2643600..2645801- go_terms:GO:0005507 functional_description:Fructose-bisphosphate aldolase (AHRD V1 ***- Q2PYX3_SOLTU);contains Interpro domain(s)
2.08527	Solyc05g007060.2.1	>Solyc05g007060.2.1 genomic_reference:SL2.40ch05 gene_region:1644471-1649129 transcript_region:SL2.40ch05:1644471..1649129- functional_description:Bifunctional N-succinyldiaminopimelate-aminotransferase/acetylornithine transaminase protein (AHRD V1 **-- A
2.08747	Solyc07g065090.1.1	>Solyc07g065090.1.1 genomic_reference:SL2.40ch07 gene_region:64222356-64223339 transcript_region:SL2.40ch07:64222356..64223339- go_terms:GO:0004675 functional_description:Polygalacturonase inhibitor protein (AHRD V1 ***- Q40160_SOLLC);contains Interpro d
2.08772	Solyc10g074980.1.1	>Solyc10g074980.1.1 genomic_reference:SL2.40ch10 gene_region:58012185-58017901 transcript_region:SL2.40ch10:58012185..58017901+ go_terms:GO:0005515,GO:0009940 functional_description:Vacuolar sorting receptor (AHRD V1 **** Q93X09_VIGMU);contains Interpro
2.09403	Solyc08g081190.2.1	>Solyc08g081190.2.1 genomic_reference:SL2.40ch08 gene_region:61427665-61431015 transcript_region:SL2.40ch08:61427665..61431015+ go_terms:GO:0015250 functional_description:Aquaporin 1 (AHRD V1 ***- O24662_TOBAC);contains Interpro domain(s) IPR012269 Aqu
2.11831	Solyc10g006290.2.1	>Solyc10g006290.2.1 genomic_reference:SL2.40ch10 gene_region:946916-950083 transcript_region:SL2.40ch10:946916..950083+ go_terms:GO:0005515,GO:0004521 functional_description:Endoribonuclease L-PSP family protein (AHRD V1 **-* D7LAZ0_ARALY);contains Inter
2.12256	Solyc11g073200.1.1	>Solyc11g073200.1.1 genomic_reference:SL2.40ch11 gene_region:53332788-53334317 transcript_region:SL2.40ch11:53332788..53334317- go_terms:GO:0045735 functional_description:Legumin 11S-globulin (AHRD V1 **-- Q39770_GINBI);contains Interpro domain(s) IPR01
2.12429	Solyc03g083900.2.1	>Solyc03g083900.2.1 genomic_reference:SL2.40ch03 gene_region:47371423-47375428 transcript_region:SL2.40ch03:47371423..47375428- go_terms:GO:0055114 functional_description:Laccase-22 (AHRD V1 **-- LAC22_ORYSJ);contains Interpro domain(s) IPR001117 Multi
2.13687	Solyc01g107130.2.1	>Solyc01g107130.2.1 genomic_reference:SL2.40ch01 gene_region:86507024-86513290 transcript_region:SL2.40ch01:86507024..86513290+ go_terms:GO:0005509 functional_description:Vacuolar sorting receptor (AHRD V1 ***- Q93X09_VIGMU);contains Interpro domain(s)
2.2264	Solyc10g084320.1.1	>Solyc10g084320.1.1 genomic_reference:SL2.40ch10 gene_region:63240593-63242908 transcript_region:SL2.40ch10:63240593..63242908+ go_terms:GO:0006508,GO:0043086 functional_description:Subtilisin-like protease (AHRD V1 **-- O82777_SOLLC);contains Interpro d
2.22805	Solyc04g026100.1.1	>Solyc04g026100.1.1 genomic_reference:SL2.40ch04 gene_region:24590324-24590767 transcript_region:SL2.40ch04:24590324..24590767+ go_terms:GO:0032183,GO:0003723 functional_description:30S ribosomal protein S9 (AHRD V1 ***- C5JX04_AJEDS);contains Interpro d
2.24389	Solyc06g076570.1.1	>Solyc06g076570.1.1 genomic_reference:SL2.40ch06 gene_region:43954001-43954465 transcript_region:SL2.40ch06:43954001..43954465+ functional_description:class I heat shock protein (AHRD V1 ***- Q69BI7_CARPA);contains Interpro domain(s) IPR002068 Heat sho
2.26348	Solyc04g009630.2.1	>Solyc04g009630.2.1 genomic_reference:SL2.40ch04 gene_region:3009140-3012779 transcript_region:SL2.40ch04:3009140..3012779+ go_terms:GO:0004558 functional_description:Alpha-glucosidase 1 (AHRD V1 **** O22444_ARATH);contains Interpro domain(s) IPR000322
2.26725	Solyc07g064180.2.1	>Solyc07g064180.2.1 genomic_reference:SL2.40ch07 gene_region:63663614-63666871 transcript_region:SL2.40ch07:63663614..63666871+ go_terms:GO:0005618,GO:0030599 functional_description:Pectinesterase (AHRD V1 ***- B9RXQ4_RICCO);contains Interpro domain(s)
2.26769	Solyc10g008140.2.1	>Solyc10g008140.2.1 genomic_reference:SL2.40ch10 gene_region:2276303-2278610 transcript_region:SL2.40ch10:2276303..2278610+ go_terms:GO:0016020 functional_description:Prohibitin 1-like protein (AHRD V1 ***- Q9AXM0_BRANA);contains Interpro domain(s) IPR0
2.27696	Solyc03g115230.2.1	>Solyc03g115230.2.1 genomic_reference:SL2.40ch03 gene_region:59065016-59069171 transcript_region:SL2.40ch03:59065016..59069171- go_terms:GO:0019538,GO:0005524,GO:0017111 functional_description:ClpB chaperone (AHRD V1 ***- D6QXI5_TRYCR);contains Interpro
2.30428	Solyc08g083250.2.1	>Solyc08g083250.2.1 genomic_reference:SL2.40ch08 gene_region:62929315-62934754 transcript_region:SL2.40ch08:62929315..62934754+ go_terms:GO:0004722,GO:0005515 functional_description:Purple acid phosphatase (AHRD V1 **-* B0WRM8_CULQU);contains Interpro do
2.32901	Solyc04g071610.2.1	>Solyc04g071610.2.1 genomic_reference:SL2.40ch04 gene_region:56171807-56173673 transcript_region:SL2.40ch04:56171807..56173673+ go_terms:GO:0006950 functional_description:Water-stress inducible protein 3 (Fragment) (AHRD V1 ---- Q5G112_PINTA);contains In
2.33001	Solyc04g080880.2.1	>Solyc04g080880.2.1 genomic_reference:SL2.40ch04 gene_region:62521368-62529607 transcript_region:SL2.40ch04:62521368..62529607- go_terms:GO:0006508,GO:0016020,GO:0008234,GO:0055114 functional_description:Cathepsin B-like cysteine proteinase (AHRD V1 *---
2.34773	Solyc01g095430.2.1	>Solyc01g095430.2.1 genomic_reference:SL2.40ch01 gene_region:78441004-78444296 transcript_region:SL2.40ch01:78441004..78444296- functional_description:Threonine endopeptidase (AHRD V1 **-- B6TCN7_MAIZE)
2.34945	Solyc07g006280.2.1	>Solyc07g006280.2.1 genomic_reference:SL2.40ch07 gene_region:1069324-1072745 transcript_region:SL2.40ch07:1069324..1072745+ go_terms:GO:0016021 functional_description:Senescence-associated protein (AHRD V1 ***- B3TLS7_ELAGV);contains Interpro domain(s)
2.41341	Solyc08g005800.2.1	>Solyc08g005800.2.1 genomic_reference:SL2.40ch08 gene_region:625929-628910 transcript_region:SL2.40ch08:625929..628910+ go_terms:GO:0004091 functional_description:Pectinacetylesterase like protein (Fragment) (AHRD V1 **-- Q56WP8_ARATH);contains Interpro
2.42548	Solyc01g101240.2.1	>Solyc01g101240.2.1 genomic_reference:SL2.40ch01 gene_region:82818855-82824013 transcript_region:SL2.40ch01:82818855..82824013+ go_terms:GO:0004190 functional_description:Aspartic proteinase (AHRD V1 **** ASPRX_ORYSJ);contains Interpro domain(s) IPR0014
2.45359	Solyc02g065240.2.1	>Solyc02g065240.2.1 genomic_reference:SL2.40ch02 gene_region:30994199-30996053 transcript_region:SL2.40ch02:30994199..30996053+ go_terms:GO:0080030,GO:0080032 functional_description:Hydrolase alpha/beta fold family protein (AHRD V1 **-- D7LG04_ARALY);con
2.49382	Solyc11g010190.1.1	>Solyc11g010190.1.1 genomic_reference:SL2.40ch11 gene_region:3269915-3270754 transcript_region:SL2.40ch11:3269915..3270754+ go_terms:GO:0016020 functional_description:Prohibitin (AHRD V1 ***- O04361_TOBAC);contains Interpro domain(s) IPR000163 Prohibit
2.52271	Solyc03g119080.2.1	>Solyc03g119080.2.1 genomic_reference:SL2.40ch03 gene_region:61837300-61840225 transcript_region:SL2.40ch03:61837300..61840225- go_terms:GO:0080083 functional_description:Beta-glucosidase (AHRD V1 **** D7L7Z3_ARALY);contains Interpro domain(s) IPR001360
2.5336	Solyc11g020040.1.1	>Solyc11g020040.1.1 genomic_reference:SL2.40ch11 gene_region:10015582-10019521 transcript_region:SL2.40ch11:10015582..10019521+ go_terms:GO:0005524,GO:0006457 functional_description:Chaperone DnaK (AHRD V1 ***- Q1SKX2_MEDTR);contains Interpro domain(s)
2.55233	Solyc12g088670.1.1	>Solyc12g088670.1.1 genomic_reference:SL2.40ch12 gene_region:62390540-62394311 transcript_region:SL2.40ch12:62390540..62394311- go_terms:GO:0006508,GO:0008234 functional_description:Cathepsin B-like cysteine proteinase (AHRD V1 **-- CYSP_SCHMA);contains
2.55891	Solyc01g007740.2.1	>Solyc01g007740.2.1 genomic_reference:SL2.40ch01 gene_region:1903993-1908309 transcript_region:SL2.40ch01:1903993..1908309- go_terms:GO:0016491,GO:0045454,GO:0051920 functional_description:Peroxiredoxin (AHRD V1 **-- Q9FE12_PHAVU);contains Interpro domai
2.57616	Solyc09g075950.1.1	>Solyc09g075950.1.1 genomic_reference:SL2.40ch09 gene_region:63079410-63081140 transcript_region:SL2.40ch09:63079410..63081140+ go_terms:GO:0042623 functional_description:Heat shock protein 1 (AHRD V1 ***- B6SXY0_MAIZE);contains Interpro domain(s) IPR01
2.59839	Solyc04g014600.2.1	>Solyc04g014600.2.1 genomic_reference:SL2.40ch04 gene_region:4872992-4874958 transcript_region:SL2.40ch04:4872992..4874958+ go_terms:GO:0006950 functional_description:Universal stress protein family protein (AHRD V1 ***- D7L0F0_ARALY);contains Interpro d
2.60956	Solyc09g011880.2.1	>Solyc09g011880.2.1 genomic_reference:SL2.40ch09 gene_region:5155740-5160598 transcript_region:SL2.40ch09:5155740..5160598- functional_description:LOC556397 protein (Fragment) (AHRD V1 **-- Q05AJ0_DANRE)
2.62218	Solyc10g050110.1.1	>Solyc10g050110.1.1 genomic_reference:SL2.40ch10 gene_region:43292520-43293848 transcript_region:SL2.40ch10:43292520..43293848+ go_terms:GO:0004675 functional_description:LRR receptor-like serine/threonine-protein kinase, RLP
2.64461	Solyc04g015340.2.1	>Solyc04g015340.2.1 genomic_reference:SL2.40ch04 gene_region:5526389-5531684 transcript_region:SL2.40ch04:5526389..5531684- go_terms:GO:0042802,GO:0004185 functional_description:Serine carboxypeptidase K10B2.2 (AHRD V1 **** B6TM29_MAIZE);contains Interpr
2.6713	Solyc08g078250.2.1	>Solyc08g078250.2.1 genomic_reference:SL2.40ch08 gene_region:59240307-59248781 transcript_region:SL2.40ch08:59240307..59248781+ go_terms:GO:0008474 functional_description:Palmitoyl-protein thioesterase 1 (AHRD V1 **** B4FKB8_MAIZE);contains Interpro doma
2.70863	Solyc01g005560.2.1	>Solyc01g005560.2.1 genomic_reference:SL2.40ch01 gene_region:394402-399248 transcript_region:SL2.40ch01:394402..399248+ go_terms:GO:0055114 functional_description:Isocitrate dehydrogenase (AHRD V1 ***- D2D324_GOSHI);contains Interpro domain(s) IPR004790
2.72559	Solyc02g062460.2.1	>Solyc02g062460.2.1 genomic_reference:SL2.40ch02 gene_region:28653823-28656374 transcript_region:SL2.40ch02:28653823..28656374+ go_terms:GO:0010302 functional_description:2-oxoglutarate-dependent dioxygenase (AHRD V1 **** B9GL08_POPTR);contains Interpro
2.73434	Solyc01g087850.2.1	>Solyc01g087850.2.1 genomic_reference:SL2.40ch01 gene_region:74480717-74483824 transcript_region:SL2.40ch01:74480717..74483824+ go_terms:GO:0006508,GO:0043086 functional_description:Subtilisin-like protease (AHRD V1 **-- O82777_SOLLC);contains Interpro d
2.86812	Solyc01g100320.2.1	>Solyc01g100320.2.1 genomic_reference:SL2.40ch01 gene_region:82146954-82153414 transcript_region:SL2.40ch01:82146954..82153414- go_terms:GO:0003756 functional_description:Thioredoxin/protein disulfide isomerase (AHRD V1 **** Q2U681_ASPOR);contains Interp
2.90579	Solyc01g111040.2.1	>Solyc01g111040.2.1 genomic_reference:SL2.40ch01 gene_region:89209383-89212670 transcript_region:SL2.40ch01:89209383..89212670+ go_terms:GO:0005509 functional_description:EF-Hand containing protein-like (AHRD V1 ***- Q9T0I9_ARATH);contains Interpro domai
2.93312	Solyc06g009050.2.1	>Solyc06g009050.2.1 genomic_reference:SL2.40ch06 gene_region:2979605-2982262 transcript_region:SL2.40ch06:2979605..2982262+ go_terms:GO:0006950 functional_description:Universal stress protein (AHRD V1 ***- B4UW73_ARAHY);contains Interpro domain(s) IPR00
2.99005	Solyc01g102390.2.1	>Solyc01g102390.2.1 genomic_reference:SL2.40ch01 gene_region:82977692-82979772 transcript_region:SL2.40ch01:82977692..82979772+ go_terms:GO:0045735,GO:0048046 functional_description:Germin-like protein (AHRD V1 ***- O65358_SOLTU);contains Interpro domain
2.99271	Solyc07g064170.2.1	>Solyc07g064170.2.1 genomic_reference:SL2.40ch07 gene_region:63653756-63656317 transcript_region:SL2.40ch07:63653756..63656317+ go_terms:GO:0005618,GO:0030599 functional_description:Pectinesterase (AHRD V1 ***- B9RXQ4_RICCO);contains Interpro domain(s)
3.02635	Solyc03g116590.2.1	>Solyc03g116590.2.1 genomic_reference:SL2.40ch03 gene_region:59991933-59993885 transcript_region:SL2.40ch03:59991933..59993885- functional_description:Embryo-specific 3 (AHRD V1 ***- Q2HUA9_MEDTR);contains Interpro domain(s) IPR010417 Embryo-specific 3
3.08602	Solyc09g084450.2.1	>Solyc09g084450.2.1 genomic_reference:SL2.40ch09 gene_region:64520959-64522639 transcript_region:SL2.40ch09:64520959..64522639+ go_terms:GO:0009611 functional_description:Chymotrypsin inhibitor-2 (AHRD V1 *-*- A8V3P8_HORVD);contains Interpro domain(s) I
3.36685	Solyc09g091470.2.1	>Solyc09g091470.2.1 genomic_reference:SL2.40ch09 gene_region:66090647-66095664 transcript_region:SL2.40ch09:66090647..66095664+ go_terms:GO:0003985 functional_description:3-ketoacyl CoA thiolase 2 (AHRD V1 **** C8YNG7_PETHY);contains Interpro domain(s)
3.40476	Solyc11g018500.1.1	>Solyc11g018500.1.1 genomic_reference:SL2.40ch11 gene_region:8620702-8629947 transcript_region:SL2.40ch11:8620702..8629947+ go_terms:GO:0005975 functional_description:Beta-galactosidase (AHRD V1 ***- B9GU11_POPTR);contains Interpro domain(s) IPR001944
3.68458	Solyc00g060810.2.1	>Solyc00g060810.2.1 genomic_reference:SL2.40ch00 gene_region:14149228-14151711 transcript_region:SL2.40ch00:14149228..14151711- go_terms:GO:0009607 functional_description:Major latex-like protein (AHRD V1 **-- B5THI3_PANGI);contains Interpro domain(s) I
3.83273	Solyc01g100370.2.1	>Solyc01g100370.2.1 genomic_reference:SL2.40ch01 gene_region:82186051-82188666 transcript_region:SL2.40ch01:82186051..82188666+ go_terms:GO:0006950 functional_description:Universal stress protein (AHRD V1 ***- B6SNQ1_MAIZE);contains Interpro domain(s) I
3.8561	Solyc01g081610.2.1	>Solyc01g081610.2.1 genomic_reference:SL2.40ch01 gene_region:73313897-73316705 transcript_region:SL2.40ch01:73313897..73316705- go_terms:GO:0016231 functional_description:Beta-hexosaminidase 1 (AHRD V1 **** D3TI69_SOLLC);contains Interpro domain(s) IPR0
