# Supplementary material for: Changes in the microsomal proteome of tomato fruit during ripening
Source: Sci Rep. 2019 Oct 4;9:14350. doi: 10.1038/s41598-019-50575-5 (PMC6778153; doi:10.1038/s41598-019-50575-5)
Supplement: Supplementary file 5 — DataSheet S1 [file 41598_2019_50575_MOESM5_ESM.xlsx]

## Sheet: MaxQuant result PROTEIN GROUP
Supplementary Materials of “Changes in the microsomal proteome of tomato fruit during ripening”, by Daniela Pontiggia, Francesco Spinelli, Claudia Fabbri, Valerio Licursi, Rodolfo Negri, Giulia De Lorenzo and Benedetta Mattei
DataSheet S1 Label free MaxQuant data. This dataset contains 3 sheets: proteinGroups, peptides and msms files resulting from MaxQuant analysis of mass spectrometric RAW files.
\	C_	Peptide counts (all)	Peptide counts (razor+unique)	Peptide counts (unique)	Fasta headers	Proteins	Peptides	Razor + unique peptides	Unique peptides	Peptides R1	Peptides R2	Peptides R3	Peptides V1	Peptides V2	Peptides V3	Razor + unique peptides R1	Razor + unique peptides R2	Razor + unique peptides R3	Razor + unique peptides V1	Razor + unique peptides V2	Razor + unique peptides V3	Unique peptides R1	Unique peptides R2	Unique peptides R3	Unique peptides V1	Unique peptides V2	Unique peptides V3	Sequence coverage [%]	Unique + razor sequence coverage [%]	Unique sequence coverage [%]	Mol. weight [kDa]	Sequence length	Sequence lengths	Slice average	Slice 1	Slice 2	Slice 3	Slice 4	Slice 5	Slice 6	Slice 7	Slice 8	Slice 9	Slice 10	Experiment R1	Experiment R2	Experiment R3	Experiment V1	Experiment V2
CON__ENSEMBL:ENSBTAP00000016242	CON__ENSEMBL:ENSBTAP00000016242	8	3	3	>ENSEMBL:ENSBTAP00000016242 (Bos taurus) similar to alpha-tubulin I isoform 1	1	8	3	3	1	3	4	6	6	6	0	2	1	1	2	1	0	2	1	1	2	1	20.6	9.5	9.5	50.179	451	451	5.4		4	2	1	3				2	3		3	2	2	5
CON__ENSEMBL:ENSBTAP00000024462;CON__ENSEMBL:ENSBTAP00000024466	CON__ENSEMBL:ENSBTAP00000024462;CON__ENSEMBL:ENSBTAP00000024466	1;1	1;1	1;1	>ENSEMBL:ENSBTAP00000024462 (Bos taurus) 47 kDa protein;>ENSEMBL:ENSBTAP00000024466 (Bos taurus) 44 kDa protein	2	1	1	1	0	1	1	1	0	0	0	1	1	1	0	0	0	1	1	1	0	0	3.8	3.8	3.8	46.543	419	419;401	1	3											1	1	1
CON__ENSEMBL:ENSBTAP00000038253	CON__ENSEMBL:ENSBTAP00000038253	13	1	1	>ENSEMBL:ENSBTAP00000038253 (Bos taurus) 63 kDa protein	1	13	1	1	9	11	10	10	9	10	0	0	0	1	0	0	0	0	0	1	0	0	17.5	1.8	1.8	63.165	606	606	1	1													1
CON__O76013	CON__O76013	5	2	2	>O76013 SWISS-PROT:O76013 Keratin, type I cuticular HA6 (Hair keratin, type I HA6)	1	5	2	2	1	1	2	1	4	1	0	0	1	0	1	0	0	0	1	0	1	0	10.7	4.7	4.7	52.247	467	467	1	2												1		1
CON__P00711	CON__P00711	2	2	2	>P00711 SWISS-PROT:P00711 Alpha-lactalbumin - Bos taurus (Bovine).	1	2	2	2	0	0	1	2	1	1	0	0	1	2	1	1	0	0	1	2	1	1	25.2	25.2	25.2	14.186	123	123	1.14	6	1											2	3	1
CON__P00761;sp|P00761|TRYP_PIG	CON__P00761;sp|P00761|TRYP_PIG	8;8	8;8	8;8	>P00761 SWISS-PROT:P00761|TRYP_PIG Trypsin - Sus scrofa (Pig).;>sp|P00761|TRYP_PIG Trypsin OS=Sus scrofa PE=1 SV=1	2	8	8	8	7	7	6	6	6	4	7	7	6	6	6	4	7	7	6	6	6	4	42	42	42	24.409	231	231;231	4.85	42	54	43	37	34	25	34	31	24	24	72	60	50	63	58
CON__P02533;CON__Q61782;CON__Q9D312;CON__P35900	CON__P02533	24;4;3;3	19;4;3;3	5;1;0;0	>P02533 SWISS-PROT:P02533 Tax_Id=9606 Gene_Symbol=KRT14 Keratin, type I cytoskeletal 14	4	24	19	5	14	22	17	20	18	13	10	17	13	16	14	9	4	4	2	5	4	1	53.2	47.9	18.2	51.621	472	472;93;431;424	5.39	67	12	13	9	14	9	23	31	26	36	37	78	29	41	34
CON__P02535-1	CON__P02535-1	12	1	1	>P02535-1 SWISS-PROT:P02535-1 Tax_Id=10090 Gene_Symbol=Krt10 Isoform 1 of Keratin, type I cytoskeletal 10	1	12	1	1	10	10	10	10	11	11	1	0	0	0	1	0	1	0	0	0	1	0	18.4	3.3	3.3	57.769	570	570	5.5	1									1	1				1
CON__P02538	CON__P02538	30	1	1	>P02538 SWISS-PROT:P02538 Tax_Id=9606 Gene_Symbol=KRT6A Keratin, type II cytoskeletal 6A	1	30	1	1	17	26	23	19	20	15	0	1	1	0	0	1	0	1	1	0	0	1	53.2	1.8	1.8	60.044	564	564	5.75	1					1	1		1			2	1
CON__P02662	CON__P02662	7	7	7	>P02662 SWISS-PROT:P02662 Alpha-S1-casein - Bos taurus (Bovine).	1	7	7	7	5	4	5	5	7	5	5	4	5	5	7	5	5	4	5	5	7	5	44.7	44.7	44.7	22.975	199	199	5.22	18	21	18	15	16	19	22	21	12	10	29	27	30	33	27
CON__P02663	CON__P02663	9	9	9	>P02663 SWISS-PROT:P02663 Alpha-S2-casein [Contains: Casocidin-1 - Bos taurus (Bovine).	1	9	9	9	6	7	5	5	5	4	6	7	5	5	5	4	6	7	5	5	5	4	45.4	45.4	45.4	24.348	207	207	5.24	23	6	11	5	6	8	17	12	10	9	20	22	20	17	15
CON__P02666	CON__P02666	3	3	3	>P02666 SWISS-PROT:P02666 Beta-casein - Bos taurus (Bovine).	1	3	3	3	2	2	2	3	2	1	2	2	2	3	2	1	2	2	2	3	2	1	16.7	16.7	16.7	23.583	209	209	5.29	16	21	14	16	19	18	25	21	10	10	28	32	27	34	33
CON__P02668	CON__P02668	5	5	5	>P02668 SWISS-PROT:P02668 Kappa-casein [Contains: Casoxin C; Casoxin 6; Casoxin A; Casoxin B; Casoplatelin] - Bos taurus (Bovine).	1	5	5	5	4	2	3	4	5	2	4	2	3	4	5	2	4	2	3	4	5	2	33.7	33.7	33.7	18.974	169	169	5.5	21	16	13	17	13	15	21	18	18	15	29	26	32	27	28
CON__P02754	CON__P02754	11	11	11	>P02754 SWISS-PROT:P02754 Beta-lactoglobulin - Bos taurus (Bovine).	1	11	11	11	10	8	10	8	9	8	10	8	10	8	9	8	10	8	10	8	9	8	71	71	71	18.281	162	162	5.38	36	24	24	13	17	24	39	33	21	17	44	34	44	52	41
CON__P02769;sp|P02769|ALBU_BOVIN	CON__P02769;sp|P02769|ALBU_BOVIN	46;46	46;46	42;42	>P02769 SWISS-PROT:P02769 (Bos taurus) Bovine serum albumin precursor;>sp|P02769|ALBU_BOVIN Serum albumin precursor (Allergen Bos d 6) (BSA) - Bos taurus (Bovine).	2	46	46	42	38	43	32	45	42	36	38	43	32	45	42	36	34	39	28	41	38	32	71.3	71.3	66.6	69.293	607	607;607	5.67	221	138	99	78	58	113	191	170	170	165	220	253	170	310	241
CON__P08779;CON__Q3ZAW8;CON__Q9Z2K1	CON__P08779	21;10;10	10;4;4	10;4;4	>P08779 SWISS-PROT:P08779 Tax_Id=9606 Gene_Symbol=KRT16 Keratin, type I cytoskeletal 16	3	21	10	10	13	18	16	20	17	9	7	8	8	10	9	3	7	8	8	10	9	3	43.3	29.6	29.6	51.267	473	473;474;469	4.21	53	7	4	5	3	2	2	5	13	17	21	36	10	19	22
CON__P12035	CON__P12035	11	1	1	>P12035 SWISS-PROT:P12035 Tax_Id=9606 Gene_Symbol=KRT3 Keratin, type II cytoskeletal 3	1	11	1	1	7	9	10	8	7	7	0	0	0	0	0	1	0	0	0	0	0	1	11.4	1.9	1.9	64.503	629	629	6						1
CON__P13645;sp|P13645|K1C10_HUMAN;CON__Q7Z3Y7;CON__Q7Z3Y8;CON__Q2M2I5;CON__Q148H6;CON__Q7Z3Z0;CON__P05784;CON__O76014;CON__Q7Z3Y9;CON__O76015;CON__A2AB72;ker	CON__P13645;sp|P13645|K1C10_HUMAN	45;45;6;6;4;3;2;2;1;1;1;1;1	45;45;6;6;4;3;2;2;1;1;1;1;1	30;30;2;1;0;1;1;0;0;0;0;0;0	>P13645 SWISS-PROT:P13645 Tax_Id=9606 Gene_Symbol=KRT10 Keratin, type I cytoskeletal 10;>sp|P13645|K1C10_HUMAN Keratin, type I cytoskeletal 10 OS=Homo sapiens GN=KRT10 PE=1 SV=6	13	45	45	30	33	45	34	36	34	31	33	45	34	36	34	31	21	30	21	23	22	18	65.3	65.3	53.6	59.51	593	593;584;486;459;525;464;450;423;471;468;456;453;7	5.64	218	108	123	69	87	184	166	176	165	147	247	409	202	212	216
CON__P13646-1	CON__P13646-1	17	10	3	>P13646-1 SWISS-PROT:P13646-1 Tax_Id=9606 Gene_Symbol=KRT13 Isoform 1 of Keratin, type I cytoskeletal 13	1	17	10	3	4	9	9	6	6	14	0	2	4	0	1	10	0	0	0	0	0	3	27.7	18.3	6.6	49.586	458	458	5.29	3				3	17	1					3	5		2
CON__P13647	CON__P13647	28	15	5	>P13647 SWISS-PROT:P13647 Tax_Id=9606 Gene_Symbol=KRT5 Keratin, type II cytoskeletal 5	1	28	15	5	14	27	21	17	20	17	6	15	9	9	11	9	2	5	3	3	5	3	42.2	25.3	9.3	62.378	590	590	5.52	51	7	1	5	6	12	14	20	27	22	12	71	21	17	26
CON__P19013	CON__P19013	9	7	6	>P19013 SWISS-PROT:P19013 Tax_Id=9606 Gene_Symbol=KRT4 keratin 4	1	9	7	6	3	4	5	2	2	7	1	2	3	0	0	5	0	1	3	0	0	4	18.7	16	14	63.91	594	594	4.64	2	1			2	5	1				1	2	3
CON__P20930	CON__P20930	1	1	1	>P20930 SWISS-PROT:P20930 Tax_Id=9606 Gene_Symbol=FLG Filaggrin	1	1	1	1	0	1	0	1	0	0	0	1	0	1	0	0	0	1	0	1	0	0	0.5	0.5	0.5	435.16	4061	4061	8						1	1	1	1	1		4		1
CON__P48668;CON__P04259;CON__Q8VED5	CON__P48668;CON__P04259	30;28;8	21;19;2	1;1;0	>P48668 SWISS-PROT:P48668 Tax_Id=9606 Gene_Symbol=KRT6C Keratin, type II cytoskeletal 6C;>P04259 SWISS-PROT:P04259 Tax_Id=9606 Gene_Symbol=KRT6B Keratin, type II cytoskeletal 6B	3	30	21	1	17	26	23	19	20	14	11	18	15	13	14	8	0	1	1	0	0	0	53.2	42.6	1.8	60.024	564	564;564;531	4.55	67	7	12	7	6	17	17	18	16	14	26	53	35	25	29
CON__P60712	CON__P60712	9	3	3	>P60712 SWISS-PROT:P60712 (Bos taurus) Actin, cytoplasmic 1	1	9	3	3	2	6	5	4	4	1	0	3	1	0	1	0	0	3	1	0	1	0	33.9	16	16	41.736	375	375	5.56	1	2	2	2	3	2	1	1	1	3		15	2		1
CON__P78385;CON__Q6NT21;CON__Q14533;CON__O43790	CON__P78385;CON__Q6NT21;CON__Q14533;CON__O43790	10;10;9;9	3;3;3;3	1;1;1;1	>P78385 SWISS-PROT:P78385 Keratin, type II cuticular Hb3 (Hair keratin, type II Hb3) - Homo sapiens (Human).;>Q6NT21 TREMBL:Q6NT21 Keratin, hair, basic, 3 - Homo sapiens (Human).;>Q14533 SWISS-PROT:Q14533 Keratin, type II cuticular Hb1 (Hair keratin, type	4	10	3	1	1	2	1	0	8	0	0	1	0	0	2	0	0	1	0	0	0	0	17	8.3	4.1	54.214	493	493;493;505;486	1	3											1			2
CON__P78386	CON__P78386	10	9	3	>P78386 SWISS-PROT:P78386 Keratin, type II cuticular Hb5 (Hair keratin, type II Hb5) - Homo sapiens (Human).	1	10	9	3	1	1	1	0	9	0	0	0	0	0	9	0	0	0	0	0	3	0	13.6	12.2	5.1	55.802	507	507	1	11														11
CON__Q01546	CON__Q01546	11	2	2	>Q01546 SWISS-PROT:Q01546 Tax_Id=9606 Gene_Symbol=KRT76 Keratin, type II cytoskeletal 2 oral	1	11	2	2	6	10	9	6	6	6	0	2	1	0	0	0	0	2	1	0	0	0	13.2	4.2	4.2	65.87	638	638	3.67			2		1							2	1
CON__Q04695	CON__Q04695	15	3	0	>Q04695 SWISS-PROT:Q04695 Tax_Id=9606 Gene_Symbol=KRT17 Keratin, type I cytoskeletal 17	1	15	3	0	8	13	12	11	12	7	2	2	2	1	3	0	0	0	0	0	0	0	31.2	10	0	48.105	432	432	3.53	8	2		1	3				1	2	4	6	2	1	4
CON__Q14525;CON__O76009;CON__Q6NTB9	CON__Q14525;CON__O76009	6;3;2	2;0;0	2;0;0	>Q14525 SWISS-PROT:Q14525 Keratin, type I cuticular HA3-II (Hair keratin, type I HA3-II);>O76009 SWISS-PROT:O76009 Keratin, type I cuticular HA3-I (Hair keratin, type I HA3-I)	3	6	2	2	1	1	1	1	6	1	0	0	0	0	2	0	0	0	0	0	2	0	14.9	3	3	46.213	404	404;404;404	1	2														2
CON__Q15323;CON__Q9UE12;CON__Q9D646;CON__Q8IUT8;CON__O76011	CON__Q15323;CON__Q9UE12;CON__Q9D646	6;6;4;2;2	5;5;4;2;2	0;0;0;0;0	>Q15323 SWISS-PROT:Q15323 Keratin, type I cuticular HA1 (Hair keratin, type I HA1);>Q9UE12 TREMBL:Q9UE12 Type I hair keratin 1 - Homo sapiens (Human).;>Q9D646 TREMBL:Q9D646 Tax_Id=10090 Gene_Symbol=Krt34 10 days neonate skin cDNA, RIKEN full-length enriche	5	6	5	0	1	2	1	1	6	1	0	1	0	0	5	0	0	0	0	0	0	0	17.3	15.6	0	47.232	416	416;416;392;436;394	1	7											1			6
CON__Q32MB2;CON__Q7RTS7	CON__Q32MB2;CON__Q7RTS7	5;4	1;1	0;0	>Q32MB2 TREMBL:Q32MB2;Q86Y46 Tax_Id=9606 Gene_Symbol=KRT73 Keratin-73;>Q7RTS7 SWISS-PROT:Q7RTS7 Tax_Id=9606 Gene_Symbol=KRT74 Keratin, type II cytoskeletal 74	2	5	1	0	4	5	3	3	3	4	1	1	1	1	1	1	0	0	0	0	0	0	7.8	2.2	0	58.923	540	540;529	3.2	11								3	1	3	2	3	2	1
CON__Q497I4;CON__Q14532	CON__Q497I4;CON__Q14532	5;3	1;1	0;0	>Q497I4 TREMBL:Q497I4 Tax_Id=10090 Gene_Symbol=Krt35 Krt35 protein;>Q14532 SWISS-PROT:Q14532 Keratin, type I cuticular HA2 (Hair keratin, type I HA2)	2	5	1	0	1	1	1	1	5	1	0	0	0	0	1	0	0	0	0	0	0	0	11	2.6	0	50.529	455	455;448	1	1														1
CON__Q5D862	CON__Q5D862	2	2	2	>Q5D862 SWISS-PROT:Q5D862 Tax_Id=9606 Gene_Symbol=FLG2 Filaggrin-2	1	2	2	2	0	1	0	2	1	0	0	1	0	2	1	0	0	1	0	2	1	0	0.8	0.8	0.8	248.07	2391	2391	2.25	4	1	1	1	1							5		2	1
CON__Q61726	CON__Q61726	6	1	1	>Q61726 TREMBL:Q61726 Tax_Id=10090 Gene_Symbol=5430421N21Rik Keratin type II	1	6	1	1	1	1	1	0	5	0	0	0	0	0	1	0	0	0	0	0	1	0	9.6	1.9	1.9	52.809	479	479	1	1														1
CON__Q6IFZ6	CON__Q6IFZ6	7	1	0	>Q6IFZ6 SWISS-PROT:Q6IFZ6 Tax_Id=10090 Gene_Symbol=Krt77 Keratin, type II cytoskeletal 1b	1	7	1	0	5	6	7	5	4	4	1	1	1	1	0	0	0	0	0	0	0	0	7.5	2.1	0	61.358	572	572	4.6	1	1			1		1	1			1	2	1	1
CON__Q6ISB0;CON__Q9NSB2	CON__Q6ISB0;CON__Q9NSB2	10;10	7;7	7;7	>Q6ISB0 TREMBL:Q6ISB0 Keratin, hair, basic, 4 - Homo sapiens (Human).;>Q9NSB2 SWISS-PROT:Q9NSB2 Keratin, type II cuticular Hb4 (Hair keratin, type II Hb4) - Homo sapiens (Human).	2	10	7	7	3	3	4	9	2	3	0	0	1	7	0	1	0	0	1	7	0	1	19.8	17.2	17.2	64.842	600	600;600	1	9												1	7
CON__Q6KB66-1	CON__Q6KB66-1	2	2	2	>Q6KB66-1 SWISS-PROT:Q6KB66-1 Tax_Id=9606 Gene_Symbol=KRT80 Isoform 1 of Keratin, type II cytoskeletal 80	1	2	2	2	0	1	0	0	1	0	0	1	0	0	1	0	0	1	0	0	1	0	5.5	5.5	5.5	50.525	452	452	7.5					1					1		1			1
CON__Q7RTT2;CON__Q8N1N4-2	CON__Q7RTT2;CON__Q8N1N4-2	3;3	2;2	2;2	>Q7RTT2 TREMBL:Q7RTT2 Tax_Id=9606 Gene_Symbol=KRT78 Keratin-78;>Q8N1N4-2 SWISS-PROT:Q8N1N4-2 Tax_Id=9606 Gene_Symbol=KRT78 Isoform 2 of Keratin, type II cytoskeletal 78	2	3	2	2	2	2	2	1	2	1	1	1	1	1	2	1	1	1	1	1	2	1	6	4.6	4.6	56.964	521	521;521	2.75	6						1		1		1	2	1	1	2
CON__Q86YZ3	CON__Q86YZ3	4	4	4	>Q86YZ3 SWISS-PROT:Q86YZ3 Tax_Id=9606 Gene_Symbol=HRNR Hornerin	1	4	4	4	0	1	2	2	2	0	0	1	2	2	2	0	0	1	2	2	2	0	7.9	7.9	7.9	282.39	2850	2850	5.75	3						1	2		2		1	2	2	3
CON__Q92764	CON__Q92764	5	3	2	>Q92764 SWISS-PROT:Q92764 Keratin, type I cuticular HA5 (Hair keratin, type I HA5)	1	5	3	2	1	1	1	1	5	1	0	0	0	0	3	0	0	0	0	0	2	0	12	7.5	5.2	47.596	425	425	1	4														4
CON__Q9NSB4	CON__Q9NSB4	1	1	1	>Q9NSB4 SWISS-PROT:Q9NSB4 Keratin, type II cuticular Hb2 (Hair keratin, type II Hb2) - Homo sapiens (Human).	1	1	1	1	0	0	0	0	1	0	0	0	0	0	1	0	0	0	0	0	1	0	1.9	1.9	1.9	56.682	513	513	1	1														1
CON__REFSEQ:XP_986630	CON__REFSEQ:XP_986630	6	2	2	>REFSEQ:XP_986630 Tax_Id=10090 Gene_Symbol=Krt33b keratin complex 1, acidic, gene 3	1	6	2	2	1	2	1	1	6	1	0	0	0	0	2	0	0	0	0	0	2	0	10.9	2.5	2.5	53.728	476	476	1	2														2
REV__Solyc01g011510.2.1;REV__Solyc01g012700.2.1;REV__Solyc01g012760.1.1	REV__Solyc01g011510.2.1;REV__Solyc01g012700.2.1;REV__Solyc01g012760.1.1	1;1;1	1;1;1	1;1;1	>Solyc01g011510.2.1 genomic_reference:SL2.40ch01 gene_region:9530257-9544389 transcript_region:SL2.40ch01:9530257..9544389+ go_terms:GO:0055114 functional_description:Aldehyde dehydrogenase (AHRD V1 ***- Q71LY7_ORYSI); contains Interpro domain(s) IPR0123	3	1	1	1	0	1	1	0	1	1	0	1	1	0	1	1	0	1	1	0	1	1	2	2	2	55.761	500	500;253;207	5.88	3						1	1	1	2		4	2		1
REV__Solyc01g104030.2.1	REV__Solyc01g104030.2.1	1	1	1	>Solyc01g104030.2.1 genomic_reference:SL2.40ch01 gene_region:84255077-84260752 transcript_region:SL2.40ch01:84255077..84260752- go_terms:GO:0005242 functional_description:Inward rectifier potassium channel-like protein (Fragment) (AHRD V1 *-** Q1W7D1_SOLL	1	1	1	1	0	1	1	1	0	0	0	1	1	1	0	0	0	1	1	1	0	0	1.4	1.4	1.4	95.571	837	837	1	3											1	1	1
REV__Solyc01g111390.1.1	REV__Solyc01g111390.1.1	1	1	1	>Solyc01g111390.1.1 genomic_reference:SL2.40ch01 gene_region:89415518-89415847 transcript_region:SL2.40ch01:89415518..89415847- functional_description:Unknown Protein (AHRD V1)	1	1	1	1	0	0	1	0	0	0	0	0	1	0	0	0	0	0	1	0	0	0	8.3	8.3	8.3	12.269	109	109	10										1			1
REV__Solyc02g069250.2.1	REV__Solyc02g069250.2.1	1	1	1	>Solyc02g069250.2.1 genomic_reference:SL2.40ch02 gene_region:33766134-33768061 transcript_region:SL2.40ch02:33766134..33768061- go_terms:GO:0045551 functional_description:Cinnamyl alcohol dehydrogenase-like protein (AHRD V1 **** A9PHZ1_POPTR); contains In	1	1	1	1	1	1	1	1	1	1	1	1	1	1	1	1	1	1	1	1	1	1	3.1	3.1	3.1	39.562	360	360	5	2	2	2	1	1				1	3	1	1	3	1	2
REV__Solyc02g081010.1.1	REV__Solyc02g081010.1.1	1	1	1	>Solyc02g081010.1.1 genomic_reference:SL2.40ch02 gene_region:39647766-39651648 transcript_region:SL2.40ch02:39647766..39651648- go_terms:GO:0003700 functional_description:Transcription factor jumonji domain-containing protein (AHRD V1 **-* D7KN75_ARALY);	1	1	1	1	0	0	0	0	0	1	0	0	0	0	0	1	0	0	0	0	0	1	1.2	1.2	1.2	92.787	805	805	5					1
REV__Solyc03g044300.2.1	REV__Solyc03g044300.2.1	1	1	1	>Solyc03g044300.2.1 genomic_reference:SL2.40ch03 gene_region:12742062-12746690 transcript_region:SL2.40ch03:12742062..12746690+ go_terms:GO:0003677 functional_description:AP2-like ethylene-responsive transcription factor At1g16060 (AHRD V1 *-*- AP2L1_ARAT	1	1	1	1	1	1	0	1	0	0	1	1	0	1	0	0	1	1	0	1	0	0	3.5	3.5	3.5	44.944	401	401	1	3										1	1		1
REV__Solyc06g069670.2.1;REV__Solyc03g115680.2.1	REV__Solyc06g069670.2.1;REV__Solyc03g115680.2.1	1;1	1;1	1;1	>Solyc06g069670.2.1 genomic_reference:SL2.40ch06 gene_region:39776906-39790412 transcript_region:SL2.40ch06:39776906..39790412+ go_terms:GO:0030036 functional_description:Formin 2A (AHRD V1 *-*- C7BGM8_PHYPA); contains Interpro domain(s) IPR015425 Actin	2	1	1	1	0	1	1	1	1	1	0	1	1	1	1	1	0	1	1	1	1	1	1.1	1.1	1.1	99.549	924	924;520	8.38						1	3	2	4	3		1	2	5	3
REV__Solyc03g118940.2.1	REV__Solyc03g118940.2.1	1	1	1	>Solyc03g118940.2.1 genomic_reference:SL2.40ch03 gene_region:61755308-61757081 transcript_region:SL2.40ch03:61755308..61757081- go_terms:GO:0016757 functional_description:Glycosyltransferase (AHRD V1 ***- Q5QPZ0_MAIZE); contains Interpro domain(s) IPR007	1	1	1	1	1	0	0	0	0	0	1	0	0	0	0	0	1	0	0	0	0	0	2.6	2.6	2.6	53.187	465	465	7							1				1
REV__Solyc03g121030.1.1	REV__Solyc03g121030.1.1	1	1	1	>Solyc03g121030.1.1 genomic_reference:SL2.40ch03 gene_region:63310422-63322664 transcript_region:SL2.40ch03:63310422..63322664- go_terms:GO:0005737,GO:0005488 functional_description:DNA repair/transcription protein Mms19-like protein (AHRD V1 *-*- Q6ZEY8_	1	1	1	1	0	0	1	0	0	0	0	0	1	0	0	0	0	0	1	0	0	0	0.8	0.8	0.8	126.57	1140	1140	4				1									1
REV__Solyc04g050580.1.1	REV__Solyc04g050580.1.1	1	1	1	>Solyc04g050580.1.1 genomic_reference:SL2.40ch04 gene_region:46785955-46787792 transcript_region:SL2.40ch04:46785955..46787792+ functional_description:Serine/threonine-protein phosphatase 7 long form homolog (AHRD V1 **-- PPP7L_ARATH); contains Interpro d	1	1	1	1	0	1	1	1	0	0	0	1	1	1	0	0	0	1	1	1	0	0	3.4	3.4	3.4	23.598	208	208	9.33								1		2		1	1	1
REV__Solyc04g055250.2.1	REV__Solyc04g055250.2.1	1	1	1	>Solyc04g055250.2.1 genomic_reference:SL2.40ch04 gene_region:53024745-53031415 transcript_region:SL2.40ch04:53024745..53031415- functional_description:Unknown Protein (AHRD V1)	1	1	1	1	1	0	0	1	1	0	1	0	0	1	1	0	1	0	0	1	1	0	4.7	4.7	4.7	21.677	192	192	2		3									1			1	1
REV__Solyc04g076350.1.1	REV__Solyc04g076350.1.1	1	1	1	>Solyc04g076350.1.1 genomic_reference:SL2.40ch04 gene_region:58854609-58860564 transcript_region:SL2.40ch04:58854609..58860564+ functional_description:Kinase interacting protein 1 (AHRD V1 *-*- Q94CG5_PETIN); contains Interpro domain(s) IPR011684 KIP1-l	1	1	1	1	0	0	1	0	0	0	0	0	1	0	0	0	0	0	1	0	0	0	0.4	0.4	0.4	184.95	1628	1628	2		1											1
REV__Solyc05g007170.2.1	REV__Solyc05g007170.2.1	1	1	1	>Solyc05g007170.2.1 genomic_reference:SL2.40ch05 gene_region:1779356-1787568 transcript_region:SL2.40ch05:1779356..1787568+ go_terms:GO:0006952,GO:0006915 functional_description:Cc-nbs-lrr, resistance protein with an R1 specific domain	1	1	1	1	0	1	0	1	1	1	0	1	0	1	1	1	0	1	0	1	1	1	0.6	0.6	0.6	296.31	2595	2595	2	1	3	1									2		1	1
REV__Solyc05g009740.1.1	REV__Solyc05g009740.1.1	1	1	1	>Solyc05g009740.1.1 genomic_reference:SL2.40ch05 gene_region:3947234-3949477 transcript_region:SL2.40ch05:3947234..3949477- go_terms:GO:0006952,GO:0006915 functional_description:Nbs-lrr, resistance protein	1	1	1	1	0	0	1	0	0	0	0	0	1	0	0	0	0	0	1	0	0	0	1.1	1.1	1.1	87.027	747	747	10										1			1
REV__Solyc05g012460.2.1	REV__Solyc05g012460.2.1	1	1	1	>Solyc05g012460.2.1 genomic_reference:SL2.40ch05 gene_region:5699530-5703203 transcript_region:SL2.40ch05:5699530..5703203- go_terms:GO:0005515,GO:0003824 functional_description:Cobalamin synthesis protein P (AHRD V1 **-- B7KCN9_CYAP7); contains Interpro	1	1	1	1	0	0	1	1	1	1	0	0	1	1	1	1	0	0	1	1	1	1	3	3	3	41.738	371	371	8.67						1	1	3	7	3			1	4	5
REV__Solyc05g050560.1.1	REV__Solyc05g050560.1.1	1	1	1	>Solyc05g050560.1.1 genomic_reference:SL2.40ch05 gene_region:59857180-59858919 transcript_region:SL2.40ch05:59857180..59858919+ go_terms:GO:0003700 functional_description:Transcription factor (AHRD V1 *--* Q9M4A8_MAIZE); contains Interpro domain(s) IPR01	1	1	1	1	1	1	1	1	1	1	1	1	1	1	1	1	1	1	1	1	1	1	1.6	1.6	1.6	64.27	579	579	2.5	6	3	5	2	2						5	5	3	2	1
REV__Solyc07g006540.2.1	REV__Solyc07g006540.2.1	1	1	1	>Solyc07g006540.2.1 genomic_reference:SL2.40ch07 gene_region:1345087-1349250 transcript_region:SL2.40ch07:1345087..1349250- functional_description:Chaperone protein ClpB (AHRD V1 *--- C7HTI8_9FIRM)	1	1	1	1	1	1	0	1	1	0	1	1	0	1	1	0	1	1	0	1	1	0	1	1	1	116.43	1052	1052	1	4										1	1		1	1
REV__Solyc07g064100.1.1	REV__Solyc07g064100.1.1	1	1	1	>Solyc07g064100.1.1 genomic_reference:SL2.40ch07 gene_region:63604876-63605484 transcript_region:SL2.40ch07:63604876..63605484+ functional_description:Unknown Protein (AHRD V1)	1	1	1	1	0	0	1	0	0	0	0	0	1	0	0	0	0	0	1	0	0	0	3.5	3.5	3.5	23.09	202	202	3			1										1
REV__Solyc08g007350.1.1	REV__Solyc08g007350.1.1	1	1	1	>Solyc08g007350.1.1 genomic_reference:SL2.40ch08 gene_region:1917705-1918412 transcript_region:SL2.40ch08:1917705..1918412- go_terms:GO:0003676,GO:0005622 functional_description:3&apos-5&apos exonuclease (AHRD V1 *-*- B0WTA6_CULQU); contains Interpro doma	1	1	1	1	1	0	1	0	0	0	1	0	1	0	0	0	1	0	1	0	0	0	5.1	5.1	5.1	27.169	235	235	6			2				1	1	1		1		4
REV__Solyc08g065970.2.1	REV__Solyc08g065970.2.1	1	1	1	>Solyc08g065970.2.1 genomic_reference:SL2.40ch08 gene_region:51578807-51584159 transcript_region:SL2.40ch08:51578807..51584159+ go_terms:GO:0003899,GO:0003677 functional_description:RNA polymerase sigma-70 factor (AHRD V1 **** D7LJA3_ARALY); contains Inte	1	1	1	1	0	0	0	1	0	0	0	0	0	1	0	0	0	0	0	1	0	0	1.8	1.8	1.8	63.169	551	551	9									1					1
REV__Solyc08g075970.2.1	REV__Solyc08g075970.2.1	1	1	1	>Solyc08g075970.2.1 genomic_reference:SL2.40ch08 gene_region:57214926-57218339 transcript_region:SL2.40ch08:57214926..57218339- functional_description:Transmembrane protein 45B (AHRD V1 **-- C3KGS0_ANOFI); contains Interpro domain(s) IPR006904 Protein o	1	1	1	1	0	1	0	0	0	0	0	1	0	0	0	0	0	1	0	0	0	0	4	4	4	30.138	274	274	5					1							1
REV__Solyc08g080980.2.1	REV__Solyc08g080980.2.1	1	1	1	>Solyc08g080980.2.1 genomic_reference:SL2.40ch08 gene_region:61272581-61274489 transcript_region:SL2.40ch08:61272581..61274489- functional_description:Unknown Protein (AHRD V1)	1	1	1	1	0	1	0	0	0	0	0	1	0	0	0	0	0	1	0	0	0	0	2.7	2.7	2.7	29.876	262	262	9									1			1
REV__Solyc09g082510.2.1	REV__Solyc09g082510.2.1	2	2	2	>Solyc09g082510.2.1 genomic_reference:SL2.40ch09 gene_region:63633907-63641296 transcript_region:SL2.40ch09:63633907..63641296+ functional_description:Kinase interacting family protein (AHRD V1 **-- D7KCB2_ARALY); contains Interpro domain(s) IPR011684 K	1	2	2	2	0	1	1	1	1	1	0	1	1	1	1	1	0	1	1	1	1	1	1	1	1	213.38	1860	1860	3		2	2		1							1	1	1	1
REV__Solyc09g089640.2.1	REV__Solyc09g089640.2.1	1	1	1	>Solyc09g089640.2.1 genomic_reference:SL2.40ch09 gene_region:64742886-64745198 transcript_region:SL2.40ch09:64742886..64745198- functional_description:At5g51670-like protein (Fragment) (AHRD V1 *-*- C0JEX0_9BRAS); contains Interpro domain(s) IPR007700 P	1	1	1	1	0	0	1	0	0	0	0	0	1	0	0	0	0	0	1	0	0	0	1.3	1.3	1.3	71.029	630	630	3			1										1
REV__Solyc09g091830.2.1	REV__Solyc09g091830.2.1	1	1	1	>Solyc09g091830.2.1 genomic_reference:SL2.40ch09 gene_region:66386226-66389639 transcript_region:SL2.40ch09:66386226..66389639+ go_terms:GO:0008152,GO:0006457 functional_description:Peptidoglycan binding domain containing protein (AHRD V1 *-*- B6SSP4_MAIZ	1	1	1	1	0	1	0	0	0	0	0	1	0	0	0	0	0	1	0	0	0	0	4.2	4.2	4.2	45.398	401	401	7.5							1	1				2
REV__Solyc09g092380.2.1;REV__Solyc09g092390.2.1	REV__Solyc09g092380.2.1;REV__Solyc09g092390.2.1	1;1	1;1	1;1	>Solyc09g092380.2.1 genomic_reference:SL2.40ch09 gene_region:66843541-66848047 transcript_region:SL2.40ch09:66843541..66848047+ go_terms:GO:0004013 functional_description:Adenosylhomocysteinase (AHRD V1 **** Q2XTD0_SOLTU); contains Interpro domain(s) IPR	2	1	1	1	1	0	1	1	1	0	1	0	1	1	1	0	1	0	1	1	1	0	1.9	1.9	1.9	53.15	485	485;485	5.07		1	2	2	5	1	1	1	1		4		8	1	1
REV__Solyc10g050370.1.1	REV__Solyc10g050370.1.1	1	1	1	>Solyc10g050370.1.1 genomic_reference:SL2.40ch10 gene_region:44875922-44877110 transcript_region:SL2.40ch10:44875922..44877110+ functional_description:DNA binding protein-like (AHRD V1 **-- Q6Z4I5_ORYSJ); contains Interpro domain(s) IPR012340 Nucleic ac	1	1	1	1	0	0	1	0	0	0	0	0	1	0	0	0	0	0	1	0	0	0	2.8	2.8	2.8	28.806	250	250	3			1										1
REV__Solyc12g017430.1.1	REV__Solyc12g017430.1.1	1	1	1	>Solyc12g017430.1.1 genomic_reference:SL2.40ch12 gene_region:6689517-6690374 transcript_region:SL2.40ch12:6689517..6690374- functional_description:Clathrin assembly protein (AHRD V1 *--- B6TW95_MAIZE)	1	1	1	1	0	0	1	1	1	1	0	0	1	1	1	1	0	0	1	1	1	1	3.8	3.8	3.8	23.897	212	212	7.09						3	4	4					3	3	3
Solyc00g006800.2.1	Solyc00g006800.2.1	10	10	10	>Solyc00g006800.2.1 genomic_reference:SL2.40ch00 gene_region:5777117-5780677 transcript_region:SL2.40ch00:5777117..5780677+ go_terms:GO:0008152,GO:0005975,GO:0005737 functional_description:Transaldolase (AHRD V1 ***- Q9FVH1_SOLLC); contains Interpro domai	1	10	10	10	5	3	6	7	6	5	5	3	6	7	6	5	5	3	6	7	6	5	36.6	36.6	36.6	47.645	437	437	5.11		6	14	13	27	5	1	3	3	8	9	7	15	18	15
Solyc00g007270.2.1	Solyc00g007270.2.1	2	2	2	>Solyc00g007270.2.1 genomic_reference:SL2.40ch00 gene_region:6900991-6904901 transcript_region:SL2.40ch00:6900991..6904901- go_terms:GO:0005515,GO:0043023 functional_description:Translation initiation factor (AHRD V1 ***- A6ZWQ9_YEAS7); contains Interpro	1	2	2	2	0	1	2	2	0	1	0	1	2	2	0	1	0	1	2	2	0	1	11.8	11.8	11.8	26.325	245	245	3.14		1	4	2								1	3	2
Solyc00g009020.2.1	Solyc00g009020.2.1	2	2	2	>Solyc00g009020.2.1 genomic_reference:SL2.40ch00 gene_region:8742084-8746574 transcript_region:SL2.40ch00:8742084..8746574+ go_terms:GO:0008270,GO:0050897,GO:0005507 functional_description:Mitochondrial ATP synthase (AHRD V1 ***- B6TLY8_MAIZE)	1	2	2	2	0	1	1	2	1	1	0	1	1	2	1	1	0	1	1	2	1	1	8.7	8.7	8.7	27.713	242	242	4.09		2	2	3	2	1	1					1	3	3	3
Solyc00g009060.2.1	Solyc00g009060.2.1	2	2	2	>Solyc00g009060.2.1 genomic_reference:SL2.40ch00 gene_region:8772359-8774693 transcript_region:SL2.40ch00:8772359..8774693+ go_terms:GO:0005737,GO:0009116 functional_description:Hypoxanthine phosphoribosyltransferase (AHRD V1 ***- B4UWA8_ARAHY); contains	1	2	2	2	0	0	0	1	1	0	0	0	0	1	1	0	0	0	0	1	1	0	17.1	17.1	17.1	21.583	199	199	2.75		1	3											3	1
Solyc00g042130.1.1	Solyc00g042130.1.1	4	4	3	>Solyc00g042130.1.1 genomic_reference:SL2.40ch00 gene_region:13249935-13252107 transcript_region:SL2.40ch00:13249935..13252107+ go_terms:GO:0045261,GO:0005524,GO:0033178,GO:0016469 functional_description:ATP synthase subunit alpha (AHRD V1 ***- D4Z4I4_SPH	1	4	4	3	1	1	4	4	3	1	1	1	4	4	3	1	1	0	3	3	2	1	5.4	5.4	3.8	74.98	704	704	4.68		5	7	6	6	8	3	3			1	1	11	13	10
Solyc00g053440.2.1	Solyc00g053440.2.1	1	1	1	>Solyc00g053440.2.1 genomic_reference:SL2.40ch00 gene_region:13810919-13811594 transcript_region:SL2.40ch00:13810919..13811594+ functional_description:Transmembrane BAX inhibitor motif-containing protein 4 (AHRD V1 **-- B6T5N6_MAIZE); contains Interpro do	1	1	1	1	1	1	1	1	1	0	1	1	1	1	1	0	1	1	1	1	1	0	14.1	14.1	14.1	17.711	156	156	4.5			2	4	2	1	1				3	1	1	4	1
Solyc00g060810.2.1	Solyc00g060810.2.1	8	8	8	>Solyc00g060810.2.1 genomic_reference:SL2.40ch00 gene_region:14149228-14151711 transcript_region:SL2.40ch00:14149228..14151711- go_terms:GO:0009607 functional_description:Major latex-like protein (AHRD V1 **-- B5THI3_PANGI); contains Interpro domain(s) I	1	8	8	8	7	5	6	0	3	0	7	5	6	0	3	0	7	5	6	0	3	0	43.8	43.8	43.8	16.566	146	146	4.78		17	19	15	9	3	11	6	4	5	37	14	30		8
Solyc00g071180.2.1	Solyc00g071180.2.1	3	3	3	>Solyc00g071180.2.1 genomic_reference:SL2.40ch00 gene_region:14602007-14605548 transcript_region:SL2.40ch00:14602007..14605548- go_terms:GO:0004869,GO:0050897 functional_description:Cysteine proteinase inhibitor (AHRD V1 *-** Q2VY67_9ERIC); contains Inter	1	3	3	3	3	0	1	2	2	1	3	0	1	2	2	1	3	0	1	2	2	1	16.2	16.2	16.2	39.904	351	351	6.93				2	4	5	6	5	3	2	3		4	9	10
Solyc05g052280.2.1;Solyc10g076190.1.1;Solyc00g072400.2.1;Solyc06g050440.2.1;Solyc10g076210.1.1;Solyc10g076220.1.1;Solyc05g050880.2.1;Solyc10g076240.1.1;Solyc06g082420.2.1;Solyc10g076230.1.1	Solyc05g052280.2.1;Solyc10g076190.1.1;Solyc00g072400.2.1;Solyc06g050440.2.1;Solyc10g076210.1.1;Solyc10g076220.1.1;Solyc05g050880.2.1;Solyc10g076240.1.1;Solyc06g082420.2.1;Solyc10g076230.1.1	1;1;1;1;1;1;1;1;1;1	1;1;1;1;1;1;1;1;1;1	1;1;1;1;1;1;1;1;1;1	>Solyc05g052280.2.1 genomic_reference:SL2.40ch05 gene_region:61706113-61709182 transcript_region:SL2.40ch05:61706113..61709182- go_terms:GO:0005515 functional_description:Peroxidase (AHRD V1 ***- B9VRK9_CAPAN); contains Interpro domain(s) IPR002016 Haem	10	1	1	1	0	1	0	1	0	1	0	1	0	1	0	1	0	1	0	1	0	1	2.2	2.2	2.2	34.907	322	322;320;319;319;319;319;317;317;312;134	6.11					2	5	1	1				2		2
Solyc00g082150.2.1;Solyc08g008460.2.1	Solyc00g082150.2.1;Solyc08g008460.2.1	1;1	1;1	1;1	>Solyc00g082150.2.1 genomic_reference:SL2.40ch00 gene_region:15059636-15061824 transcript_region:SL2.40ch00:15059636..15061824- go_terms:GO:0005488 functional_description:Kinesin light chain (AHRD V1 **-- B6SKU4_MAIZE); contains Interpro domain(s) IPR011	2	1	1	1	0	0	0	1	1	0	0	0	0	1	1	0	0	0	0	1	1	0	3.2	3.2	3.2	44.985	402	402;398	6					1	1	1							2	1
Solyc00g140060.2.1	Solyc00g140060.2.1	7	7	7	>Solyc00g140060.2.1 genomic_reference:SL2.40ch00 gene_region:17088792-17091441 transcript_region:SL2.40ch00:17088792..17091441- go_terms:GO:0006508 functional_description:Tripeptidyl peptidase II (AHRD V1 ***- Q5VZU9_HUMAN); contains Interpro domain(s) I	1	7	7	7	3	2	5	6	5	7	3	2	5	6	5	7	3	2	5	6	5	7	44.3	44.3	44.3	24.044	219	219	6.48				5	12	10	6	7	7	1	3	4	7	12	9
Solyc00g174340.1.1;Solyc09g007010.1.1;Solyc09g007020.1.1	Solyc00g174340.1.1;Solyc09g007010.1.1	5;4;2	5;4;2	5;4;2	>Solyc00g174340.1.1 genomic_reference:SL2.40ch00 gene_region:18121213-18121692 transcript_region:SL2.40ch00:18121213..18121692- go_terms:GO:0005515 functional_description:Pathogenesis-related protein 1b (AHRD V1 ***- Q941G6_SOLTU); contains Interpro domai	3	5	5	5	1	2	4	0	0	1	1	2	4	0	0	1	1	2	4	0	0	1	46.5	46.5	46.5	17.52	159	159;159;160	2.09		10	1								1	4	5
Solyc12g010020.1.1;Solyc00g187050.2.1	Solyc12g010020.1.1;Solyc00g187050.2.1	5;5	4;4	4;4	>Solyc12g010020.1.1 genomic_reference:SL2.40ch12 gene_region:3152019-3154797 transcript_region:SL2.40ch12:3152019..3154797- go_terms:GO:0005737,GO:0005622 functional_description:Leucyl aminopeptidase (AHRD V1 ***- D7DWG6_NOSA0); contains Interpro domain(s	2	5	4	4	3	1	2	2	2	3	2	1	1	2	2	2	2	1	1	2	2	2	16.7	14.5	14.5	57.707	550	550;509	6.79		1	1	1	3	9	4	2	5	3	2	4	6	4	5
Solyc07g009000.1.1;Solyc00g230080.1.1;Solyc08g065370.1.1	Solyc07g009000.1.1;Solyc00g230080.1.1;Solyc08g065370.1.1	1;1;1	1;1;1	1;1;1	>Solyc07g009000.1.1 genomic_reference:SL2.40ch07 gene_region:4008533-4008962 transcript_region:SL2.40ch07:4008533..4008962+ go_terms:GO:0016020 functional_description:Photosystem II CP43 chlorophyll apoprotein (AHRD V1 ***- C8XU03_COILA); contains Interpr	3	1	1	1	0	0	0	0	1	0	0	0	0	0	1	0	0	0	0	0	1	0	8.1	8.1	8.1	14.114	124	124;118;83	6						1									1
Solyc01g005020.2.1	Solyc01g005020.2.1	3	3	3	>Solyc01g005020.2.1 genomic_reference:SL2.40ch01 gene_region:30620-43938 transcript_region:SL2.40ch01:30620..43938- go_terms:GO:0005515,GO:0015385 functional_description:Sodium/hydrogen exchanger Na+ H+ antiporter (AHRD V1 *--* Q8IET0_PLAF7); contains Int	1	3	3	3	0	0	1	1	3	0	0	0	1	1	3	0	0	0	1	1	3	0	4	4	4	127.5	1151	1151	7.5						1	4	4	1				2	3	5
Solyc01g005210.2.1	Solyc01g005210.2.1	2	1	1	>Solyc01g005210.2.1 genomic_reference:SL2.40ch01 gene_region:165134-169351 transcript_region:SL2.40ch01:165134..169351+ go_terms:GO:0003825,GO:0004805 functional_description:Alpha alpha-trehalose-phosphate synthase (UDP-forming) (AHRD V1 **** A3CXN9_METMJ	1	2	1	1	0	1	1	1	1	0	0	1	1	0	0	0	0	1	1	0	0	0	2.2	1.3	1.3	97.268	857	857	9								1		1		1	1
Solyc01g005490.2.1;Solyc06g054410.2.1	Solyc01g005490.2.1;Solyc06g054410.2.1	2;1	2;1	2;1	>Solyc01g005490.2.1 genomic_reference:SL2.40ch01 gene_region:337908-340586 transcript_region:SL2.40ch01:337908..340586- go_terms:GO:0016787,GO:0008152 functional_description:Iaa-amino acid hydrolase 4 (AHRD V1 ***- B9IIQ5_POPTR); contains Interpro domain(	2	2	2	2	1	0	0	1	2	0	1	0	0	1	2	0	1	0	0	1	2	0	4.8	4.8	4.8	48.218	439	439;434	3.89		1	2	3	3						2			3	4
Solyc01g005520.2.1	Solyc01g005520.2.1	1	1	1	>Solyc01g005520.2.1 genomic_reference:SL2.40ch01 gene_region:349916-352687 transcript_region:SL2.40ch01:349916..352687+ go_terms:GO:0005515,GO:0005488 functional_description:Tetratricopeptide TPR_2 repeat protein (AHRD V1 *--- A8ZVN6_DESOH); contains Inte	1	1	1	1	0	0	0	1	0	0	0	0	0	1	0	0	0	0	0	1	0	0	7.3	7.3	7.3	37.122	330	330	2		1												1
Solyc01g005560.2.1;Solyc11g011930.1.1	Solyc01g005560.2.1;Solyc11g011930.1.1	8;5	8;5	7;4	>Solyc01g005560.2.1 genomic_reference:SL2.40ch01 gene_region:394402-399248 transcript_region:SL2.40ch01:394402..399248+ go_terms:GO:0055114 functional_description:Isocitrate dehydrogenase (AHRD V1 ***- D2D324_GOSHI); contains Interpro domain(s) IPR004790	2	8	8	7	4	5	8	4	4	4	4	5	8	4	4	4	4	4	7	3	4	3	23.4	23.4	21.4	46.688	415	415;420	5.04		16	12	11	13	5	4	6	5	7	8	11	33	7	9
Solyc01g005620.2.1	Solyc01g005620.2.1	1	1	1	>Solyc01g005620.2.1 genomic_reference:SL2.40ch01 gene_region:430522-435101 transcript_region:SL2.40ch01:430522..435101- go_terms:GO:0015367 functional_description:Mitochondrial 2-oxoglutarate/malate carrier protein (AHRD V1 **** Q9FSF4_TOBAC); contains In	1	1	1	1	0	1	1	1	1	0	0	1	1	1	1	0	0	1	1	1	1	0	4	4	4	31.754	297	297	5.5			1	4	1					2		2	4	1	1
Solyc01g005830.2.1	Solyc01g005830.2.1	1	1	1	>Solyc01g005830.2.1 genomic_reference:SL2.40ch01 gene_region:565443-571095 transcript_region:SL2.40ch01:565443..571095+ go_terms:GO:0005975 functional_description:Glucan endo-1 3-beta-glucosidase 4 (AHRD V1 *-*- B6TL03_MAIZE); contains Interpro domain(s)	1	1	1	1	0	1	1	1	1	0	0	1	1	1	1	0	0	1	1	1	1	0	9	9	9	28.317	267	267	7.17					1		2	3				3	1	1	1
Solyc01g005980.2.1	Solyc01g005980.2.1	1	1	1	>Solyc01g005980.2.1 genomic_reference:SL2.40ch01 gene_region:650449-652528 transcript_region:SL2.40ch01:650449..652528- functional_description:POT family domain containing protein expressed (AHRD V1 *-*- D8L9H8_WHEAT); contains Interpro domain(s) IPR0074	1	1	1	1	1	1	0	1	1	0	1	1	0	1	1	0	1	1	0	1	1	0	6.3	6.3	6.3	29.195	252	252	3.4			3	2							1	1		1	2
Solyc01g006280.2.1	Solyc01g006280.2.1	20	20	20	>Solyc01g006280.2.1 genomic_reference:SL2.40ch01 gene_region:874303-880944 transcript_region:SL2.40ch01:874303..880944+ go_terms:GO:0009396 functional_description:Formate-tetrahydrofolate ligase (AHRD V1 ***- D0MR27_PHYIN); contains Interpro domain(s) IP	1	20	20	20	2	2	8	16	18	9	2	2	8	16	18	9	2	2	8	16	18	9	44.3	44.3	44.3	67.326	634	634	6.29		10	3	12	16	58	32	19	12	8	4	5	27	58	52
Solyc01g006350.2.1;Solyc03g111570.2.1	Solyc01g006350.2.1	4;1	4;1	4;1	>Solyc01g006350.2.1 genomic_reference:SL2.40ch01 gene_region:934429-952385 transcript_region:SL2.40ch01:934429..952385- go_terms:GO:0016757 functional_description:Glucan synthase like 7 (AHRD V1 ***- D8TE42_SELML); contains Interpro domain(s) IPR003440	2	4	4	4	0	0	1	4	3	1	0	0	1	4	3	1	0	0	1	4	3	1	4.7	4.7	4.7	128.36	1123	1123;1118	8.93								4	7	3			1	6	6
Solyc01g006450.2.1	Solyc01g006450.2.1	10	10	4	>Solyc01g006450.2.1 genomic_reference:SL2.40ch01 gene_region:1058119-1063305 transcript_region:SL2.40ch01:1058119..1063305+ go_terms:GO:0008152,GO:0055114 functional_description:Enoyl reductase (AHRD V1 ***- P93062_BRANA); contains Interpro domain(s) IPR	1	10	10	4	7	2	4	8	5	7	7	2	4	8	5	7	4	1	1	3	3	3	33.2	33.2	16.6	41.915	392	392	4.77		1	2	16	35	7	1				11	2	8	20	9
Solyc01g006510.2.1	Solyc01g006510.2.1	7	7	7	>Solyc01g006510.2.1 genomic_reference:SL2.40ch01 gene_region:1093865-1098227 transcript_region:SL2.40ch01:1093865..1098227+ go_terms:GO:0008152,GO:0016491,GO:0055114 functional_description:L-threonine 3-dehydrogenase (AHRD V1 ***- TDH_ANADF); contains Int	1	7	7	7	2	1	2	6	7	3	2	1	2	6	7	3	2	1	2	6	7	3	30.4	30.4	30.4	38.126	355	355	3.84		13	14	17	11	3	3	1			2	2	3	21	22
Solyc01g006540.2.1;Solyc01g006560.2.1;Solyc12g011040.1.1;Solyc01g009680.2.1;Solyc01g005750.1.1;Solyc01g006570.1.1	Solyc01g006540.2.1	23;5;4;2;1;1	22;5;3;2;1;1	22;5;3;2;1;1	>Solyc01g006540.2.1 genomic_reference:SL2.40ch01 gene_region:1113718-1123928 transcript_region:SL2.40ch01:1113718..1123928+ go_terms:GO:0005515,GO:0016165 functional_description:Lipoxygenase (AHRD V1 **** Q96573_SOLLC); contains Interpro domain(s) IPR001	6	23	22	22	13	14	21	1	1	3	12	13	20	0	1	3	12	13	20	0	1	3	30.2	29.5	29.5	101.81	896	896;902;892;443;92;57	7.31		4	9	12	10	9	27	22	20	35	31	38	75		1
Solyc01g006630.2.1	Solyc01g006630.2.1	3	3	3	>Solyc01g006630.2.1 genomic_reference:SL2.40ch01 gene_region:1223346-1230598 transcript_region:SL2.40ch01:1223346..1230598- go_terms:GO:0008152,GO:0016491 functional_description:Oxidoreductase family protein (AHRD V1 ***- D7KZW5_ARALY); contains Interpro	1	3	3	3	2	0	2	2	2	2	2	0	2	2	2	2	2	0	2	2	2	2	10.9	10.9	10.9	39.377	359	359	4.44		2	3		8	3					4		2	3	4
Solyc01g006900.2.1	Solyc01g006900.2.1	7	7	7	>Solyc01g006900.2.1 genomic_reference:SL2.40ch01 gene_region:1473003-1478670 transcript_region:SL2.40ch01:1473003..1478670- functional_description:Phosphatidylglycerol/phosphatidylinositol transfer protein (AHRD V1 -**- C5M4H0_CANTT); contains Interpro do	1	7	7	7	6	6	7	6	6	6	6	6	7	6	6	6	6	6	7	6	6	6	59.7	59.7	59.7	17.537	159	159	4.05		53	44	15	9	3	6	8	10	7	27	28	31	24	21
Solyc01g006940.2.1	Solyc01g006940.2.1	4	4	4	>Solyc01g006940.2.1 genomic_reference:SL2.40ch01 gene_region:1512591-1515492 transcript_region:SL2.40ch01:1512591..1515492+ go_terms:GO:0003743 functional_description:Poly(U)-binding-splicing factor PUF60 (AHRD V1 *--* PUF60_BOVIN); contains Interpro doma	1	4	4	4	1	2	0	2	2	1	1	2	0	2	2	1	1	2	0	2	2	1	15.9	15.9	15.9	35.712	328	328	3.1		3	3	4							1	2		2	4
Solyc01g006980.2.1	Solyc01g006980.2.1	5	5	5	>Solyc01g006980.2.1 genomic_reference:SL2.40ch01 gene_region:1552093-1555934 transcript_region:SL2.40ch01:1552093..1555934+ go_terms:GO:0008152,GO:0006633 functional_description:Malonyl CoA-acyl carrier protein transacylase containing protein expressed (A	1	5	5	5	1	1	2	5	5	2	1	1	2	5	5	2	1	1	2	5	5	2	17.8	17.8	17.8	38.036	359	359	5.7		7	6	8	4	2	5	4	5	6	3	5	7	11	12
Solyc01g007150.2.1	Solyc01g007150.2.1	6	2	2	>Solyc01g007150.2.1 genomic_reference:SL2.40ch01 gene_region:1711995-1718473 transcript_region:SL2.40ch01:1711995..1718473- go_terms:GO:0005515 functional_description:Coatomer subunit beta-1 (AHRD V1 ***- D7MB61_ARALY); contains Interpro domain(s) IPR016	1	6	2	2	2	1	5	5	5	3	1	0	1	2	2	0	1	0	1	2	2	0	6.8	3.4	3.4	105.85	949	949	5.46			2	3	2	2	1	3			1		2	5	5
Solyc01g007280.2.1	Solyc01g007280.2.1	1	1	1	>Solyc01g007280.2.1 genomic_reference:SL2.40ch01 gene_region:1841683-1842652 transcript_region:SL2.40ch01:1841683..1842652- go_terms:GO:0015935,GO:0003723,GO:0005622 functional_description:30S ribosomal protein S4 chloroplastic (AHRD V1 ***- B5MF80_PETIN)	1	1	1	1	0	0	0	1	1	0	0	0	0	1	1	0	0	0	0	1	1	0	13.4	13.4	13.4	23.379	201	201	3			2											1	1
Solyc01g007320.2.1;Solyc00g042140.1.1;Solyc04g039850.1.1	Solyc01g007320.2.1	20;2;1	19;1;1	19;1;1	>Solyc01g007320.2.1 genomic_reference:SL2.40ch01 gene_region:1849252-1851757 transcript_region:SL2.40ch01:1849252..1851757- go_terms:GO:0045261,GO:0005524,GO:0017111,GO:0033178,GO:0016469 functional_description:ATP synthase subunit beta chloroplastic (AHR	3	20	19	19	4	7	13	17	16	6	4	7	12	16	15	5	4	7	12	16	15	5	49.4	47.6	47.6	65.515	609	609;399;139	4.44	2	37	34	35	35	30	8	8	4	5	12	20	46	54	55
Solyc01g007330.2.1;Solyc10g047430.1.1;Solyc02g077860.1.1;Solyc12g062550.1.1;Solyc07g021200.1.1	Solyc01g007330.2.1	30;4;2;2;1	30;4;2;2;1	30;4;2;2;1	>Solyc01g007330.2.1 genomic_reference:SL2.40ch01 gene_region:1851938-1853783 transcript_region:SL2.40ch01:1851938..1853783+ go_terms:GO:0015977,GO:0009536 functional_description:Ribulose bisphosphate carboxylase large chain (AHRD V1 ***- RBL_SOLLC); conta	5	30	30	30	14	14	21	29	29	24	14	14	21	29	29	24	14	14	21	29	29	24	60.2	60.2	60.2	52.954	477	477;73;129;102;181	5.41	8	110	97	110	127	138	92	72	53	54	41	36	133	277	254
Solyc01g007340.2.1	Solyc01g007340.2.1	1	1	1	>Solyc01g007340.2.1 genomic_reference:SL2.40ch01 gene_region:1854314-1856231 transcript_region:SL2.40ch01:1854314..1856231+ go_terms:GO:0009317,GO:0016874 functional_description:Acetyl-coenzyme A carboxylase carboxyl transferase subunit beta (AHRD V1 ***-	1	1	1	1	1	0	1	0	0	1	1	0	1	0	0	1	1	0	1	0	0	1	1.8	1.8	1.8	57.686	507	507	3.8		3	1							1	1		3
Solyc01g007380.1.1;Solyc10g045220.1.1;Solyc05g023720.1.1	Solyc01g007380.1.1	7;2;1	7;2;1	7;2;1	>Solyc01g007380.1.1 genomic_reference:SL2.40ch01 gene_region:1859332-1860294 transcript_region:SL2.40ch01:1859332..1860294+ go_terms:GO:0031361 functional_description:Apocytochrome f (AHRD V1 ***- D3WBH0_9AQUA); contains Interpro domain(s) IPR002325 Cyt	3	7	7	7	3	4	7	5	4	3	3	4	7	5	4	3	3	4	7	5	4	3	27.5	27.5	27.5	35.217	320	320;391;174	4.33			1	22	13						6	4	9	7	7
Solyc01g007500.2.1	Solyc01g007500.2.1	10	10	10	>Solyc01g007500.2.1 genomic_reference:SL2.40ch01 gene_region:1869602-1871620 transcript_region:SL2.40ch01:1869602..1871620+ go_terms:GO:0009523,GO:0016020 functional_description:Photosystem II CP47 chlorophyll apoprotein (AHRD V1 ***- D3WBA3_9BORA); conta	1	10	10	10	1	1	0	10	9	5	1	1	0	10	9	5	1	1	0	10	9	5	23.5	23.5	23.5	61.282	553	553	4.81		8	10	16	33	17	11	1			1	1		46	42
Solyc01g007530.2.1;Solyc01g017740.1.1	Solyc01g007530.2.1;Solyc01g017740.1.1	3;2	3;2	3;2	>Solyc01g007530.2.1 genomic_reference:SL2.40ch01 gene_region:1872279-1874091 transcript_region:SL2.40ch01:1872279..1874091+ go_terms:GO:0003954 functional_description:Cytochrome b6 (AHRD V1 ***- B3TN79_BRADI); contains Interpro domain(s) IPR005797 Cytoc	2	3	3	3	2	2	2	2	2	1	2	2	2	2	2	1	2	2	2	2	2	1	21.6	21.6	21.6	23.949	213	213;97	3.24		2	14	3	2						6	3	2	4	5
Solyc01g007580.2.1	Solyc01g007580.2.1	1	1	1	>Solyc01g007580.2.1 genomic_reference:SL2.40ch01 gene_region:1876603-1878202 transcript_region:SL2.40ch01:1876603..1878202- go_terms:GO:0005840 functional_description:30S ribosomal protein S8 (AHRD V1 ***- D4PBE7_PHODC); contains Interpro domain(s) IPR00	1	1	1	1	1	1	1	1	1	0	1	1	1	1	1	0	1	1	1	1	1	0	11.9	11.9	11.9	15.776	134	134	2.22		7	2								1	1	2	3	2
Solyc01g007610.2.1	Solyc01g007610.2.1	3	3	3	>Solyc01g007610.2.1 genomic_reference:SL2.40ch01 gene_region:1879619-1881527 transcript_region:SL2.40ch01:1879619..1881527- go_terms:GO:0005840,GO:0015934,GO:0015935,GO:0003723 functional_description:30S ribosomal protein S3 chloroplastic (AHRD V1 ***- D3	1	3	3	3	1	0	1	2	3	1	1	0	1	2	3	1	1	0	1	2	3	1	7.7	7.7	7.7	40.466	352	352	2.73		6	3	1	1						1		1	4	4
Solyc01g007630.2.1;Solyc05g023730.1.1;Solyc10g047090.1.1;Solyc00g036540.1.1	Solyc01g007630.2.1;Solyc05g023730.1.1;Solyc10g047090.1.1;Solyc00g036540.1.1	2;2;1;1	2;2;1;1	2;2;1;1	>Solyc01g007630.2.1 genomic_reference:SL2.40ch01 gene_region:1881329-1883387 transcript_region:SL2.40ch01:1881329..1883387- go_terms:GO:0005840,GO:0015934,GO:0000166 functional_description:50S ribosomal protein L2 chloroplastic (AHRD V1 ***- A6YA71_9MAGN)	4	2	2	2	0	0	1	2	2	1	0	0	1	2	2	1	0	0	1	2	2	1	7.1	7.1	7.1	38.999	352	352;85;99;93	2.14		6	1										1	2	3
Solyc01g007740.2.1	Solyc01g007740.2.1	14	14	11	>Solyc01g007740.2.1 genomic_reference:SL2.40ch01 gene_region:1903993-1908309 transcript_region:SL2.40ch01:1903993..1908309- go_terms:GO:0016491,GO:0045454,GO:0051920 functional_description:Peroxiredoxin (AHRD V1 **-- Q9FE12_PHAVU); contains Interpro domai	1	14	14	11	13	11	7	9	7	8	13	11	7	9	7	8	10	9	5	8	7	7	55.1	55.1	49.4	29.259	267	267	2.96		8	62	3	1						18	19	8	11	9
Solyc02g005350.2.1;Solyc01g007910.2.1	Solyc02g005350.2.1;Solyc01g007910.2.1	1;1	1;1	1;1	>Solyc02g005350.2.1 genomic_reference:SL2.40ch02 gene_region:2285566-2310956 transcript_region:SL2.40ch02:2285566..2310956- go_terms:GO:0005507 functional_description:Succinyl-CoA ligase (AHRD V1 ***- B9RL91_RICCO); contains Interpro domain(s) IPR005810	2	1	1	1	1	0	0	1	1	1	1	0	0	1	1	1	1	0	0	1	1	1	8.6	8.6	8.6	35.403	337	337;332	4		2	5	2	1	1	2				1			5	6
Solyc01g007920.2.1	Solyc01g007920.2.1	2	2	2	>Solyc01g007920.2.1 genomic_reference:SL2.40ch01 gene_region:2114064-2117367 transcript_region:SL2.40ch01:2114064..2117367+ go_terms:GO:0008152 functional_description:Isochorismatase family protein (AHRD V1 ***- B5IAW4_ACIB4); contains Interpro domain(s)	1	2	2	2	2	2	0	2	2	1	2	2	0	2	2	1	2	2	0	2	2	1	17.6	17.6	17.6	23.268	204	204	3.53			8	6	1						3	3		4	2
Solyc01g100870.2.1;Solyc01g008000.2.1;Solyc01g100860.2.1;Solyc05g005190.2.1;Solyc04g025560.2.1;Solyc12g099080.1.1	Solyc01g100870.2.1;Solyc01g008000.2.1;Solyc01g100860.2.1;Solyc05g005190.2.1;Solyc04g025560.2.1;Solyc12g099080.1.1	14;14;14;14;7;7	14;14;14;14;7;7	11;11;11;11;5;5	>Solyc01g100870.2.1 genomic_reference:SL2.40ch01 gene_region:82530325-82533925 transcript_region:SL2.40ch01:82530325..82533925- go_terms:GO:0005525 functional_description:ADP-ribosylation factor (AHRD V1 ***- Q9M7P4_CAPAN); contains Interpro domain(s) IP	6	14	14	11	11	8	10	12	10	8	11	8	10	12	10	8	8	6	7	9	7	5	51.4	51.4	36.7	24.192	210	210;209;181;181;253;223	3.99		55	68	22	16	1	6	5	11	11	35	24	33	44	29
Solyc01g008070.2.1	Solyc01g008070.2.1	1	1	1	>Solyc01g008070.2.1 genomic_reference:SL2.40ch01 gene_region:2211926-2218945 transcript_region:SL2.40ch01:2211926..2218945+ functional_description:Alpha/beta superfamily hydrolase (AHRD V1 *--- D0CIF5_9SYNE); contains Interpro domain(s) IPR010765 Protei	1	1	1	1	1	0	0	1	0	0	1	0	0	1	0	0	1	0	0	1	0	0	5.6	5.6	5.6	47.961	432	432	4			1	2	1						2			2
Solyc01g008080.2.1;Solyc01g008090.2.1	Solyc01g008080.2.1;Solyc01g008090.2.1	1;1	1;1	1;1	>Solyc01g008080.2.1 genomic_reference:SL2.40ch01 gene_region:2219639-2224108 transcript_region:SL2.40ch01:2219639..2224108- go_terms:GO:0003735 functional_description:Ribosomal protein S27 (AHRD V1 ***- Q3HVK9_SOLTU); contains Interpro domain(s) IPR00059	2	1	1	1	0	0	1	1	1	1	0	0	1	1	1	1	0	0	1	1	1	1	15.1	15.1	15.1	9.621	86	86;86	2		4											1	1	1
Solyc01g008250.2.1	Solyc01g008250.2.1	1	1	1	>Solyc01g008250.2.1 genomic_reference:SL2.40ch01 gene_region:2375077-2377870 transcript_region:SL2.40ch01:2375077..2377870- go_terms:GO:0045454 functional_description:Thioredoxin X (AHRD V1 ***- B6T9S0_MAIZE); contains Interpro domain(s) IPR015467 Thior	1	1	1	1	0	0	1	1	1	1	0	0	1	1	1	1	0	0	1	1	1	1	6	6	6	20.184	182	182	2		4											1	1	1
Solyc01g008270.2.1	Solyc01g008270.2.1	1	1	1	>Solyc01g008270.2.1 genomic_reference:SL2.40ch01 gene_region:2385892-2400050 transcript_region:SL2.40ch01:2385892..2400050+ go_terms:GO:0015631,GO:0003714 functional_description:Prefoldin subunit 5 (AHRD V1 ***- B6TVU2_MAIZE); contains Interpro domain(s)	1	1	1	1	0	1	1	0	0	1	0	1	1	0	0	1	0	1	1	0	0	1	12.2	12.2	12.2	16.354	147	147	2.5		2	2									1	1
Solyc01g008290.2.1	Solyc01g008290.2.1	1	1	1	>Solyc01g008290.2.1 genomic_reference:SL2.40ch01 gene_region:2396758-2404877 transcript_region:SL2.40ch01:2396758..2404877+ go_terms:GO:0016020,GO:0008152,GO:0055114 functional_description:Dihydroorotate dehydrogenase (AHRD V1 ***- B6U892_MAIZE); contains	1	1	1	1	0	0	1	0	1	0	0	0	1	0	1	0	0	0	1	0	1	0	1.5	1.5	1.5	48.716	457	457	7							2						1		1
Solyc01g008330.2.1	Solyc01g008330.2.1	2	2	2	>Solyc01g008330.2.1 genomic_reference:SL2.40ch01 gene_region:2451880-2461756 transcript_region:SL2.40ch01:2451880..2461756+ go_terms:GO:0008152,GO:0005524,GO:0016874 functional_description:Acetyl-CoA carboxylase biotin carboxylase (AHRD V1 ***- B4VQU4_9CY	1	2	2	2	0	0	1	1	1	0	0	0	1	1	1	0	0	0	1	1	1	0	6	6	6	58.545	536	536	3.57		2	1	2	2								1	4	2
Solyc01g008370.2.1	Solyc01g008370.2.1	4	4	4	>Solyc01g008370.2.1 genomic_reference:SL2.40ch01 gene_region:2477506-2483463 transcript_region:SL2.40ch01:2477506..2483463- go_terms:GO:0005515,GO:0004175 functional_description:26S proteasome regulatory subunit (AHRD V1 ***- A8J8V5_CHLRE); contains Inter	1	4	4	4	3	2	4	4	4	3	3	2	4	4	4	3	3	2	4	4	4	3	22.6	22.6	22.6	35.065	310	310	3.79		14	15	13	18					2	7	6	11	16	14
Solyc01g008550.2.1	Solyc01g008550.2.1	1	1	1	>Solyc01g008550.2.1 genomic_reference:SL2.40ch01 gene_region:2646612-2650332 transcript_region:SL2.40ch01:2646612..2650332- go_terms:GO:0044237,GO:0008152 functional_description:Cinnamoyl CoA reductase-like protein (AHRD V1 ***- B9HNY0_POPTR); contains In	1	1	1	1	0	0	0	1	1	1	0	0	0	1	1	1	0	0	0	1	1	1	4.7	4.7	4.7	35.468	320	320	4.14			2	2	3									2	3
Solyc01g008710.2.1	Solyc01g008710.2.1	4	4	4	>Solyc01g008710.2.1 genomic_reference:SL2.40ch01 gene_region:2755066-2758116 transcript_region:SL2.40ch01:2755066..2758116+ go_terms:GO:0005975 functional_description:Mannan endo-1 4-beta-mannosidase (AHRD V1 ***- D2S259_HALTV); contains Interpro domain(s	1	4	4	4	4	1	2	0	1	0	4	1	2	0	1	0	4	1	2	0	1	0	13.5	13.5	13.5	45.338	399	399	4.91				2	8	1					7	1	2		1
Solyc01g008960.2.1	Solyc01g008960.2.1	3	2	2	>Solyc01g008960.2.1 genomic_reference:SL2.40ch01 gene_region:2976372-2984961 transcript_region:SL2.40ch01:2976372..2984961+ go_terms:GO:0019899 functional_description:Argonaute 4-like protein (AHRD V1 ***- D5FQ91_PELHO); contains Interpro domain(s) IPR00	1	3	2	2	0	0	0	2	2	0	0	0	0	1	1	0	0	0	0	1	1	0	4.6	3.6	3.6	101.75	909	909	7						1	1	1						2	1
Solyc01g009020.2.1	Solyc01g009020.2.1	2	2	2	>Solyc01g009020.2.1 genomic_reference:SL2.40ch01 gene_region:3021936-3024369 transcript_region:SL2.40ch01:3021936..3024369- go_terms:GO:0004869,GO:0050897 functional_description:Cysteine proteinase inhibitor (AHRD V1 **** Q2VY67_9ERIC); contains Interpro	1	2	2	2	1	2	2	2	2	1	1	2	2	2	2	1	1	2	2	2	2	1	26.5	26.5	26.5	12.647	113	113	2.07		13	1								1	3	3	3	3
Solyc01g009050.2.1	Solyc01g009050.2.1	4	4	4	>Solyc01g009050.2.1 genomic_reference:SL2.40ch01 gene_region:3045561-3064835 transcript_region:SL2.40ch01:3045561..3064835- go_terms:GO:0032324,GO:0006777 functional_description:Molybdenum cofactor biosynthesis protein (AHRD V1 ***- Q309F9_MAIZE); contain	1	4	4	4	0	4	1	0	2	0	0	4	1	0	2	0	0	4	1	0	2	0	9.9	9.9	9.9	70.724	670	670	3.31		3	4	5	1							9	1		3
Solyc01g009100.2.1;Solyc04g072660.2.1	Solyc01g009100.2.1	5;2	1;0	1;0	>Solyc01g009100.2.1 genomic_reference:SL2.40ch01 gene_region:3112345-3115591 transcript_region:SL2.40ch01:3112345..3115591+ go_terms:GO:0003735,GO:0030627 functional_description:Ribosomal protein L30 (AHRD V1 ***- B3TLP4_ELAGV); contains Interpro domain(s	2	5	1	1	3	3	4	5	4	4	1	1	1	1	1	1	1	1	1	1	1	1	52.7	10.7	10.7	12.36	112	112;113	2.14		6	1								1	1	1	1	1
Solyc01g009180.2.1	Solyc01g009180.2.1	27	13	13	>Solyc01g009180.2.1 genomic_reference:SL2.40ch01 gene_region:3229107-3234908 transcript_region:SL2.40ch01:3229107..3234908+ go_terms:GO:0008705 functional_description:5-methyltetrahydropteroyltriglutamate--homocysteine methyltransferase (AHRD V1 ***- B6UF	1	27	13	13	8	9	14	21	22	20	4	5	7	9	9	9	4	5	7	9	9	9	42.8	22.5	22.5	90.656	817	817	5.93		4	6	11	16	32	39	8	3		9	6	15	34	27
Solyc01g009230.2.1	Solyc01g009230.2.1	5	3	3	>Solyc01g009230.2.1 genomic_reference:SL2.40ch01 gene_region:3253891-3262099 transcript_region:SL2.40ch01:3253891..3262099+ go_terms:GO:0009055,GO:0051536,GO:0006468,GO:0050660,GO:0055114 functional_description:Xanthine dehydrogenase/oxidase (AHRD V1 ***-	1	5	3	3	0	2	2	3	2	3	0	2	2	2	2	2	0	2	2	2	2	2	4.8	2.9	2.9	148.6	1361	1361	6.82				1	1	2	9	4				3	2	5	3
Solyc06g073960.2.1;Solyc11g071920.1.1;Solyc01g009280.2.1	Solyc06g073960.2.1;Solyc11g071920.1.1;Solyc01g009280.2.1	2;2;2	2;2;2	2;2;2	>Solyc06g073960.2.1 genomic_reference:SL2.40ch06 gene_region:42095905-42107056 transcript_region:SL2.40ch06:42095905..42107056- go_terms:GO:0004722,GO:0005515 functional_description:Serine/threonine-protein phosphatase (AHRD V1 **** B9DFZ9_ARATH); contain	3	2	2	2	1	0	2	1	1	1	1	0	2	1	1	1	1	0	2	1	1	1	2.4	2.4	2.4	106.23	996	996;995;986	4.2			2	4	4						2		2	3	2
Solyc01g009520.2.1	Solyc01g009520.2.1	7	2	2	>Solyc01g009520.2.1 genomic_reference:SL2.40ch01 gene_region:3780910-3784239 transcript_region:SL2.40ch01:3780910..3784239+ go_terms:GO:0032183,GO:0003735 functional_description:Ribosomal protein (AHRD V1 ***- Q6ER67_ORYSJ); contains Interpro domain(s) I	1	7	2	2	3	2	2	5	3	3	2	1	2	1	2	2	2	1	2	1	2	2	32.9	9.3	9.3	24.578	216	216	3.9		2	5	8	5	1					2	1	5	3	6
Solyc01g009990.2.1	Solyc01g009990.2.1	1	1	1	>Solyc01g009990.2.1 genomic_reference:SL2.40ch01 gene_region:4594127-4598093 transcript_region:SL2.40ch01:4594127..4598093+ go_terms:GO:0006457 functional_description:Peptidyl-prolyl cis-trans isomerase (AHRD V1 ***- B9RMA5_RICCO); contains Interpro domai	1	1	1	1	0	1	1	1	1	1	0	1	1	1	1	1	0	1	1	1	1	1	7.3	7.3	7.3	26.535	248	248	2.22	1	5	3									2	1	3	2
Solyc01g010200.2.1	Solyc01g010200.2.1	1	1	1	>Solyc01g010200.2.1 genomic_reference:SL2.40ch01 gene_region:4988434-4989476 transcript_region:SL2.40ch01:4988434..4989476+ functional_description:LTRGag-pol-polymerase 3 (AHRD V1 ***- B2BXJ4_ARALY)	1	1	1	1	0	0	0	1	1	0	0	0	0	1	1	0	0	0	0	1	1	0	12.4	12.4	12.4	17.723	161	161	2.33		2	1											2	1
Solyc01g010540.2.1;Solyc01g010580.2.1;Solyc04g005680.2.1;Solyc05g007250.2.1	Solyc01g010540.2.1;Solyc01g010580.2.1;Solyc04g005680.2.1;Solyc05g007250.2.1	9;9;9;9	9;9;9;9	9;9;9;9	>Solyc01g010540.2.1 genomic_reference:SL2.40ch01 gene_region:5553483-5556672 transcript_region:SL2.40ch01:5553483..5556672+ go_terms:GO:0003735 functional_description:Ribosomal protein (AHRD V1 ***- B3TM27_ELAGV); contains Interpro domain(s) IPR002942 R	4	9	9	9	2	3	8	8	7	5	2	3	8	8	7	5	2	3	8	8	7	5	36.5	36.5	36.5	23.004	197	197;197;197;197	6.42		14	14	2	1	3	5	9	7	23	3	3	21	18	23
Solyc01g010750.2.1	Solyc01g010750.2.1	7	7	7	>Solyc01g010750.2.1 genomic_reference:SL2.40ch01 gene_region:5783031-5788195 transcript_region:SL2.40ch01:5783031..5788195- functional_description:Stress responsive protein (AHRD V1 *--- B6STP1_MAIZE); contains Interpro domain(s) IPR008997 Ricin B-relat	1	7	7	7	4	4	3	5	5	7	4	4	3	5	5	7	4	4	3	5	5	7	37.6	37.6	37.6	37.591	327	327	3.17		19	34	6	11	1					8	5	6	17	18
Solyc01g010760.2.1	Solyc01g010760.2.1	2	2	2	>Solyc01g010760.2.1 genomic_reference:SL2.40ch01 gene_region:5821504-5825600 transcript_region:SL2.40ch01:5821504..5825600+ go_terms:GO:0005515,GO:0008308 functional_description:Porin/voltage-dependent anion-selective channel protein (AHRD V1 **** A9P802_	1	2	2	2	0	2	2	0	0	0	0	2	2	0	0	0	0	2	2	0	0	0	7.2	7.2	7.2	29.42	276	276	4			1	2	1							2	2
Solyc01g010870.2.1;Solyc06g035790.2.1;Solyc06g069870.2.1;Solyc03g116150.2.1	Solyc01g010870.2.1;Solyc06g035790.2.1;Solyc06g069870.2.1;Solyc03g116150.2.1	2;1;1;1	2;1;1;1	1;0;0;0	>Solyc01g010870.2.1 genomic_reference:SL2.40ch01 gene_region:6308707-6315760 transcript_region:SL2.40ch01:6308707..6315760- functional_description:Dehydration-responsive family protein (AHRD V1 ***- D7KPN7_ARALY); contains Interpro domain(s) IPR004159 P	4	2	2	1	1	2	2	2	1	0	1	2	2	2	1	0	1	1	1	1	1	0	4.3	4.3	2.1	68.554	607	607;651;615;584	7.44					1	3	7	3	2	2	1	5	7	4	1
Solyc01g011000.2.1;Solyc04g005510.2.1;Solyc07g005560.2.1;Solyc12g010060.1.1;Solyc05g006890.1.1;Solyc03g115650.2.1	Solyc01g011000.2.1;Solyc04g005510.2.1;Solyc07g005560.2.1;Solyc12g010060.1.1;Solyc05g006890.1.1	4;4;2;2;2;1	4;4;2;2;2;1	4;4;2;2;2;1	>Solyc01g011000.2.1 genomic_reference:SL2.40ch01 gene_region:6848050-6851207 transcript_region:SL2.40ch01:6848050..6851207- go_terms:GO:0003743,GO:0047485 functional_description:Eukaryotic translation initiation factor 5A (AHRD V1 **** D6N3G5_GOSHI); cont	6	4	4	4	1	1	1	3	4	0	1	1	1	3	4	0	1	1	1	3	4	0	32.7	32.7	32.7	17.371	159	159;159;160;160;159;162	2.75		3	9								2	2	1	3	4
Solyc01g011100.2.1	Solyc01g011100.2.1	4	4	4	>Solyc01g011100.2.1 genomic_reference:SL2.40ch01 gene_region:7606130-7621713 transcript_region:SL2.40ch01:7606130..7621713+ go_terms:GO:0004012 functional_description:Phospholipid-transporting ATPase (AHRD V1 **** B6JZB6_SCHJY); contains Interpro domain(s	1	4	4	4	0	1	3	4	3	3	0	1	3	4	3	3	0	1	3	4	3	3	5.8	5.8	5.8	114.52	1005	1005	8.95								5	11	4		1	5	5	5
Solyc01g011340.2.1;Solyc05g006590.2.1	Solyc01g011340.2.1;Solyc05g006590.2.1	1;1	1;1	1;1	>Solyc01g011340.2.1 genomic_reference:SL2.40ch01 gene_region:8677842-8684080 transcript_region:SL2.40ch01:8677842..8684080+ go_terms:GO:0017018 functional_description:Serine/threonine-protein phosphatase (AHRD V1 **** Q6VUQ5_SOLLC); contains Interpro doma	2	1	1	1	1	0	1	1	1	1	1	0	1	1	1	1	1	0	1	1	1	1	4.2	4.2	4.2	35.009	306	306;306	3.5		4	5	2	5						1		3	4	4
Solyc01g015000.2.1;Solyc06g009400.2.1	Solyc01g015000.2.1;Solyc06g009400.2.1	3;2	3;2	3;2	>Solyc01g015000.2.1 genomic_reference:SL2.40ch01 gene_region:16590794-16594525 transcript_region:SL2.40ch01:16590794..16594525+ go_terms:GO:0006808,GO:0008152 functional_description:Nitrogen regulatory protein P-II (AHRD V1 *-*- Q8DLA5_THEEB); contains In	2	3	3	3	1	1	3	3	3	1	1	1	3	3	3	1	1	1	3	3	3	1	13.7	13.7	13.7	23.093	212	212;199	1.79	3	11									1	2	3	4	3
Solyc01g017220.1.1	Solyc01g017220.1.1	1	1	1	>Solyc01g017220.1.1 genomic_reference:SL2.40ch01 gene_region:23893684-23893974 transcript_region:SL2.40ch01:23893684..23893974- go_terms:GO:0045261 functional_description:ATP synthase epsilon chain chloroplastic (AHRD V1 ***- D3WDX2_9ROSA); contains Inter	1	1	1	1	1	1	1	1	1	1	1	1	1	1	1	1	1	1	1	1	1	1	11.5	11.5	11.5	10.587	96	96	2.6		5	4	1							1	1	3	2	2
Solyc01g021670.2.1	Solyc01g021670.2.1	7	7	7	>Solyc01g021670.2.1 genomic_reference:SL2.40ch01 gene_region:32538796-32541485 transcript_region:SL2.40ch01:32538796..32541485+ functional_description:POT family domain containing protein expressed (AHRD V1 ***- D8L9H8_WHEAT); contains Interpro domain(s)	1	7	7	7	4	7	4	3	3	4	4	7	4	3	3	4	4	7	4	3	3	4	39.4	39.4	39.4	19.613	175	175	2.18		29	4	1							5	13	4	3	3
Solyc01g022750.2.1	Solyc01g022750.2.1	1	1	1	>Solyc01g022750.2.1 genomic_reference:SL2.40ch01 gene_region:32937521-32944195 transcript_region:SL2.40ch01:32937521..32944195- go_terms:GO:0008137 functional_description:NADH dehydrogenase (AHRD V1 **** B5G1U3_TAEGU); contains Interpro domain(s) IPR0080	1	1	1	1	0	0	1	1	0	0	0	0	1	1	0	0	0	0	1	1	0	0	15.9	15.9	15.9	15.088	132	132	2		2											1	1
Solyc01g028810.2.1	Solyc01g028810.2.1	17	17	12	>Solyc01g028810.2.1 genomic_reference:SL2.40ch01 gene_region:33327242-33332361 transcript_region:SL2.40ch01:33327242..33332361- go_terms:GO:0044267,GO:0005737 functional_description:chaperonin (AHRD V1 ***- B4VMY1_9CYAN); contains Interpro domain(s) IPR0	1	17	17	12	3	3	10	14	17	5	3	3	10	14	17	5	2	2	7	10	12	4	34.2	34.2	25.7	62.991	599	599	5.57	2	13	9	8	13	42	18	9	2	6	7	9	29	35	34
Solyc01g028900.2.1	Solyc01g028900.2.1	1	1	1	>Solyc01g028900.2.1 genomic_reference:SL2.40ch01 gene_region:33896708-33906524 transcript_region:SL2.40ch01:33896708..33906524- go_terms:GO:0008152 functional_description:1-deoxy-D-xylulose-5-phosphate synthase (AHRD V1 **-- DXS_DESAP); contains Interpro	1	1	1	1	0	0	0	1	0	0	0	0	0	1	0	0	0	0	0	1	0	0	5.9	5.9	5.9	39.05	358	358	4				1										1
Solyc01g044360.2.1	Solyc01g044360.2.1	21	21	21	>Solyc01g044360.2.1 genomic_reference:SL2.40ch01 gene_region:38315802-38327517 transcript_region:SL2.40ch01:38315802..38327517+ go_terms:GO:0008565 functional_description:Importin beta-3 (AHRD V1 **-- Q16TN4_AEDAE); contains Interpro domain(s) IPR011989	1	21	21	21	8	6	12	19	21	12	8	6	12	19	21	12	8	6	12	19	21	12	29.3	29.3	29.3	123.06	1111	1111	6.47		8	18	26	42	25	24	36	25	30	19	9	40	69	71
Solyc11g005670.1.1;Solyc07g064130.1.1;Solyc10g006480.1.1;Solyc12g099030.1.1;Solyc01g056940.2.1;Solyc12g098940.1.1;Solyc10g005560.2.1;Solyc01g096290.2.1;Solyc03g082570.2.1;Solyc08g083120.2.1;Solyc11g005640.1.1;Solyc08g008590.2.1;Solyc06g053210.2.1;Solyc11g005650.1.1	Solyc11g005670.1.1;Solyc07g064130.1.1;Solyc10g006480.1.1;Solyc12g099030.1.1;Solyc01g056940.2.1;Solyc12g098940.1.1;Solyc10g005560.2.1;Solyc01g096290.2.1;Solyc03g082570.2.1;Solyc08g083120.2.1;Solyc11g005640.1.1;Solyc08g008590.2.1;Solyc06g053210.2.1	4;4;4;4;4;4;4;4;4;4;3;3;2;1	4;4;4;4;4;4;4;4;4;4;3;3;2;1	4;4;4;4;4;4;4;4;4;4;3;3;2;1	>Solyc11g005670.1.1 genomic_reference:SL2.40ch11 gene_region:496333-497937 transcript_region:SL2.40ch11:496333..497937+ functional_description:Ubiquitin (AHRD V1 ***- Q2UZT4_MUSAC); contains Interpro domain(s) IPR019956 Ubiquitin subgroup ;>Solyc07g064	14	4	4	4	4	4	4	4	4	3	4	4	4	4	4	3	4	4	4	4	4	3	61.6	61.6	61.6	59.793	534	534;457;457;190;156;156;154;128;128;128;222;136;188;113	5.83	4	35	22	21	23	19	23	23	28	25	34	37	38	46	40
Solyc01g057000.2.1	Solyc01g057000.2.1	4	4	4	>Solyc01g057000.2.1 genomic_reference:SL2.40ch01 gene_region:50798585-50800986 transcript_region:SL2.40ch01:50798585..50800986+ go_terms:GO:0006950 functional_description:Universal stress protein family protein (AHRD V1 ***- D7LAT3_ARALY); contains Interp	1	4	4	4	2	0	3	1	2	1	2	0	3	1	2	1	2	0	3	1	2	1	27.9	27.9	27.9	18.935	172	172	2.57		6	8								3		6	1	3
Solyc01g058730.2.1	Solyc01g058730.2.1	2	2	2	>Solyc01g058730.2.1 genomic_reference:SL2.40ch01 gene_region:60842920-60852142 transcript_region:SL2.40ch01:60842920..60852142- functional_description:Os03g0310500 protein (Fragment) (AHRD V1 *-*- Q0DSF8_ORYSJ)	1	2	2	2	0	1	1	1	2	0	0	1	1	1	2	0	0	1	1	1	2	0	3.7	3.7	3.7	91.481	808	808	7.5					1		1	6				1	2	2	3
Solyc01g059870.2.1	Solyc01g059870.2.1	1	1	1	>Solyc01g059870.2.1 genomic_reference:SL2.40ch01 gene_region:61760931-61767869 transcript_region:SL2.40ch01:61760931..61767869- go_terms:GO:0042802,GO:0009883 functional_description:Phytochrome B1	1	1	1	1	0	0	0	1	0	0	0	0	0	1	0	0	0	0	0	1	0	0	0.8	0.8	0.8	125.58	1131	1131	7						1	1	1						3
Solyc01g059880.2.1	Solyc01g059880.2.1	16	16	5	>Solyc01g059880.2.1 genomic_reference:SL2.40ch01 gene_region:61770639-61776611 transcript_region:SL2.40ch01:61770639..61776611- go_terms:GO:0005515,GO:0003878 functional_description:ATP citrate lyase a-subunit (AHRD V1 **** Q93YH4_LUPAL); contains Interpr	1	16	16	5	2	0	4	15	13	6	2	0	4	15	13	6	0	0	0	5	5	2	33.6	33.6	14	65.56	608	608	5.62		2	8	8	9	31	7	4	2	2	2		7	32	24
Solyc01g059930.2.1	Solyc01g059930.2.1	3	3	3	>Solyc01g059930.2.1 genomic_reference:SL2.40ch01 gene_region:62161025-62163678 transcript_region:SL2.40ch01:62161025..62163678+ go_terms:GO:0006950 functional_description:Universal stress protein (AHRD V1 ***- D6BRD7_9ROSI); contains Interpro domain(s) I	1	3	3	3	0	2	0	2	3	0	0	2	0	2	3	0	0	2	0	2	3	0	25.2	25.2	25.2	17.904	163	163	2.64		4	7									2		4	5
Solyc01g059980.2.1;Solyc01g060020.2.1	Solyc01g059980.2.1;Solyc01g060020.2.1	2;2	2;2	2;2	>Solyc01g059980.2.1 genomic_reference:SL2.40ch01 gene_region:62201815-62226187 transcript_region:SL2.40ch01:62201815..62226187+ go_terms:GO:0005975 functional_description:Beta-glucanase (AHRD V1 ***- Q53X08_NICPL); contains Interpro domain(s) IPR000490	2	2	2	2	2	0	1	0	1	0	2	0	1	0	1	0	2	0	1	0	1	0	7.5	7.5	7.5	39.719	360	360;360	3.4		1	1	3							2		2		1
Solyc01g060470.2.1	Solyc01g060470.2.1	15	15	10	>Solyc01g060470.2.1 genomic_reference:SL2.40ch01 gene_region:63867613-63872933 transcript_region:SL2.40ch01:63867613..63872933+ go_terms:GO:0008320 functional_description:Importin alpha-1b subunit (AHRD V1 ***- B6T451_MAIZE); contains Interpro domain(s)	1	15	15	10	9	8	12	15	12	10	9	8	12	15	12	10	7	5	8	10	9	7	46.4	46.4	34.9	58.735	530	530	5.85	2	15	13	22	51	39	25	24	13	15	20	19	42	54	50
Solyc01g065530.2.1	Solyc01g065530.2.1	2	2	2	>Solyc01g065530.2.1 genomic_reference:SL2.40ch01 gene_region:64199720-64202838 transcript_region:SL2.40ch01:64199720..64202838+ functional_description:COBRA-like protein (AHRD V1 ***- Q655F2_ORYSJ); contains Interpro domain(s) IPR006918 Glycosyl-phospha	1	2	2	2	0	1	2	2	2	1	0	1	2	2	2	1	0	1	2	2	2	1	3.4	3.4	3.4	70.786	648	648	7.77							3	10				1	5	3	3
Solyc01g065570.2.1	Solyc01g065570.2.1	1	1	1	>Solyc01g065570.2.1 genomic_reference:SL2.40ch01 gene_region:64323619-64325092 transcript_region:SL2.40ch01:64323619..64325092+ go_terms:GO:0006457,GO:0031072 functional_description:Chaperone protein dnaJ 49 (AHRD V1 *-*- B6TUY9_MAIZE); contains Interpro	1	1	1	1	1	0	0	0	0	0	1	0	0	0	0	0	1	0	0	0	0	0	4.2	4.2	4.2	27.638	238	238	3			1								1
Solyc01g066480.2.1	Solyc01g066480.2.1	1	1	1	>Solyc01g066480.2.1 genomic_reference:SL2.40ch01 gene_region:66874829-66881864 transcript_region:SL2.40ch01:66874829..66881864- go_terms:GO:0008152 functional_description:Fumarylacetoacetate hydrolase domain-containing protein 1 (AHRD V1 **-- B6TV71_MAIZE	1	1	1	1	0	0	0	1	1	0	0	0	0	1	1	0	0	0	0	1	1	0	10.8	10.8	10.8	27.886	259	259	2.5		2	2											2	2
Solyc01g066720.2.1	Solyc01g066720.2.1	1	1	1	>Solyc01g066720.2.1 genomic_reference:SL2.40ch01 gene_region:67264660-67267017 transcript_region:SL2.40ch01:67264660..67267017- functional_description:Hypoxia induced protein conserved region containing protein (AHRD V1 ***- B6UCX6_MAIZE); contains Interp	1	1	1	1	0	0	1	1	1	0	0	0	1	1	1	0	0	0	1	1	1	0	27.8	27.8	27.8	10.72	97	97	2		5											2	1	2
Solyc01g066840.2.1	Solyc01g066840.2.1	1	1	1	>Solyc01g066840.2.1 genomic_reference:SL2.40ch01 gene_region:67445196-67447049 transcript_region:SL2.40ch01:67445196..67447049+ go_terms:GO:0003735 functional_description:40S ribosomal protein S21 (AHRD V1 ***- D7M5J1_ARALY); contains Interpro domain(s)	1	1	1	1	1	1	1	1	1	1	1	1	1	1	1	1	1	1	1	1	1	1	18.3	18.3	18.3	9.2503	82	82	2		7									2	1	1	1	1
Solyc01g067500.2.1	Solyc01g067500.2.1	1	1	1	>Solyc01g067500.2.1 genomic_reference:SL2.40ch01 gene_region:68612561-68622917 transcript_region:SL2.40ch01:68612561..68622917+ go_terms:GO:0005515 functional_description:Serine/threonine-protein phosphatase 2A regulatory subunit B&apos;&apos; subunit gam	1	1	1	1	0	0	0	1	1	0	0	0	0	1	1	0	0	0	0	1	1	0	2.1	2.1	2.1	54.806	478	478	6						2								1	1
Solyc01g067740.2.1	Solyc01g067740.2.1	4	4	4	>Solyc01g067740.2.1 genomic_reference:SL2.40ch01 gene_region:69074003-69078931 transcript_region:SL2.40ch01:69074003..69078931+ go_terms:GO:0004784 functional_description:Superoxide dismutase (AHRD V1 **** B1Q475_CAPCH); contains Interpro domain(s) IPR00	1	4	4	4	2	3	1	3	4	3	2	3	1	3	4	3	2	3	1	3	4	3	36.8	36.8	36.8	15.285	152	152	2.68		10	17	1							3	6	1	6	8
Solyc01g067750.2.1	Solyc01g067750.2.1	1	1	1	>Solyc01g067750.2.1 genomic_reference:SL2.40ch01 gene_region:69081973-69096361 transcript_region:SL2.40ch01:69081973..69096361+ go_terms:GO:0008152,GO:0005737,GO:0003855,GO:0055114 functional_description:Shikimate dehydrogenase (AHRD V1 ***- B6TSW1_MAIZE)	1	1	1	1	0	0	1	0	0	1	0	0	1	0	0	1	0	0	1	0	0	1	2.4	2.4	2.4	59.097	545	545	9.67									1	2			2
Solyc01g067890.2.1	Solyc01g067890.2.1	1	1	1	>Solyc01g067890.2.1 genomic_reference:SL2.40ch01 gene_region:69258969-69263260 transcript_region:SL2.40ch01:69258969..69263260- go_terms:GO:0016114,GO:0008152 functional_description:1-deoxy-D-xylulose 5-phosphate synthase 1 (AHRD V1 ***- C7U110_SOLLC); co	1	1	1	1	0	1	1	0	0	0	0	1	1	0	0	0	0	1	1	0	0	0	3.5	3.5	3.5	77.605	719	719	8.75							1	1		2		1	3
Solyc01g068530.2.1;Solyc05g005690.1.1	Solyc01g068530.2.1;Solyc05g005690.1.1	3;3	1;1	1;1	>Solyc01g068530.2.1 genomic_reference:SL2.40ch01 gene_region:70146434-70147153 transcript_region:SL2.40ch01:70146434..70147153- go_terms:GO:0005840 functional_description:30S ribosomal protein S9 (AHRD V1 ***- C5JX04_AJEDS); contains Interpro domain(s) I	2	3	1	1	2	2	3	3	3	2	1	1	1	1	1	1	1	1	1	1	1	1	22	6.7	6.7	17.115	150	150;147	4.39		6	6	3	1	2	2	1		2	2	3	9	2	3
Solyc01g073640.2.1;Solyc03g095970.2.1;Solyc01g091660.2.1	Solyc01g073640.2.1	13;2;1	13;2;1	13;2;1	>Solyc01g073640.2.1 genomic_reference:SL2.40ch01 gene_region:70261788-70263255 transcript_region:SL2.40ch01:70261788..70263255+ go_terms:GO:0008152,GO:0055114 functional_description:Uncharacterized oxidoreductase Mb1385 (AHRD V1 ***- Y1385_MYCBO); contain	3	13	13	13	3	5	8	12	12	8	3	5	8	12	12	8	3	5	8	12	12	8	67.2	67.2	67.2	27.06	259	259;259;260	5.33	15	40	35	33	16	14	19	27	26	26	5	19	38	75	64
Solyc01g073690.2.1	Solyc01g073690.2.1	9	9	9	>Solyc01g073690.2.1 genomic_reference:SL2.40ch01 gene_region:70303278-70304360 transcript_region:SL2.40ch01:70303278..70304360- go_terms:GO:0033178 functional_description:V-type ATP synthase subunit D (AHRD V1 ***- B0WRC9_CULQU); contains Interpro domain(	1	9	9	9	4	5	4	7	6	5	4	5	4	7	6	5	4	5	4	7	6	5	38.2	38.2	38.2	27.475	246	246	3.43		25	13	24	2			1		3	9	7	14	13	13
Solyc01g073740.2.1	Solyc01g073740.2.1	5	5	5	>Solyc01g073740.2.1 genomic_reference:SL2.40ch01 gene_region:70355760-70364545 transcript_region:SL2.40ch01:70355760..70364545+ go_terms:GO:0006099,GO:0044262 functional_description:Citrate synthase (AHRD V1 ***- O24135_TOBAC); contains Interpro domain(s)	1	5	5	5	3	1	0	4	5	2	3	1	0	4	5	2	3	1	0	4	5	2	16.7	16.7	16.7	53.049	474	474	4.3		2	2	10	12	1					5	1		10	9
Solyc01g074030.2.1	Solyc01g074030.2.1	2	2	2	>Solyc01g074030.2.1 genomic_reference:SL2.40ch01 gene_region:70603706-70610676 transcript_region:SL2.40ch01:70603706..70610676+ go_terms:GO:0005975 functional_description:Beta-glucosidase 01 (AHRD V1 ***- B5M9E4_SOLLC); contains Interpro domain(s) IPR013	1	2	2	2	0	0	1	1	1	0	0	0	1	1	1	0	0	0	1	1	1	0	6	6	6	58.669	517	517	4.14		1	1	2	2	1							1	4	2
Solyc01g079450.2.1	Solyc01g079450.2.1	5	5	5	>Solyc01g079450.2.1 genomic_reference:SL2.40ch01 gene_region:71013718-71023830 transcript_region:SL2.40ch01:71013718..71023830- go_terms:GO:0006508 functional_description:Peptidase S9 prolyl oligopeptidase active site domain protein (AHRD V1 ***- B4SK00_S	1	5	5	5	0	1	4	3	3	5	0	1	4	3	3	5	0	1	4	3	3	5	8.3	8.3	8.3	108.99	978	978	6.32					3	15	3	4				1	5	7	5
Solyc01g079540.2.1;Solyc01g100350.2.1;Solyc01g060130.2.1	Solyc01g079540.2.1;Solyc01g100350.2.1;Solyc01g060130.2.1	8;8;5	8;8;5	2;2;0	>Solyc01g079540.2.1 genomic_reference:SL2.40ch01 gene_region:71122244-71131393 transcript_region:SL2.40ch01:71122244..71131393+ go_terms:GO:0003924 functional_description:ADP-ribosylation factor-like protein 3 (AHRD V1 **-- ARL3_CAEEL); contains Interpro	3	8	8	2	5	6	6	6	4	3	5	6	6	6	4	3	2	1	0	2	2	0	51.8	51.8	11.9	21.924	193	193;193;193	4.85	2	18	25	7	3	2	5	8	5	10	15	17	24	13	10
Solyc01g079590.2.1	Solyc01g079590.2.1	1	1	1	>Solyc01g079590.2.1 genomic_reference:SL2.40ch01 gene_region:71205332-71212873 transcript_region:SL2.40ch01:71205332..71212873+ functional_description:Transmembrane protein 205 (AHRD V1 ***- B9EN72_SALSA)	1	1	1	1	0	0	1	1	1	1	0	0	1	1	1	1	0	0	1	1	1	1	5.6	5.6	5.6	23.61	213	213	2.33		4	2										2	1	2
Solyc01g079680.2.1	Solyc01g079680.2.1	1	1	1	>Solyc01g079680.2.1 genomic_reference:SL2.40ch01 gene_region:71306007-71308978 transcript_region:SL2.40ch01:71306007..71308978+ go_terms:GO:0005515,GO:0005098 functional_description:Ran GTPase activating protein (Fragment) (AHRD V1 **-* A7M8K5_NICBE); con	1	1	1	1	0	0	0	1	1	0	0	0	0	1	1	0	0	0	0	1	1	0	4	4	4	60.214	550	550	6						2								1	1
Solyc01g079720.2.1	Solyc01g079720.2.1	1	1	1	>Solyc01g079720.2.1 genomic_reference:SL2.40ch01 gene_region:71336146-71351250 transcript_region:SL2.40ch01:71336146..71351250- go_terms:GO:0004721,GO:0019901 functional_description:Kinase-associated protein phosphatase 1 (AHRD V1 **** A6N8J3_SOLPE); cont	1	1	1	1	0	0	1	1	1	1	0	0	1	1	1	1	0	0	1	1	1	1	2.3	2.3	2.3	66.608	597	597	6						4							1	1	1
Solyc01g079780.2.1	Solyc01g079780.2.1	1	1	1	>Solyc01g079780.2.1 genomic_reference:SL2.40ch01 gene_region:71427071-71430466 transcript_region:SL2.40ch01:71427071..71430466- functional_description:Uncharacterized GPI-anchored protein At5g19250 (AHRD V1 ***- UGPI3_ARATH)	1	1	1	1	0	1	0	0	0	0	0	1	0	0	0	0	0	1	0	0	0	0	5.7	5.7	5.7	21.406	194	194	4				1								1
Solyc01g079790.2.1	Solyc01g079790.2.1	1	1	1	>Solyc01g079790.2.1 genomic_reference:SL2.40ch01 gene_region:71433353-71437595 transcript_region:SL2.40ch01:71433353..71437595+ go_terms:GO:0008878 functional_description:Glucose-1-phosphate adenylyltransferase (AHRD V1 **** P93230_SOLLC); contains Interp	1	1	1	1	0	0	0	1	1	1	0	0	0	1	1	1	0	0	0	1	1	1	1.6	1.6	1.6	56.853	515	515	2.25		3	1											1	1
Solyc01g079820.2.1	Solyc01g079820.2.1	4	4	4	>Solyc01g079820.2.1 genomic_reference:SL2.40ch01 gene_region:71459091-71462906 transcript_region:SL2.40ch01:71459091..71462906- go_terms:GO:0016491,GO:0045454 functional_description:Redoxin domain protein (AHRD V1 **-- A1WHD5_VEREI); contains Interpro dom	1	4	4	4	1	3	0	2	3	2	1	3	0	2	3	2	1	3	0	2	3	2	38.4	38.4	38.4	20.572	190	190	3			11								1	3		2	3
Solyc01g079840.2.1	Solyc01g079840.2.1	1	1	1	>Solyc01g079840.2.1 genomic_reference:SL2.40ch01 gene_region:71475303-71486951 transcript_region:SL2.40ch01:71475303..71486951- go_terms:GO:0019781 functional_description:NEDD8-activating enzyme E1 catalytic subunit (AHRD V1 **** B6TJH0_MAIZE); contains I	1	1	1	1	0	0	1	0	0	0	0	0	1	0	0	0	0	0	1	0	0	0	2.9	2.9	2.9	49.442	448	448	10										1			1
Solyc01g079870.2.1;Solyc06g072040.1.1;Solyc03g110860.2.1	Solyc01g079870.2.1;Solyc06g072040.1.1;Solyc03g110860.2.1	1;1;1	1;1;1	1;1;1	>Solyc01g079870.2.1 genomic_reference:SL2.40ch01 gene_region:71515231-71516797 transcript_region:SL2.40ch01:71515231..71516797- go_terms:GO:0005515,GO:0003700 functional_description:Nuclear transcription factor Y subunit C-2 (AHRD V1 *-** B4FLF9_MAIZE); c	3	1	1	1	0	0	0	1	1	0	0	0	0	1	1	0	0	0	0	1	1	0	5	5	5	28.475	258	258;232;230	2.5		2	2											2	2
Solyc01g079880.2.1	Solyc01g079880.2.1	5	5	5	>Solyc01g079880.2.1 genomic_reference:SL2.40ch01 gene_region:71536915-71541059 transcript_region:SL2.40ch01:71536915..71541059- functional_description:Asparagine synthetase (AHRD V1 *--- Q9ZST6_ARATH)	1	5	5	5	3	1	3	3	4	3	3	1	3	3	4	3	3	1	3	3	4	3	37.7	37.7	37.7	25.252	236	236	3.06		14	13	3					1	1	6	3	4	7	7
Solyc01g080010.2.1	Solyc01g080010.2.1	1	1	1	>Solyc01g080010.2.1 genomic_reference:SL2.40ch01 gene_region:71649995-71651531 transcript_region:SL2.40ch01:71649995..71651531- go_terms:GO:0006508 functional_description:Xylanase inhibitor (Fragment) (AHRD V1 **-- Q53IQ4_WHEAT); contains Interpro domain(	1	1	1	1	1	0	0	0	0	0	1	0	0	0	0	0	1	0	0	0	0	0	5.7	5.7	5.7	46.548	438	438	4.5				1	1						2
Solyc01g080140.2.1	Solyc01g080140.2.1	1	1	1	>Solyc01g080140.2.1 genomic_reference:SL2.40ch01 gene_region:71805945-71820466 transcript_region:SL2.40ch01:71805945..71820466- functional_description:Dolichol-phosphate mannosyltransferase (AHRD V1 **-- C0NU33_AJECG); contains Interpro domain(s) IPR0137	1	1	1	1	1	0	0	0	1	0	1	0	0	0	1	0	1	0	0	0	1	0	6.1	6.1	6.1	37.213	342	342	4				2							1				1
Solyc01g080280.2.1	Solyc01g080280.2.1	4	2	2	>Solyc01g080280.2.1 genomic_reference:SL2.40ch01 gene_region:72039739-72045026 transcript_region:SL2.40ch01:72039739..72045026+ go_terms:GO:0004356 functional_description:Glutamine synthetase (AHRD V1 ***- B5LAU9_CAPAN); contains Interpro domain(s) IPR00	1	4	2	2	2	1	2	4	4	2	0	0	0	2	2	1	0	0	0	2	2	1	14.6	7.4	7.4	47.539	432	432	4.57				3	4									2	3
Solyc01g080460.2.1	Solyc01g080460.2.1	39	39	39	>Solyc01g080460.2.1 genomic_reference:SL2.40ch01 gene_region:72206073-72214485 transcript_region:SL2.40ch01:72206073..72214485+ go_terms:GO:0050242,GO:0016310,GO:0005524,GO:0003824 functional_description:Pyruvate phosphate dikinase (AHRD V1 ***- Q84N32_SO	1	39	39	39	17	18	31	30	26	21	17	18	31	30	26	21	17	18	31	30	26	21	53.4	53.4	53.4	105.85	965	965	6.93		27	34	28	43	51	55	64	72	84	49	53	125	97	81
Solyc01g080640.2.1	Solyc01g080640.2.1	18	18	17	>Solyc01g080640.2.1 genomic_reference:SL2.40ch01 gene_region:72398456-72405075 transcript_region:SL2.40ch01:72398456..72405075+ go_terms:GO:0015431 functional_description:Multidrug resistance protein ABC transporter family (AHRD V1 **-- B9GS96_POPTR); con	1	18	18	17	10	8	16	13	10	7	10	8	16	13	10	7	9	8	15	12	10	6	15.9	15.9	15.3	168.56	1498	1498	7.79			3	5	9	16	16	28	37	22	20	13	46	26	17
Solyc01g081070.2.1	Solyc01g081070.2.1	4	3	3	>Solyc01g081070.2.1 genomic_reference:SL2.40ch01 gene_region:72907113-72928750 transcript_region:SL2.40ch01:72907113..72928750+ go_terms:GO:0005515,GO:0005096 functional_description:Protein transport protein Sec23 (AHRD V1 ***- Q9LUG1_ARATH); contains Int	1	4	3	3	3	1	3	2	2	1	2	1	2	1	1	0	2	1	2	1	1	0	8.4	6.2	6.2	84.564	764	764	7.88							5	1		2	2	1	3	1	1
Solyc01g081190.2.1	Solyc01g081190.2.1	1	1	1	>Solyc01g081190.2.1 genomic_reference:SL2.40ch01 gene_region:72994229-72995987 transcript_region:SL2.40ch01:72994229..72995987+ go_terms:GO:0005509 functional_description:Calcium-binding EF hand family protein (AHRD V1 **** D7KZ13_ARALY); contains Interpr	1	1	1	1	0	0	0	1	0	0	0	0	0	1	0	0	0	0	0	1	0	0	14.5	14.5	14.5	18.79	166	166	3			1											1
Solyc01g081390.2.1	Solyc01g081390.2.1	1	1	1	>Solyc01g081390.2.1 genomic_reference:SL2.40ch01 gene_region:73112100-73113905 transcript_region:SL2.40ch01:73112100..73113905+ go_terms:GO:0008524 functional_description:Glucose 6 phosphate/phosphate translocator-like protein (AHRD V1 **** Q9LF61_ARATH);	1	1	1	1	0	0	0	1	0	0	0	0	0	1	0	0	0	0	0	1	0	0	6.4	6.4	6.4	46.779	422	422	4				1										1
Solyc01g081540.2.1	Solyc01g081540.2.1	5	3	3	>Solyc01g081540.2.1 genomic_reference:SL2.40ch01 gene_region:73239713-73251780 transcript_region:SL2.40ch01:73239713..73251780- go_terms:GO:0060001 functional_description:Myosin XI-F (AHRD V1 ***- B0CN60_NICBE); contains Interpro domain(s) IPR001609 Myo	1	5	3	3	1	1	3	3	3	3	0	0	1	3	2	1	0	0	1	3	2	1	4.3	2.3	2.3	177.89	1567	1567	9								2	4	2			1	4	2
Solyc01g081610.2.1	Solyc01g081610.2.1	4	4	4	>Solyc01g081610.2.1 genomic_reference:SL2.40ch01 gene_region:73313897-73316705 transcript_region:SL2.40ch01:73313897..73316705- go_terms:GO:0016231 functional_description:Beta-hexosaminidase 1 (AHRD V1 **** D3TI69_SOLLC); contains Interpro domain(s) IPR0	1	4	4	4	2	4	4	2	2	3	2	4	4	2	2	3	2	4	4	2	2	3	10.3	10.3	10.3	64.023	575	575	6.82					1	4	22	1			4	6	7	3	2
Solyc01g086850.2.1;Solyc11g010100.1.1;Solyc04g012180.2.1;Solyc11g012460.1.1;Solyc03g118820.2.1;Solyc05g054150.2.1;Solyc10g079030.1.1;Solyc03g064020.2.1;Solyc09g098170.2.1;Solyc09g097900.2.1	Solyc01g086850.2.1;Solyc11g010100.1.1;Solyc04g012180.2.1;Solyc11g012460.1.1;Solyc03g118820.2.1;Solyc05g054150.2.1;Solyc10g079030.1.1;Solyc03g064020.2.1;Solyc09g098170.2.1;Solyc09g097900.2.1	2;2;2;1;1;1;1;1;1;1	1;1;1;0;0;0;0;0;0;0	1;1;1;0;0;0;0;0;0;0	>Solyc01g086850.2.1 genomic_reference:SL2.40ch01 gene_region:73531859-73536531 transcript_region:SL2.40ch01:73531859..73536531- go_terms:GO:0005525 functional_description:Ras-related protein Rab-25 (AHRD V1 ***- RAB25_HUMAN); contains Interpro domain(s)	10	2	1	1	1	1	2	1	1	1	1	1	1	1	1	1	1	1	1	1	1	1	9.3	4.4	4.4	24.765	225	225;224;222;276;242;226;226;224;217;216	3		5	5	5							3	2	2	3	3
Solyc01g087120.2.1	Solyc01g087120.2.1	2	2	2	>Solyc01g087120.2.1 genomic_reference:SL2.40ch01 gene_region:73799914-73805436 transcript_region:SL2.40ch01:73799914..73805436+ go_terms:GO:0045261 functional_description:F1-ATP synthase delta subunit (AHRD V1 ***- Q9SXX1_IPOBA); contains Interpro domain(	1	2	2	2	0	1	0	2	2	0	0	1	0	2	2	0	0	1	0	2	2	0	14.6	14.6	14.6	26.475	239	239	2.67		3	6									1		3	5
Solyc01g087260.2.1;Solyc01g087250.2.1	Solyc01g087260.2.1	10;2	10;2	10;2	>Solyc01g087260.2.1 genomic_reference:SL2.40ch01 gene_region:73957796-73970716 transcript_region:SL2.40ch01:73957796..73970716- go_terms:GO:0045549 functional_description:Carotenoid cleavage dioxygenase 1B	2	10	10	10	2	0	8	8	9	5	2	0	8	8	9	5	2	0	8	8	9	5	24	24	24	61.175	545	545;545	6.27						34	3	4			3		12	10	10
Solyc01g087540.2.1	Solyc01g087540.2.1	1	1	1	>Solyc01g087540.2.1 genomic_reference:SL2.40ch01 gene_region:74242394-74244767 transcript_region:SL2.40ch01:74242394..74244767+ functional_description:Os01g0611000 protein (Fragment) (AHRD V1 ***- Q0JLB5_ORYSJ); contains Interpro domain(s) IPR006946 Pro	1	1	1	1	0	1	1	0	0	0	0	1	1	0	0	0	0	1	1	0	0	0	6.5	6.5	6.5	39.72	367	367	5					2							1	1
Solyc01g087610.2.1	Solyc01g087610.2.1	4	4	4	>Solyc01g087610.2.1 genomic_reference:SL2.40ch01 gene_region:74319149-74336096 transcript_region:SL2.40ch01:74319149..74336096- go_terms:GO:0004561 functional_description:Alpha-N-acetylglucosaminidase (AHRD V1 **** Q9ZR45_TOBAC); contains Interpro domain(	1	4	4	4	3	0	1	0	1	1	3	0	1	0	1	1	3	0	1	0	1	1	8.2	8.2	8.2	92.143	807	807	5.5			1			5					3		1		1
Solyc01g087730.2.1	Solyc01g087730.2.1	1	1	1	>Solyc01g087730.2.1 genomic_reference:SL2.40ch01 gene_region:74419417-74424513 transcript_region:SL2.40ch01:74419417..74424513+ go_terms:GO:0006396,GO:0005840,GO:0015934 functional_description:50S ribosomal protein L1 (AHRD V1 ***- A8YGI8_MICAE); contains	1	1	1	1	1	1	1	1	1	1	1	1	1	1	1	1	1	1	1	1	1	1	3	3	3	37.057	338	338	2.6		6	2	2							1	3	1	1	3
Solyc01g087820.2.1;Solyc01g087740.1.1	Solyc01g087820.2.1	5;2	4;1	2;0	>Solyc01g087820.2.1 genomic_reference:SL2.40ch01 gene_region:74463598-74466208 transcript_region:SL2.40ch01:74463598..74466208+ go_terms:GO:0006508,GO:0043086 functional_description:Subtilisin-like protease (AHRD V1 **-- O82777_SOLLC); contains Interpro d	2	5	4	2	4	4	5	0	0	1	4	4	4	0	0	1	2	2	2	0	0	0	9.4	8	4.1	84.914	777	777;769	7.14						1	17	4			6	5	10
Solyc01g087840.2.1	Solyc01g087840.2.1	4	1	1	>Solyc01g087840.2.1 genomic_reference:SL2.40ch01 gene_region:74475423-74478080 transcript_region:SL2.40ch01:74475423..74478080+ go_terms:GO:0004252 functional_description:Subtilisin-like protease (AHRD V1 **-- O82006_SOLLC); contains Interpro domain(s) I	1	4	1	1	2	3	4	0	0	1	0	1	1	0	0	0	0	1	1	0	0	0	7.6	2.2	2.2	83.148	763	763	10										2		1	1
Solyc01g087850.2.1	Solyc01g087850.2.1	12	12	8	>Solyc01g087850.2.1 genomic_reference:SL2.40ch01 gene_region:74480717-74483824 transcript_region:SL2.40ch01:74480717..74483824+ go_terms:GO:0006508,GO:0043086 functional_description:Subtilisin-like protease (AHRD V1 **-- O82777_SOLLC); contains Interpro d	1	12	12	8	9	5	9	5	3	0	9	5	9	5	3	0	8	4	5	3	1	0	22.1	22.1	16.2	82.225	761	761	9.06							12		8	27	16	7	13	8	3
Solyc01g088020.2.1	Solyc01g088020.2.1	3	3	3	>Solyc01g088020.2.1 genomic_reference:SL2.40ch01 gene_region:74630101-74643687 transcript_region:SL2.40ch01:74630101..74643687+ go_terms:GO:0048306 functional_description:Protein transport protein sec31 (AHRD V1 **-- C8V1I6_EMENI); contains Interpro domai	1	3	3	3	1	1	2	2	1	2	1	1	2	2	1	2	1	1	2	2	1	2	3.9	3.9	3.9	121.56	1124	1124	3.52		3	8	6	4						2	2	4	5	3
Solyc01g088080.2.1	Solyc01g088080.2.1	8	8	8	>Solyc01g088080.2.1 genomic_reference:SL2.40ch01 gene_region:74678732-74687543 transcript_region:SL2.40ch01:74678732..74687543+ go_terms:GO:0042623,GO:0051082 functional_description:T-complex protein theta subunit (AHRD V1 ***- A8IF08_CHLRE); contains Int	1	8	8	8	2	2	6	5	7	2	2	2	6	5	7	2	2	2	6	5	7	2	23.7	23.7	23.7	58.406	541	541	5.51		7	7	11	8	16	4	5	4	5	4	8	17	14	15
Solyc01g088170.2.1;Solyc11g071610.1.1;Solyc11g071600.1.1;Solyc01g088200.2.1	Solyc01g088170.2.1;Solyc11g071610.1.1	6;3;2;1	6;3;2;1	3;0;0;0	>Solyc01g088170.2.1 genomic_reference:SL2.40ch01 gene_region:74792841-74802738 transcript_region:SL2.40ch01:74792841..74802738+ go_terms:GO:0009055,GO:0051536,GO:0055114,GO:0050660 functional_description:Aldehyde oxidase (AHRD V1 ***- Q9FV24_SOLLC); conta	4	6	6	3	1	0	1	5	0	1	1	0	1	5	0	1	1	0	1	3	0	0	5.8	5.8	2.9	149.78	1367	1367;1312;1364;507	8.36				1		1	1	1	3	4	1		1	8
Solyc01g088370.2.1	Solyc01g088370.2.1	18	18	18	>Solyc01g088370.2.1 genomic_reference:SL2.40ch01 gene_region:74897598-74903074 transcript_region:SL2.40ch01:74897598..74903074+ go_terms:GO:0032947,GO:0003743 functional_description:Eukaryotic translation initiation factor 3 subunit B (AHRD V1 **** B2VZ72	1	18	18	18	8	8	13	16	14	11	8	8	13	16	14	11	8	8	13	16	14	11	30.7	30.7	30.7	82.718	717	717	6.86				1	12	40	57	30	4	3	8	11	29	47	38
Solyc01g088400.2.1;Solyc01g088430.2.1;Solyc03g065250.2.1;Solyc12g100270.1.1;Solyc08g044260.2.1	Solyc01g088400.2.1	11;3;2;2;1	11;3;2;2;1	11;3;2;2;1	>Solyc01g088400.2.1 genomic_reference:SL2.40ch01 gene_region:74964023-74968482 transcript_region:SL2.40ch01:74964023..74968482+ go_terms:GO:0009924 functional_description:CER1 (AHRD V1 **-- B6TFH3_MAIZE); contains Interpro domain(s) IPR006694 Fatty acid	5	11	11	11	5	9	9	0	0	0	5	9	9	0	0	0	5	9	9	0	0	0	25.3	25.3	25.3	73.197	628	628;625;626;620;570	8.65					1	2	11	10	11	22	10	19	28
Solyc01g088560.2.1;Solyc03g078570.2.1;Solyc05g051570.2.1	Solyc01g088560.2.1;Solyc03g078570.2.1;Solyc05g051570.2.1	4;3;2	4;3;2	4;3;2	>Solyc01g088560.2.1 genomic_reference:SL2.40ch01 gene_region:75096820-75102455 transcript_region:SL2.40ch01:75096820..75102455- go_terms:GO:0003924 functional_description:Ras-related protein Rab-6A (AHRD V1 ***- B6STE7_MAIZE); contains Interpro domain(s)	3	4	4	4	2	3	2	1	3	4	2	3	2	1	3	4	2	3	2	1	3	4	22.1	22.1	22.1	23.098	208	208;207;207	2.78		6	16	1							4	4	4	1	5
Solyc01g088590.2.1	Solyc01g088590.2.1	4	4	4	>Solyc01g088590.2.1 genomic_reference:SL2.40ch01 gene_region:75117950-75118668 transcript_region:SL2.40ch01:75117950..75118668- go_terms:GO:0030599 functional_description:Invertase inhibitor (AHRD V1 ***- A7IZL0_COFCA); contains Interpro domain(s) IPR006	1	4	4	4	3	1	2	1	2	0	3	1	2	1	2	0	3	1	2	1	2	0	30.1	30.1	30.1	20.605	186	186	3		1	14	1							7	1	2	2	4
Solyc01g088610.2.1	Solyc01g088610.2.1	2	2	2	>Solyc01g088610.2.1 genomic_reference:SL2.40ch01 gene_region:75132658-75135971 transcript_region:SL2.40ch01:75132658..75135971- functional_description:chaperonin (AHRD V1 ***- B5IMI3_9CHRO); contains Interpro domain(s) IPR001476 Chaperonin Cpn10	1	2	2	2	0	0	1	2	2	1	0	0	1	2	2	1	0	0	1	2	2	1	28.9	28.9	28.9	14.93	135	135	2		6											1	2	2
Solyc01g089970.2.1;Solyc09g055420.1.1	Solyc01g089970.2.1	7;1	7;1	6;1	>Solyc01g089970.2.1 genomic_reference:SL2.40ch01 gene_region:75448922-75450433 transcript_region:SL2.40ch01:75448922..75450433+ go_terms:GO:0006241 functional_description:Nucleoside diphosphate kinase (AHRD V1 ***- Q3Y5A4_SOLCH); contains Interpro domain(	2	7	7	6	6	6	7	6	6	6	6	6	7	6	6	6	5	5	6	5	5	5	47.3	47.3	41.2	16.252	148	148;117	3.36	8	79	19	7	3	1	6	4	6	7	16	27	33	20	20
Solyc01g090170.2.1;Solyc05g053940.2.1	Solyc01g090170.2.1;Solyc05g053940.2.1	4;4	3;3	1;1	>Solyc01g090170.2.1 genomic_reference:SL2.40ch01 gene_region:75563002-75569993 transcript_region:SL2.40ch01:75563002..75569993+ go_terms:GO:0015031,GO:0007264,GO:0005525,GO:0007165,GO:0005622 functional_description:Ras-related protein Rab-1A (AHRD V1 ***-	2	4	3	1	3	3	4	2	2	1	3	2	3	1	1	0	1	1	1	0	0	0	27.6	22.2	7.9	22.458	203	203;203	3.76		6	8					1		2	3	4	6	2	2
Solyc01g090410.2.1	Solyc01g090410.2.1	5	5	5	>Solyc01g090410.2.1 genomic_reference:SL2.40ch01 gene_region:75848647-75851160 transcript_region:SL2.40ch01:75848647..75851160+ go_terms:GO:0008474 functional_description:Palmitoyl protein thioesterase family protein (AHRD V1 **** D7LRP2_ARALY); contains	1	5	5	5	5	1	2	2	0	1	5	1	2	2	0	1	5	1	2	2	0	1	23	23	23	36.17	322	322	4.14				12	2						8	1	2	2
Solyc01g090430.2.1;Solyc10g047320.1.1	Solyc01g090430.2.1;Solyc10g047320.1.1	1;1	1;1	1;1	>Solyc01g090430.2.1 genomic_reference:SL2.40ch01 gene_region:75881820-75886628 transcript_region:SL2.40ch01:75881820..75886628+ go_terms:GO:0005515,GO:0000166 functional_description:Cc-nbs-lrr, resistance protein;>Solyc10g047320.1.1 genomic_reference:SL2	2	1	1	1	1	0	0	1	1	0	1	0	0	1	1	0	1	0	0	1	1	0	1.8	1.8	1.8	101.56	888	888;885	3.9		2	2	2	3	1					1			5	4
Solyc01g090700.2.1	Solyc01g090700.2.1	1	1	1	>Solyc01g090700.2.1 genomic_reference:SL2.40ch01 gene_region:76099361-76107876 transcript_region:SL2.40ch01:76099361..76107876- go_terms:GO:0008152 functional_description:Enoyl-CoA-hydratase (AHRD V1 ***- Q9SE41_AVIMR); contains Interpro domain(s) IPR001	1	1	1	1	0	1	0	0	0	0	0	1	0	0	0	0	0	1	0	0	0	0	3.7	3.7	3.7	45.118	404	404	10										1		1
Solyc01g090710.2.1	Solyc01g090710.2.1	3	1	1	>Solyc01g090710.2.1 genomic_reference:SL2.40ch01 gene_region:76110717-76113403 transcript_region:SL2.40ch01:76110717..76113403+ go_terms:GO:0005515,GO:0030060 functional_description:Malate dehydrogenase, cytoplasmic (AHRD V1 **** MDHC_ORYSJ); contains Int	1	3	1	1	1	1	1	3	2	3	0	0	0	1	0	1	0	0	0	1	0	1	10.5	3.6	3.6	35.881	334	334	4.67				1	2									1
Solyc01g090750.2.1	Solyc01g090750.2.1	10	10	10	>Solyc01g090750.2.1 genomic_reference:SL2.40ch01 gene_region:76162903-76172451 transcript_region:SL2.40ch01:76162903..76172451+ go_terms:GO:0051082 functional_description:T-complex protein 1 subunit alpha (AHRD V1 ***- B9SF60_RICCO); contains Interpro dom	1	10	10	10	7	6	7	10	10	6	7	6	7	10	10	6	7	6	7	10	10	6	29	29	29	59.193	545	545	4.38		25	31	29	27	11	4	3	4	7	20	12	26	37	35
Solyc01g091220.2.1;Solyc03g083530.2.1;Solyc10g018250.1.1;Solyc11g072260.1.1;Solyc05g051000.2.1	Solyc01g091220.2.1;Solyc03g083530.2.1;Solyc10g018250.1.1;Solyc11g072260.1.1;Solyc05g051000.2.1	6;6;6;6;5	6;6;6;6;5	6;6;6;6;5	>Solyc01g091220.2.1 genomic_reference:SL2.40ch01 gene_region:76658791-76661150 transcript_region:SL2.40ch01:76658791..76661150- go_terms:GO:0003735,GO:0070181 functional_description:40S ribosomal protein S13 (AHRD V1 ***- D7LRU2_ARALY); contains Interpro	5	6	6	6	3	1	5	4	4	3	3	1	5	4	4	3	3	1	5	4	4	3	38.4	38.4	38.4	17.061	151	151;151;151;151;151	2.56		18	16	2							5	3	7	8	7
Solyc01g091530.2.1	Solyc01g091530.2.1	9	9	9	>Solyc01g091530.2.1 genomic_reference:SL2.40ch01 gene_region:76909578-76911211 transcript_region:SL2.40ch01:76909578..76911211- go_terms:GO:0005516 functional_description:Fasciclin-like arabinogalactan protein 13 (AHRD V1 ***- A9XTL8_GOSHI); contains Inte	1	9	9	9	7	8	5	5	6	6	7	8	5	5	6	6	7	8	5	5	6	6	35.5	35.5	35.5	43.073	414	414	6.11		5	26	18	26	27	44	33	16	6	29	36	18	38	52
Solyc01g091690.2.1	Solyc01g091690.2.1	2	2	2	>Solyc01g091690.2.1 genomic_reference:SL2.40ch01 gene_region:77031346-77036001 transcript_region:SL2.40ch01:77031346..77036001- functional_description:Dehydration-responsive family protein (AHRD V1 **-- D7M5L0_ARALY); contains Interpro domain(s) IPR00415	1	2	2	2	0	1	2	1	0	0	0	1	2	1	0	0	0	1	2	1	0	0	5.3	5.3	5.3	71.886	636	636	8.12						2	1	1	2	2		2	3	3
Solyc05g050490.2.1;Solyc10g017810.1.1;Solyc01g091880.2.1	Solyc05g050490.2.1;Solyc10g017810.1.1;Solyc01g091880.2.1	1;1;1	1;1;1	1;1;1	>Solyc05g050490.2.1 genomic_reference:SL2.40ch05 gene_region:59778185-59783636 transcript_region:SL2.40ch05:59778185..59783636+ go_terms:GO:0006875,GO:0006468 functional_description:ATPase (AHRD V1 *-*- D3E0U6_METRM); contains Interpro domain(s) IPR00334	3	1	1	1	1	0	1	1	1	1	1	0	1	1	1	1	1	0	1	1	1	1	2.8	2.8	2.8	86.567	761	761;362;360	5					5						1		1	1	1
Solyc01g094030.2.1;Solyc05g047710.2.1;Solyc10g052520.1.1	Solyc01g094030.2.1	4;1;1	4;1;1	4;1;1	>Solyc01g094030.2.1 genomic_reference:SL2.40ch01 gene_region:77358539-77370893 transcript_region:SL2.40ch01:77358539..77370893- go_terms:GO:0008289 functional_description:Syt1 synaptotagmin Ca2+-dependent lipid-binding protein putati (IC) (AHRD V1 *--* Q0	3	4	4	4	3	2	3	4	3	3	3	2	3	4	3	3	3	2	3	4	3	3	9.1	9.1	9.1	54.633	505	505;495;257	7.09				1	7	12	5	10	4	5	3	5	14	9	5
Solyc01g094200.2.1	Solyc01g094200.2.1	7	7	7	>Solyc01g094200.2.1 genomic_reference:SL2.40ch01 gene_region:77521221-77531982 transcript_region:SL2.40ch01:77521221..77531982+ go_terms:GO:0006108,GO:0008152,GO:0051287,GO:0016616,GO:0055114 functional_description:NAD-dependent malic enzyme 2 (AHRD V1 **	1	7	7	7	2	1	2	6	4	2	2	1	2	6	4	2	2	1	2	6	4	2	16.3	16.3	16.3	66.284	601	601	4.4		5	2	7	8	8					5	2	5	8	8
Solyc01g094280.2.1	Solyc01g094280.2.1	1	1	1	>Solyc01g094280.2.1 genomic_reference:SL2.40ch01 gene_region:77576917-77580139 transcript_region:SL2.40ch01:77576917..77580139- go_terms:GO:0009396,GO:0008152 functional_description:FolD bifunctional protein (AHRD V1 ***- B6TJF9_MAIZE); contains Interpro	1	1	1	1	0	0	0	1	1	0	0	0	0	1	1	0	0	0	0	1	1	0	7.9	7.9	7.9	39.953	368	368	3.33		2	2		2									3	3
Solyc01g094290.2.1	Solyc01g094290.2.1	1	1	1	>Solyc01g094290.2.1 genomic_reference:SL2.40ch01 gene_region:77580564-77591455 transcript_region:SL2.40ch01:77580564..77591455- go_terms:GO:0008152,GO:0016021,GO:0006813 functional_description:Glutathione-regulated potassium-efflux system protein (AHRD V1	1	1	1	1	0	0	0	1	1	0	0	0	0	1	1	0	0	0	0	1	1	0	2.2	2.2	2.2	128.77	1198	1198	7						1	1	1						2	1
Solyc01g094370.2.1	Solyc01g094370.2.1	4	3	3	>Solyc01g094370.2.1 genomic_reference:SL2.40ch01 gene_region:77641584-77645425 transcript_region:SL2.40ch01:77641584..77645425- go_terms:GO:0003677 functional_description:Remorin 2 (AHRD V1 ***- Q9XEX9_SOLLC); contains Interpro domain(s) IPR005516 Remor	1	4	3	3	2	0	1	2	2	2	1	0	0	1	2	2	1	0	0	1	2	2	15.5	11.5	11.5	19.169	174	174	2.88		1	7								1			2	2
Solyc01g094410.2.1	Solyc01g094410.2.1	2	2	2	>Solyc01g094410.2.1 genomic_reference:SL2.40ch01 gene_region:77672093-77675555 transcript_region:SL2.40ch01:77672093..77675555+ functional_description:Phosphoribosylanthranilate transferase (Fragment) (AHRD V1 *--- Q43085_PEA); contains Interpro domain(s)	1	2	2	2	0	0	0	1	1	0	0	0	0	1	1	0	0	0	0	1	1	0	1.8	1.8	1.8	114.22	1009	1009	8								2						1	1
Solyc01g094500.2.1	Solyc01g094500.2.1	1	1	1	>Solyc01g094500.2.1 genomic_reference:SL2.40ch01 gene_region:77712515-77715408 transcript_region:SL2.40ch01:77712515..77715408- go_terms:GO:0016787,GO:0003824,GO:0055114 functional_description:Riboflavin biosynthesis protein ribD (AHRD V1 ***- B6TRH4_MAIZ	1	1	1	1	0	0	1	0	0	1	0	0	1	0	0	1	0	0	1	0	0	1	3.2	3.2	3.2	48.009	439	439	2		2											1
Solyc01g094540.2.1;Solyc05g049950.2.1	Solyc01g094540.2.1;Solyc05g049950.2.1	2;1	2;1	2;1	>Solyc01g094540.2.1 genomic_reference:SL2.40ch01 gene_region:77730818-77733865 transcript_region:SL2.40ch01:77730818..77733865- functional_description:Small nuclear ribonucleoprotein-associated protein B (AHRD V1 *-*- B6T3Z9_MAIZE); contains Interpro doma	2	2	2	2	0	1	1	1	1	1	0	1	1	1	1	1	0	1	1	1	1	1	8.6	8.6	8.6	29.878	280	280;281	2.2		4	1									1	1	1	1
Solyc01g094580.2.1	Solyc01g094580.2.1	1	1	1	>Solyc01g094580.2.1 genomic_reference:SL2.40ch01 gene_region:77758296-77767159 transcript_region:SL2.40ch01:77758296..77767159- go_terms:GO:0016161 functional_description:Beta-amylase 9 (AHRD V1 **** D7M5N4_ARALY); contains Interpro domain(s) IPR013781	1	1	1	1	1	0	1	1	1	0	1	0	1	1	1	0	1	0	1	1	1	0	1.7	1.7	1.7	77.864	695	695	7.3						2	5	2		1	2		2	2	4
Solyc01g094690.2.1	Solyc01g094690.2.1	6	2	2	>Solyc01g094690.2.1 genomic_reference:SL2.40ch01 gene_region:77897514-77900268 transcript_region:SL2.40ch01:77897514..77900268+ go_terms:GO:0016020,GO:0016021 functional_description:Aquaporin (AHRD V1 ***- Q40266_MESCR); contains Interpro domain(s) IPR01	1	6	2	2	5	2	1	5	4	3	2	0	1	2	1	0	2	0	1	2	1	0	36.5	8.1	8.1	30.482	285	285	6					2	3	2				2		1	2	2
Solyc01g094720.2.1	Solyc01g094720.2.1	1	1	1	>Solyc01g094720.2.1 genomic_reference:SL2.40ch01 gene_region:77913332-77919557 transcript_region:SL2.40ch01:77913332..77919557+ go_terms:GO:0005315 functional_description:Vesicular glutamate transporter (AHRD V1 **-* B3A011_9PULM); contains Interpro domai	1	1	1	1	0	0	0	0	1	1	0	0	0	0	1	1	0	0	0	0	1	1	1.7	1.7	1.7	66.76	606	606	3.71		1	2	2	2										3
Solyc01g095150.2.1	Solyc01g095150.2.1	4	4	4	>Solyc01g095150.2.1 genomic_reference:SL2.40ch01 gene_region:78285184-78287680 transcript_region:SL2.40ch01:78285184..78287680+ go_terms:GO:0009269 functional_description:Late embryogenesis abundant protein (Fragment) (AHRD V1 **-- B7TGE2_PINSY); contains	1	4	4	4	4	4	3	3	4	2	4	4	3	3	4	2	4	4	3	3	4	2	32.8	32.8	32.8	19.123	174	174	3.12		25	15	2	1	1		1	2	1	10	10	9	5	10
Solyc01g095200.2.1;Solyc10g011870.2.1;Solyc06g036430.2.1	Solyc01g095200.2.1	5;2;1	5;2;1	4;1;0	>Solyc01g095200.2.1 genomic_reference:SL2.40ch01 gene_region:78306398-78309475 transcript_region:SL2.40ch01:78306398..78309475+ go_terms:GO:0005783 functional_description:Reticulon family protein (AHRD V1 ***- B2WS91_9BRAS); contains Interpro domain(s) I	3	5	5	4	2	1	5	2	1	2	2	1	5	2	1	2	2	1	4	1	1	1	26.6	26.6	23.6	29.718	263	263;263;253	4.22		1	11	16	5				2	1	6	3	10	6	5
Solyc05g050200.2.1;Solyc01g095410.2.1	Solyc05g050200.2.1;Solyc01g095410.2.1	1;1	1;1	1;1	>Solyc05g050200.2.1 genomic_reference:SL2.40ch05 gene_region:59394632-59396589 transcript_region:SL2.40ch05:59394632..59396589+ go_terms:GO:0003743 functional_description:Eukaryotic translation initiation factor 1A (AHRD V1 **** Q7Y1V3_ORYSJ); contains In	2	1	1	1	1	1	1	1	1	0	1	1	1	1	1	0	1	1	1	1	1	0	11	11	11	16.474	145	145;144	2.38		5	3								1	2	1	2	2
Solyc01g095430.2.1	Solyc01g095430.2.1	3	3	3	>Solyc01g095430.2.1 genomic_reference:SL2.40ch01 gene_region:78441004-78444296 transcript_region:SL2.40ch01:78441004..78444296- functional_description:Threonine endopeptidase (AHRD V1 **-- B6TCN7_MAIZE)	1	3	3	3	3	3	3	3	3	1	3	3	3	3	3	1	3	3	3	3	3	1	18.8	18.8	18.8	17.988	170	170	2.06		16	1								4	3	3	3	3
Solyc01g095490.2.1;Solyc03g007470.2.1;Solyc03g033410.2.1;Solyc05g050230.2.1;Solyc06g007510.2.1;Solyc06g082600.2.1;Solyc07g066080.2.1;Solyc08g008220.2.1;Solyc10g011740.2.1;Solyc12g056100.1.1;Solyc08g081950.2.1	Solyc01g095490.2.1;Solyc03g007470.2.1;Solyc03g033410.2.1;Solyc05g050230.2.1;Solyc06g007510.2.1;Solyc06g082600.2.1;Solyc07g066080.2.1;Solyc08g008220.2.1;Solyc10g011740.2.1;Solyc12g056100.1.1;Solyc08g081950.2.1	1;1;1;1;1;1;1;1;1;1;1	1;1;1;1;1;1;1;1;1;1;1	1;1;1;1;1;1;1;1;1;1;1	>Solyc01g095490.2.1 genomic_reference:SL2.40ch01 gene_region:78493186-78497889 transcript_region:SL2.40ch01:78493186..78497889+ go_terms:GO:0004842 functional_description:Ubiquitin-conjugating enzyme E2 8 (AHRD V1 **** UBC8_ARATH); contains Interpro domai	11	1	1	1	1	0	0	1	1	0	1	0	0	1	1	0	1	0	0	1	1	0	18.2	18.2	18.2	16.546	148	148;148;148;148;148;148;148;148;148;148;119	2.38		5	3								1			3	4
Solyc01g095670.2.1	Solyc01g095670.2.1	2	2	2	>Solyc01g095670.2.1 genomic_reference:SL2.40ch01 gene_region:78628729-78632811 transcript_region:SL2.40ch01:78628729..78632811- go_terms:GO:0005515 functional_description:Rhodanese-related sulfurtransferase (AHRD V1 *--- A0NUG1_9RHOB); contains Interpro d	1	2	2	2	1	1	2	1	1	0	1	1	2	1	1	0	1	1	2	1	1	0	5.9	5.9	5.9	46.836	442	442	3.27		4	1	5	1						2	1	4	2	2
Solyc01g096040.2.1	Solyc01g096040.2.1	1	1	1	>Solyc01g096040.2.1 genomic_reference:SL2.40ch01 gene_region:78888446-78890253 transcript_region:SL2.40ch01:78888446..78890253- go_terms:GO:0006508 functional_description:Aspartic proteinase nepenthesin I (AHRD V1 **-- A9ZMF9_NEPAL); contains Interpro dom	1	1	1	1	1	1	1	0	0	0	1	1	1	0	0	0	1	1	1	0	0	0	4	4	4	51.479	481	481	4.75				1	3						2	1	1
Solyc01g096060.2.1	Solyc01g096060.2.1	12	12	12	>Solyc01g096060.2.1 genomic_reference:SL2.40ch01 gene_region:78920259-78923372 transcript_region:SL2.40ch01:78920259..78923372+ go_terms:GO:0008262 functional_description:Nuclear envelope protein that mediates the nuclear export of importin alpha (Srp1p)	1	12	12	12	2	1	7	7	10	5	2	1	7	7	10	5	2	1	7	7	10	5	19.5	19.5	19.5	109.65	975	975	7.75		3	2		1	6	14	23	14	12	3	3	23	15	22
Solyc01g096240.2.1	Solyc01g096240.2.1	1	1	1	>Solyc01g096240.2.1 genomic_reference:SL2.40ch01 gene_region:79091598-79095176 transcript_region:SL2.40ch01:79091598..79095176+ functional_description:Homology to unknown gene (AHRD V1 ***- Q01FV7_OSTTA)	1	1	1	1	1	1	1	1	0	0	1	1	1	1	0	0	1	1	1	1	0	0	9.1	9.1	9.1	30.502	276	276	3.12			7	1							2	3	2	1
Solyc01g096270.2.1	Solyc01g096270.2.1	1	1	1	>Solyc01g096270.2.1 genomic_reference:SL2.40ch01 gene_region:79110769-79111451 transcript_region:SL2.40ch01:79110769..79111451+ functional_description:Unknown Protein (AHRD V1)	1	1	1	1	1	1	1	1	1	1	1	1	1	1	1	1	1	1	1	1	1	1	23.1	23.1	23.1	7.1192	65	65	3.1		2	6	1	1						1	2	1	3	2
Solyc01g096430.2.1;Solyc01g096420.2.1	Solyc01g096430.2.1	4;1	4;1	4;1	>Solyc01g096430.2.1 genomic_reference:SL2.40ch01 gene_region:79285952-79288255 transcript_region:SL2.40ch01:79285952..79288255- functional_description:Predicted NADPH-dependent FMN reductase (AHRD V1 ***- Q0W0S0_UNCMA); contains Interpro domain(s) IPR005	2	4	4	4	1	4	1	2	3	1	1	4	1	2	3	1	1	4	1	2	3	1	34.5	34.5	34.5	21.332	194	194;193	2.94		4	12	1	1						1	7	1	2	3
Solyc01g096580.2.1;Solyc01g096590.2.1	Solyc01g096580.2.1;Solyc01g096590.2.1	2;2	2;2	2;2	>Solyc01g096580.2.1 genomic_reference:SL2.40ch01 gene_region:79412855-79415018 transcript_region:SL2.40ch01:79412855..79415018- go_terms:GO:0005840,GO:0015935 functional_description:30S ribosomal protein S10 (AHRD V1 ***- RS10_CAMFF); contains Interpro do	2	2	2	2	1	1	2	1	2	1	1	1	2	1	2	1	1	1	2	1	2	1	16.2	16.2	16.2	13.118	117	117;117	4.73		7	6			1	3	2	1	2	2	6	7	1	4
Solyc01g096870.2.1	Solyc01g096870.2.1	1	1	1	>Solyc01g096870.2.1 genomic_reference:SL2.40ch01 gene_region:79627044-79633011 transcript_region:SL2.40ch01:79627044..79633011+ go_terms:GO:0004818,GO:0005515 functional_description:Prolyl-tRNA synthetase (AHRD V1 **** Q7XZD2_RAPSA); contains Interpro dom	1	1	1	1	1	0	1	1	1	1	1	0	1	1	1	1	1	0	1	1	1	1	2.4	2.4	2.4	61.136	547	547	2		5									1		1	1	1
Solyc01g096900.2.1	Solyc01g096900.2.1	2	2	2	>Solyc01g096900.2.1 genomic_reference:SL2.40ch01 gene_region:79648895-79670117 transcript_region:SL2.40ch01:79648895..79670117+ go_terms:GO:0005694 functional_description:DNA gyrase subunit A family protein (AHRD V1 ***- D7L923_ARALY); contains Interpro d	1	2	2	2	0	0	2	1	1	1	0	0	2	1	1	1	0	0	2	1	1	1	2.7	2.7	2.7	105.29	953	953	4.5		1	1	3	3	1	1						4	2	1
Solyc01g097000.2.1	Solyc01g097000.2.1	4	3	3	>Solyc01g097000.2.1 genomic_reference:SL2.40ch01 gene_region:79740438-79746490 transcript_region:SL2.40ch01:79740438..79746490+ go_terms:GO:0005975 functional_description:Beta-D-glucosidase (AHRD V1 ***- Q7XAS3_GOSHI); contains Interpro domain(s) IPR0017	1	4	3	3	0	0	1	2	0	2	0	0	0	1	0	2	0	0	0	1	0	2	8.6	7.1	7.1	72.641	662	662	6.75						1	3							1
Solyc01g097240.2.1	Solyc01g097240.2.1	8	8	8	>Solyc01g097240.2.1 genomic_reference:SL2.40ch01 gene_region:79922952-79924628 transcript_region:SL2.40ch01:79922952..79924628- go_terms:GO:0016998,GO:0050832 functional_description:Pathogenesis-related protein 4B (Fragment) (AHRD V1 **-- Q6LBM4_TOBAC); c	1	8	8	8	8	8	4	0	3	2	8	8	4	0	3	2	8	8	4	0	3	2	72	72	72	16.026	143	143	2.07		28	2								9	12	4		3
Solyc01g097340.2.1	Solyc01g097340.2.1	4	1	1	>Solyc01g097340.2.1 genomic_reference:SL2.40ch01 gene_region:79999429-80002633 transcript_region:SL2.40ch01:79999429..80002633+ go_terms:GO:0044237,GO:0008152 functional_description:NAD-dependent epimerase/dehydratase family protein-like protein (AHRD V1	1	4	1	1	0	0	0	4	3	3	0	0	0	1	1	1	0	0	0	1	1	1	12.5	4.3	4.3	42.456	376	376	4		2	1	2	3	1								3	2
Solyc01g097450.2.1	Solyc01g097450.2.1	2	2	2	>Solyc01g097450.2.1 genomic_reference:SL2.40ch01 gene_region:80067623-80073617 transcript_region:SL2.40ch01:80067623..80073617+ go_terms:GO:0015035 functional_description:Thioredoxin-like protein 1 (AHRD V1 ***- B6SHZ5_MAIZE); contains Interpro domain(s)	1	2	2	2	1	1	1	1	2	1	1	1	1	1	2	1	1	1	1	1	2	1	19.9	19.9	19.9	19.62	176	176	2.55		5	6								2	2	1	2	3
Solyc01g097460.2.1	Solyc01g097460.2.1	7	7	7	>Solyc01g097460.2.1 genomic_reference:SL2.40ch01 gene_region:80067637-80074843 transcript_region:SL2.40ch01:80067637..80074843+ go_terms:GO:0009052 functional_description:Ribose-5-phosphate isomerase (AHRD V1 ***- A8IRQ1_CHLRE); contains Interpro domain(s	1	7	7	7	4	6	4	6	5	3	4	6	4	6	5	3	4	6	4	6	5	3	34.8	34.8	34.8	31.147	293	293	3.79		3	6	42	1						6	18	6	8	9
Solyc01g097510.2.1;Solyc01g097540.2.1	Solyc01g097510.2.1	3;1	3;1	3;1	>Solyc01g097510.2.1 genomic_reference:SL2.40ch01 gene_region:80096980-80100082 transcript_region:SL2.40ch01:80096980..80100082- go_terms:GO:0005544 functional_description:Annexin 3 (AHRD V1 ***- A9X4R3_BRAJU); contains Interpro domain(s) IPR015472 Annex	2	3	3	3	1	0	0	1	1	2	1	0	0	1	1	2	1	0	0	1	1	2	14.8	14.8	14.8	35.901	318	318;318	4				5							1			1	1
Solyc01g097520.2.1;Solyc01g097550.2.1	Solyc01g097520.2.1	16;4	16;4	16;4	>Solyc01g097520.2.1 genomic_reference:SL2.40ch01 gene_region:80105571-80107823 transcript_region:SL2.40ch01:80105571..80107823+ go_terms:GO:0005544 functional_description:Annexin 11 (AHRD V1 ***- D6QX28_SOYBN); contains Interpro domain(s) IPR009118 Anne	2	16	16	16	9	0	7	14	14	7	9	0	7	14	14	7	9	0	7	14	14	7	50	50	50	36.468	316	316;313	3.92		9	15	60	22	1					15		10	31	32
Solyc01g097760.2.1;Solyc06g050120.2.1;Solyc06g064460.2.1;Solyc06g064470.2.1;Solyc10g018810.1.1	Solyc01g097760.2.1;Solyc06g050120.2.1;Solyc06g064460.2.1;Solyc06g064470.2.1	5;4;4;4;1	5;4;4;4;1	5;4;4;4;1	>Solyc01g097760.2.1 genomic_reference:SL2.40ch01 gene_region:80235519-80237685 transcript_region:SL2.40ch01:80235519..80237685+ go_terms:GO:0003735 functional_description:Ribosomal protein L7a (AHRD V1 ***- A8J567_CHLRE); contains Interpro domain(s) IPR0	5	5	5	5	1	1	2	4	2	0	1	1	2	4	2	0	1	1	2	4	2	0	23.6	23.6	23.6	29.222	258	258;259;258;258;77	4.06		3	8	3				1	1	1	2	3	4	6	2
Solyc01g097770.2.1	Solyc01g097770.2.1	7	7	5	>Solyc01g097770.2.1 genomic_reference:SL2.40ch01 gene_region:80240073-80252816 transcript_region:SL2.40ch01:80240073..80252816- go_terms:GO:0010181,GO:0004674 functional_description:Serine/threonine protein kinase (AHRD V1 *-** D2V878_NAEGR); contains Int	1	7	7	5	0	0	0	4	6	3	0	0	0	4	6	3	0	0	0	3	5	2	9.6	9.6	7.7	106.7	955	955	6.9		2	2	1	1	2	8	7	3	3				10	14
Solyc01g097810.2.1	Solyc01g097810.2.1	4	4	4	>Solyc01g097810.2.1 genomic_reference:SL2.40ch01 gene_region:80276527-80284534 transcript_region:SL2.40ch01:80276527..80284534- go_terms:GO:0055114 functional_description:Zeta-carotene desaturase	1	4	4	4	1	1	4	1	1	0	1	1	4	1	1	0	1	1	4	1	1	0	9.7	9.7	9.7	64.719	588	588	7.88					2	3	2	2	2	5	1	1	12	1	1
Solyc01g097860.2.1	Solyc01g097860.2.1	1	1	1	>Solyc01g097860.2.1 genomic_reference:SL2.40ch01 gene_region:80316593-80324129 transcript_region:SL2.40ch01:80316593..80324129- functional_description:Membrane protein (AHRD V1 *-*- A8JG04_CHLRE); contains Interpro domain(s) IPR010903 Protein of unknown	1	1	1	1	0	0	0	0	1	0	0	0	0	0	1	0	0	0	0	0	1	0	9	9	9	32.14	288	288	3			1												1
Solyc01g097870.2.1	Solyc01g097870.2.1	4	4	1	>Solyc01g097870.2.1 genomic_reference:SL2.40ch01 gene_region:80331660-80334218 transcript_region:SL2.40ch01:80331660..80334218+ go_terms:GO:0031369 functional_description:40S ribosomal protein S24 (AHRD V1 ***- C6TAW2_SOYBN); contains Interpro domain(s)	1	4	4	1	1	3	4	4	4	4	1	3	4	4	4	4	0	0	1	1	1	1	27.1	27.1	6.8	15.363	133	133	2.43	1	19	17								1	4	8	8	8
Solyc01g097880.2.1	Solyc01g097880.2.1	4	4	4	>Solyc01g097880.2.1 genomic_reference:SL2.40ch01 gene_region:80335950-80341370 transcript_region:SL2.40ch01:80335950..80341370+ go_terms:GO:0016787,GO:0003824 functional_description:Deaminase (AHRD V1 *-*- D6B5U0_9ACTO); contains Interpro domain(s) IPR01	1	4	4	4	2	2	4	1	1	0	2	2	4	1	1	0	2	2	4	1	1	0	29	29	29	20.188	186	186	3.43		6	10	2			2	1			6	6	7	1	1
Solyc01g098020.2.1;Solyc01g097990.2.1	Solyc01g098020.2.1;Solyc01g097990.2.1	1;1	1;1	1;1	>Solyc01g098020.2.1 genomic_reference:SL2.40ch01 gene_region:80402878-80403598 transcript_region:SL2.40ch01:80402878..80403598- go_terms:GO:0008152 functional_description:Acetyltransferase GNAT family protein expressed (AHRD V1 ***- Q75GC2_ORYSJ); contain	2	1	1	1	0	0	0	1	1	0	0	0	0	1	1	0	0	0	0	1	1	0	9	9	9	18.751	166	166;65	2.5		2	2											2	2
Solyc01g098000.2.1	Solyc01g098000.2.1	5	2	2	>Solyc01g098000.2.1 genomic_reference:SL2.40ch01 gene_region:80399029-80401640 transcript_region:SL2.40ch01:80399029..80401640+ go_terms:GO:0003785 functional_description:Elongation factor-like protein (AHRD V1 ***- Q3HVL1_SOLTU); contains Interpro domain	1	5	2	2	0	1	3	3	3	3	0	0	0	2	2	1	0	0	0	2	2	1	31.5	18.7	18.7	26.117	241	241	4				5										2	2
Solyc01g098180.2.1	Solyc01g098180.2.1	1	1	1	>Solyc01g098180.2.1 genomic_reference:SL2.40ch01 gene_region:80518530-80532803 transcript_region:SL2.40ch01:80518530..80532803- go_terms:GO:0005085 functional_description:Translation initiation factor eIF-2B subunit epsilon (AHRD V1 **** B6K2K2_SCHJY); co	1	1	1	1	0	0	0	1	1	0	0	0	0	1	1	0	0	0	0	1	1	0	2.5	2.5	2.5	82.228	732	732	8								2						1	1
Solyc01g098470.2.1	Solyc01g098470.2.1	1	1	1	>Solyc01g098470.2.1 genomic_reference:SL2.40ch01 gene_region:80744623-80745087 transcript_region:SL2.40ch01:80744623..80745087- functional_description:Unknown Protein (AHRD V1)	1	1	1	1	0	1	0	0	1	0	0	1	0	0	1	0	0	1	0	0	1	0	38.7	38.7	38.7	7.0886	62	62	7.33							2	1				2			1
Solyc01g098640.2.1	Solyc01g098640.2.1	1	1	1	>Solyc01g098640.2.1 genomic_reference:SL2.40ch01 gene_region:80853972-80856857 transcript_region:SL2.40ch01:80853972..80856857+ functional_description:UPF0603 protein At1g54780, chloroplastic (AHRD V1 **-- U603_ARATH); contains Interpro domain(s) IPR0076	1	1	1	1	0	0	0	1	1	0	0	0	0	1	1	0	0	0	0	1	1	0	3.5	3.5	3.5	31.593	289	289	3			2											1	1
Solyc01g098650.2.1	Solyc01g098650.2.1	4	4	4	>Solyc01g098650.2.1 genomic_reference:SL2.40ch01 gene_region:80856739-80860452 transcript_region:SL2.40ch01:80856739..80860452- go_terms:GO:0004560,GO:0004091 functional_description:GDSL esterase/lipase At1g54790 (AHRD V1 ***- GDL22_ARATH); contains Inter	1	4	4	4	2	1	2	3	2	3	2	1	2	3	2	3	2	1	2	3	2	3	12.6	12.6	12.6	45.739	414	414	4.94			1		15	1					2	1	2	6	3
Solyc01g098700.2.1	Solyc01g098700.2.1	1	1	1	>Solyc01g098700.2.1 genomic_reference:SL2.40ch01 gene_region:80878024-80889329 transcript_region:SL2.40ch01:80878024..80889329+ go_terms:GO:0008152 functional_description:Branched-chain amino acid aminotransferase-like protein (AHRD V1 ***- Q84L60_CICAR);	1	1	1	1	0	0	1	0	1	0	0	0	1	0	1	0	0	0	1	0	1	0	3.1	3.1	3.1	58.461	520	520	6						2							1		1
Solyc01g098780.2.1	Solyc01g098780.2.1	1	1	1	>Solyc01g098780.2.1 genomic_reference:SL2.40ch01 gene_region:80969274-80972870 transcript_region:SL2.40ch01:80969274..80972870- go_terms:GO:0005515,GO:0008233 functional_description:Signal peptidase complex subunit 3 (AHRD V1 **** B0XD98_CULQU); contains	1	1	1	1	0	1	1	0	0	0	0	1	1	0	0	0	0	1	1	0	0	0	9.6	9.6	9.6	19.004	167	167	2.5		1	1									1	1
Solyc01g098880.2.1;Solyc04g079870.1.1	Solyc01g098880.2.1	7;1	7;1	7;1	>Solyc01g098880.2.1 genomic_reference:SL2.40ch01 gene_region:81019466-81025335 transcript_region:SL2.40ch01:81019466..81025335+ go_terms:GO:0005737,GO:0000166 functional_description:Seryl-tRNA synthetase (AHRD V1 ***- D7M641_ARALY); contains Interpro doma	2	7	7	7	7	5	4	7	5	4	7	5	4	7	5	4	7	5	4	7	5	4	21.3	21.3	21.3	50.977	447	447;329	4.75			1	17	28	6					11	6	6	15	9
Solyc01g098910.2.1	Solyc01g098910.2.1	1	1	1	>Solyc01g098910.2.1 genomic_reference:SL2.40ch01 gene_region:81036549-81040755 transcript_region:SL2.40ch01:81036549..81040755- go_terms:GO:0015217,GO:0005347 functional_description:Mitochondrial carrier protein (AHRD V1 ***- C5P0Z3_COCP7); contains Inter	1	1	1	1	1	0	0	0	0	0	1	0	0	0	0	0	1	0	0	0	0	0	6.3	6.3	6.3	34.595	317	317	5					1						1
Solyc01g098920.2.1	Solyc01g098920.2.1	2	2	2	>Solyc01g098920.2.1 genomic_reference:SL2.40ch01 gene_region:81047454-81059347 transcript_region:SL2.40ch01:81047454..81059347+ go_terms:GO:0003924 functional_description:Mitochondrial Rho GTPase 1 (AHRD V1 **** B2WA10_PYRTR); contains Interpro domain(s)	1	2	2	2	0	0	0	2	0	0	0	0	0	2	0	0	0	0	0	2	0	0	6.2	6.2	6.2	71.496	645	645	7						1	2	1						4
Solyc01g099040.2.1	Solyc01g099040.2.1	3	3	3	>Solyc01g099040.2.1 genomic_reference:SL2.40ch01 gene_region:81141459-81143521 transcript_region:SL2.40ch01:81141459..81143521- go_terms:GO:0016298,GO:0004091 functional_description:GDSL esterase/lipase At5g03980 (AHRD V1 **** GDL74_ARATH); contains Inter	1	3	3	3	2	1	2	0	0	0	2	1	2	0	0	0	2	1	2	0	0	0	15.3	15.3	15.3	42.574	380	380	4.83				1	5						2	1	3
Solyc01g099090.2.1	Solyc01g099090.2.1	8	8	8	>Solyc01g099090.2.1 genomic_reference:SL2.40ch01 gene_region:81163488-81171555 transcript_region:SL2.40ch01:81163488..81171555- go_terms:GO:0005975 functional_description:Beta-mannosidase (AHRD V1 ***- D7IJR3_9BACE); contains Interpro domain(s) IPR013781	1	8	8	8	7	2	6	6	4	1	7	2	6	6	4	1	7	2	6	6	4	1	11.6	11.6	11.6	110.65	969	969	4.53			2	24	24	3					15	4	10	14	9
Solyc01g099100.2.1	Solyc01g099100.2.1	1	1	1	>Solyc01g099100.2.1 genomic_reference:SL2.40ch01 gene_region:81175913-81191684 transcript_region:SL2.40ch01:81175913..81191684+ go_terms:GO:0008152 functional_description:Long-chain-fatty-acid coa ligase (AHRD V1 ***- Q16WF9_AEDAE); contains Interpro doma	1	1	1	1	0	1	1	1	0	1	0	1	1	1	0	1	0	1	1	1	0	1	2.6	2.6	2.6	77.012	696	696	6.83					1	5	3	2		1		4	6	1
Solyc01g099110.2.1	Solyc01g099110.2.1	1	1	1	>Solyc01g099110.2.1 genomic_reference:SL2.40ch01 gene_region:81192109-81202257 transcript_region:SL2.40ch01:81192109..81202257- go_terms:GO:0016787,GO:0009987 functional_description:Xaa-pro aminopeptidase (AHRD V1 **-- A1DF27_NEOFI); contains Interpro dom	1	1	1	1	0	0	0	1	0	0	0	0	0	1	0	0	0	0	0	1	0	0	3.3	3.3	3.3	78.694	707	707	3			1											1
Solyc01g099160.2.1	Solyc01g099160.2.1	16	8	5	>Solyc01g099160.2.1 genomic_reference:SL2.40ch01 gene_region:81236488-81243938 transcript_region:SL2.40ch01:81236488..81243938+ go_terms:GO:0016165 functional_description:Lipoxygenase (AHRD V1 **** Q9FT17_SOLLC); contains Interpro domain(s) IPR001246 Li	1	16	8	5	11	10	12	5	1	0	4	7	5	2	0	0	3	4	3	0	0	0	19.7	13.1	7.8	97.504	862	862	6.88						5	19	2			5	7	11	3
Solyc01g099190.2.1;Solyc01g099170.2.1;Solyc09g075860.2.1	Solyc01g099190.2.1	67;3;1	67;3;1	53;1;0	>Solyc01g099190.2.1 genomic_reference:SL2.40ch01 gene_region:81251679-81256014 transcript_region:SL2.40ch01:81251679..81256014- go_terms:GO:0016165 functional_description:Lipoxygenase (AHRD V1 **** Q42873_SOLLC); contains Interpro domain(s) IPR001246 Li	3	67	67	53	63	48	58	28	24	19	63	48	58	28	24	19	51	39	45	22	19	15	74.5	74.5	64.9	96.953	858	858;511;877	6.07	6	104	130	152	161	171	231	206	91	120	460	248	491	74	63
Solyc01g099210.2.1	Solyc01g099210.2.1	2	1	1	>Solyc01g099210.2.1 genomic_reference:SL2.40ch01 gene_region:81269872-81273647 transcript_region:SL2.40ch01:81269872..81273647+ go_terms:GO:0016165 functional_description:Lipoxygenase (AHRD V1 **** Q0ZDG1_ACTDE); contains Interpro domain(s) IPR001246 Li	1	2	1	1	2	1	1	1	1	0	1	0	0	0	1	0	1	0	0	0	1	0	3.1	2.3	2.3	98.855	863	863	4			1	1	1						2				1
Solyc01g099410.2.1;Solyc09g010400.2.1	Solyc01g099410.2.1;Solyc09g010400.2.1	3;2	2;1	2;1	>Solyc01g099410.2.1 genomic_reference:SL2.40ch01 gene_region:81438054-81439018 transcript_region:SL2.40ch01:81438054..81439018- go_terms:GO:0005634,GO:0003677 functional_description:Histone H2A (AHRD V1 ***- Q8H0G7_TOBAC); contains Interpro domain(s) IPR	2	3	2	2	0	1	0	2	3	0	0	1	0	2	2	0	0	1	0	2	2	0	26.7	20.5	20.5	15.335	146	146;145	2.67		3	6									1		3	5
Solyc01g099670.2.1;Solyc12g096540.1.1	Solyc01g099670.2.1;Solyc12g096540.1.1	3;2	3;2	3;2	>Solyc01g099670.2.1 genomic_reference:SL2.40ch01 gene_region:81603519-81605647 transcript_region:SL2.40ch01:81603519..81605647- functional_description:40S ribosomal protein S10-like (AHRD V1 ***- Q2XTB2_SOLTU); contains Interpro domain(s) IPR005326 Plec	2	3	3	3	3	3	2	2	2	2	3	3	2	2	2	2	3	3	2	2	2	2	14.8	14.8	14.8	20.112	182	182;180	2.37		12	7								3	4	2	4	4
Solyc01g099740.2.1;Solyc09g065940.2.1	Solyc01g099740.2.1;Solyc09g065940.2.1	1;1	1;1	1;1	>Solyc01g099740.2.1 genomic_reference:SL2.40ch01 gene_region:81647861-81661025 transcript_region:SL2.40ch01:81647861..81661025+ functional_description:Small nuclear ribonucleoprotein sm (AHRD V1 *--- Q17AC0_AEDAE); contains Interpro domain(s) IPR006649	2	1	1	1	1	1	1	1	1	1	1	1	1	1	1	1	1	1	1	1	1	1	4.6	4.6	4.6	16.176	151	151;136	8.33						2	4	5	5	5	1	4	4	4	3
Solyc01g099760.2.1	Solyc01g099760.2.1	4	3	3	>Solyc01g099760.2.1 genomic_reference:SL2.40ch01 gene_region:81668247-81673265 transcript_region:SL2.40ch01:81668247..81673265+ go_terms:GO:0004175 functional_description:26S protease regulatory subunit 6A homolog (AHRD V1 ***- PRS6A_SOLLC); contains Inte	1	4	3	3	3	3	3	3	3	2	3	2	2	2	3	2	3	2	2	2	3	2	17	14.2	14.2	47.482	423	423	4.88		5	5	7	8	1	1	2	1	3	5	3	7	7	9
Solyc01g099770.2.1;Solyc01g099780.2.1	Solyc01g099770.2.1;Solyc01g099780.2.1	8;4	8;4	8;4	>Solyc01g099770.2.1 genomic_reference:SL2.40ch01 gene_region:81675491-81677536 transcript_region:SL2.40ch01:81675491..81677536+ go_terms:GO:0005515 functional_description:Translationally-controlled tumor protein homolog (AHRD V1 ***- B5XDL0_SALSA); contai	2	8	8	8	4	4	4	6	6	6	4	4	4	6	6	6	4	4	4	6	6	6	70.8	70.8	70.8	18.912	168	168;168	5.13	1	19	32	7	4	4	9	7	12	11	14	15	20	15	17
Solyc01g099830.2.1	Solyc01g099830.2.1	6	6	5	>Solyc01g099830.2.1 genomic_reference:SL2.40ch01 gene_region:81721206-81723201 transcript_region:SL2.40ch01:81721206..81723201+ go_terms:GO:0003735,GO:0008201 functional_description:60S ribosomal protein L22-2 (AHRD V1 ***- D7L3W0_ARALY); contains Interpr	1	6	6	5	2	4	5	6	6	2	2	4	5	6	6	2	1	3	4	5	5	1	40	40	30.4	14.022	125	125	2.33		28	11	1							2	7	6	9	12
Solyc01g099900.2.1	Solyc01g099900.2.1	6	6	5	>Solyc01g099900.2.1 genomic_reference:SL2.40ch01 gene_region:81786875-81789836 transcript_region:SL2.40ch01:81786875..81789836+ go_terms:GO:0003735,GO:0003723 functional_description:Ribosomal protein L18 (AHRD V1 ***- C5X0Q5_SORBI); contains Interpro doma	1	6	6	5	2	4	5	5	4	3	2	4	5	5	4	3	2	3	4	5	3	2	36.9	36.9	29.4	20.762	187	187	3.74		15	20	8	4	1		2	2	2	5	8	8	13	11
Solyc01g100270.2.1	Solyc01g100270.2.1	1	1	1	>Solyc01g100270.2.1 genomic_reference:SL2.40ch01 gene_region:82098989-82112133 transcript_region:SL2.40ch01:82098989..82112133+ go_terms:GO:0003676,GO:0005622 functional_description:3&apos-5&apos exonuclease family protein (AHRD V1 *-*- Q23B12_TETTH); con	1	1	1	1	0	0	0	1	0	1	0	0	0	1	0	1	0	0	0	1	0	1	2.4	2.4	2.4	72.92	635	635	7							2							1
Solyc01g100320.2.1	Solyc01g100320.2.1	8	8	8	>Solyc01g100320.2.1 genomic_reference:SL2.40ch01 gene_region:82146954-82153414 transcript_region:SL2.40ch01:82146954..82153414- go_terms:GO:0003756 functional_description:Thioredoxin/protein disulfide isomerase (AHRD V1 **** Q2U681_ASPOR); contains Interp	1	8	8	8	5	5	7	7	5	6	5	5	7	7	5	6	5	5	7	7	5	6	29.5	29.5	29.5	39.454	359	359	6.6		8	9	15	21	10	18	22	20	18	21	24	37	18	16
Solyc01g100360.2.1	Solyc01g100360.2.1	3	3	3	>Solyc01g100360.2.1 genomic_reference:SL2.40ch01 gene_region:82177485-82184781 transcript_region:SL2.40ch01:82177485..82184781- go_terms:GO:0005737,GO:0055114 functional_description:Dihydrolipoyl dehydrogenase (AHRD V1 ***- B5LAW5_CAPAN); contains Interpr	1	3	3	3	0	1	1	3	3	1	0	1	1	3	3	1	0	1	1	3	3	1	7.9	7.9	7.9	60.2	570	570	4.7		4	5	6	6	5	1	1	1	1		1	8	10	9
Solyc01g100370.2.1	Solyc01g100370.2.1	6	6	6	>Solyc01g100370.2.1 genomic_reference:SL2.40ch01 gene_region:82186051-82188666 transcript_region:SL2.40ch01:82186051..82188666+ go_terms:GO:0006950 functional_description:Universal stress protein (AHRD V1 ***- B6SNQ1_MAIZE); contains Interpro domain(s) I	1	6	6	6	4	3	5	2	2	1	4	3	5	2	2	1	4	3	5	2	2	1	52.4	52.4	52.4	18.038	166	166	3.59		15	12	3	3	1	2	1	1	1	11	6	17	2	2
Solyc01g100380.2.1	Solyc01g100380.2.1	13	13	12	>Solyc01g100380.2.1 genomic_reference:SL2.40ch01 gene_region:82188573-82192180 transcript_region:SL2.40ch01:82188573..82192180- go_terms:GO:0005509 functional_description:Calreticulin 2 calcium-binding protein (AHRD V1 **** A8HMC0_CHLRE); contains Interpr	1	13	13	12	6	7	10	12	10	10	6	7	10	12	10	10	6	7	10	11	9	10	38.8	38.8	37.2	47.602	417	417	5.93		2	7	14	35	36	31	15	3	3	8	23	34	32	26
Solyc01g100520.2.1	Solyc01g100520.2.1	2	2	2	>Solyc01g100520.2.1 genomic_reference:SL2.40ch01 gene_region:82287668-82292399 transcript_region:SL2.40ch01:82287668..82292399- go_terms:GO:0006508 functional_description:ATP-dependent Clp protease proteolytic subunit (AHRD V1 ***- Q93YH0_SOLLC); contains	1	2	2	2	0	1	1	1	1	1	0	1	1	1	1	1	0	1	1	1	1	1	13.4	13.4	13.4	32.37	299	299	2.33		4	2									1	1	1	2
Solyc01g100650.2.1	Solyc01g100650.2.1	2	2	2	>Solyc01g100650.2.1 genomic_reference:SL2.40ch01 gene_region:82378816-82399452 transcript_region:SL2.40ch01:82378816..82399452+ go_terms:GO:0016787,GO:0008152,GO:0016491,GO:0045454 functional_description:NHL repeat containing 2 (AHRD V1 *--- B2RR26_MOUSE)	1	2	2	2	1	1	0	1	2	0	1	1	0	1	2	0	1	1	0	1	2	0	4.5	4.5	4.5	117.06	1077	1077	3.25			6	2							3	1		1	3
Solyc01g100720.2.1	Solyc01g100720.2.1	5	1	1	>Solyc01g100720.2.1 genomic_reference:SL2.40ch01 gene_region:82438317-82447158 transcript_region:SL2.40ch01:82438317..82447158- go_terms:GO:0008320 functional_description:Importin alpha-1b subunit (AHRD V1 ***- B6T451_MAIZE); contains Interpro domain(s)	1	5	1	1	1	3	4	5	3	3	0	0	1	1	1	1	0	0	1	1	1	1	11.2	3.4	3.4	59.096	534	534	3.82		2	2	3	4								2	4	4
Solyc01g100770.2.1;Solyc01g100760.2.1;Solyc01g100750.2.1	Solyc01g100770.2.1;Solyc01g100760.2.1;Solyc01g100750.2.1	3;2;2	3;2;2	3;2;2	>Solyc01g100770.2.1 genomic_reference:SL2.40ch01 gene_region:82477939-82478706 transcript_region:SL2.40ch01:82477939..82478706+ go_terms:GO:0005515 functional_description:Susceptibility homeodomain transcription factor (Fragment) (AHRD V1 *-*- Q8SAA7_ORYS	3	3	3	3	1	1	2	0	1	1	1	1	2	0	1	1	1	1	2	0	1	1	29.9	29.9	29.9	18.581	164	164;164;163	3.57		2	4						1		2	1	2		1
Solyc01g100820.2.1	Solyc01g100820.2.1	1	1	1	>Solyc01g100820.2.1 genomic_reference:SL2.40ch01 gene_region:82505920-82511827 transcript_region:SL2.40ch01:82505920..82511827- go_terms:GO:0030276 functional_description:AP-3 complex subunit mu-2 (AHRD V1 ***- B6TBI2_MAIZE); contains Interpro domain(s)	1	1	1	1	1	1	1	1	1	1	1	1	1	1	1	1	1	1	1	1	1	1	4.3	4.3	4.3	46.394	415	415	2.59	9	6	3	5	4						6	6	4	5	4
Solyc01g100840.2.1	Solyc01g100840.2.1	1	1	1	>Solyc01g100840.2.1 genomic_reference:SL2.40ch01 gene_region:82514405-82519439 transcript_region:SL2.40ch01:82514405..82519439- go_terms:GO:0005515 functional_description:Trafficking protein particle complex subunit 4 (AHRD V1 ***- B6U8Z1_MAIZE); contains	1	1	1	1	1	0	1	1	1	0	1	0	1	1	1	0	1	0	1	1	1	0	7.8	7.8	7.8	15.919	141	141	2		4									1		1	1	1
Solyc01g100970.2.1;Solyc05g005200.2.1	Solyc01g100970.2.1;Solyc05g005200.2.1	1;1	1;1	1;1	>Solyc01g100970.2.1 genomic_reference:SL2.40ch01 gene_region:82607558-82613025 transcript_region:SL2.40ch01:82607558..82613025+ go_terms:GO:0008233 functional_description:Pyrrolidone-carboxylate peptidase (AHRD V1 **** B6SP89_MAIZE); contains Interpro dom	2	1	1	1	0	0	0	0	1	1	0	0	0	0	1	1	0	0	0	0	1	1	5.5	5.5	5.5	23.994	219	219;216	2.33		2	1												1
Solyc01g101040.2.1;Solyc05g005160.2.1;Solyc04g039670.2.1	Solyc01g101040.2.1	8;1;1	8;1;1	8;1;1	>Solyc01g101040.2.1 genomic_reference:SL2.40ch01 gene_region:82660502-82665331 transcript_region:SL2.40ch01:82660502..82665331+ go_terms:GO:0003878 functional_description:ATP-citrate lyase A-3 (AHRD V1 **** D7KJQ3_ARALY); contains Interpro domain(s) IPR0	3	8	8	8	3	2	4	5	6	4	3	2	4	5	6	4	3	2	4	5	6	4	34	34	34	46.482	423	423;423;421	4.54		11	6	9	13	6	2	2	1	2	6	2	6	15	15
Solyc01g101060.2.1	Solyc01g101060.2.1	12	3	2	>Solyc01g101060.2.1 genomic_reference:SL2.40ch01 gene_region:82678819-82681422 transcript_region:SL2.40ch01:82678819..82681422+ go_terms:GO:0006730 functional_description:S-adenosylmethionine synthase (AHRD V1 ***- B8LFH4_IPOBA); contains Interpro domain(	1	12	3	2	0	3	6	10	12	10	0	2	2	2	3	3	0	1	1	1	2	2	32.1	13.2	7.9	43.301	393	393	4.04		11	11	8	13	1	1		1	2		2	4	14	15
Solyc01g101240.2.1	Solyc01g101240.2.1	14	14	14	>Solyc01g101240.2.1 genomic_reference:SL2.40ch01 gene_region:82818855-82824013 transcript_region:SL2.40ch01:82818855..82824013+ go_terms:GO:0004190 functional_description:Aspartic proteinase (AHRD V1 **** ASPRX_ORYSJ); contains Interpro domain(s) IPR0014	1	14	14	14	14	13	14	12	12	12	14	13	14	12	12	12	14	13	14	12	12	12	32.6	32.6	32.6	55.097	506	506	4.2		24	22	39	61	14	3	1			30	24	36	27	20
Solyc01g102310.2.1	Solyc01g102310.2.1	30	30	30	>Solyc01g102310.2.1 genomic_reference:SL2.40ch01 gene_region:82889387-82892936 transcript_region:SL2.40ch01:82889387..82892936- functional_description:Unknown Protein (AHRD V1)	1	30	30	30	0	0	0	29	29	3	0	0	0	29	29	3	0	0	0	29	29	3	65.1	65.1	65.1	82.234	751	751	8.72				1	2	4	6	24	66	25				63	61
Solyc01g102330.2.1	Solyc01g102330.2.1	2	2	2	>Solyc01g102330.2.1 genomic_reference:SL2.40ch01 gene_region:82904754-82906445 transcript_region:SL2.40ch01:82904754..82906445- functional_description:Acetyl xylan esterase A (AHRD V1 **-- D0TLQ4_9BACE); contains Interpro domain(s) IPR005181 Protein of	1	2	2	2	2	1	1	1	1	1	2	1	1	1	1	1	2	1	1	1	1	1	16.8	16.8	16.8	29.21	268	268	4				7							2	1	1	1	1
Solyc01g102390.2.1;Solyc01g102400.2.1	Solyc01g102390.2.1;Solyc01g102400.2.1	3;3	3;3	3;3	>Solyc01g102390.2.1 genomic_reference:SL2.40ch01 gene_region:82977692-82979772 transcript_region:SL2.40ch01:82977692..82979772+ go_terms:GO:0045735,GO:0048046 functional_description:Germin-like protein (AHRD V1 ***- O65358_SOLTU); contains Interpro domain	2	3	3	3	0	1	3	3	3	2	0	1	3	3	3	2	0	1	3	3	3	2	16.8	16.8	16.8	23.232	220	220;220	8.14								12	2			1	4	4	3
Solyc01g102410.2.1	Solyc01g102410.2.1	13	13	13	>Solyc01g102410.2.1 genomic_reference:SL2.40ch01 gene_region:82987257-82996076 transcript_region:SL2.40ch01:82987257..82996076- go_terms:GO:0006412,GO:0005737,GO:0004867 functional_description:Glutaminyl-tRNA synthetase (AHRD V1 ***- A8BEZ0_GIALA); contai	1	13	13	13	1	5	11	9	10	3	1	5	11	9	10	3	1	5	11	9	10	3	23.9	23.9	23.9	84.179	740	740	6.91		4	5	2	5	22	21	15	5	15	2	9	33	26	20
Solyc01g102510.2.1	Solyc01g102510.2.1	4	4	4	>Solyc01g102510.2.1 genomic_reference:SL2.40ch01 gene_region:83056665-83068391 transcript_region:SL2.40ch01:83056665..83068391- go_terms:GO:0031177 functional_description:Genomic DNA chromosome 5 P1 clone MXC17 (AHRD V1 *--- Q9FIR4_ARATH); contains Interp	1	4	4	4	0	2	1	2	3	0	0	2	1	2	3	0	0	2	1	2	3	0	5.2	5.2	5.2	152.84	1434	1434	9								4	2	4		2	2	2	4
Solyc01g102660.2.1	Solyc01g102660.2.1	8	8	8	>Solyc01g102660.2.1 genomic_reference:SL2.40ch01 gene_region:83166396-83171573 transcript_region:SL2.40ch01:83166396..83171573+ go_terms:GO:0005737 functional_description:Maleylacetoacetate isomerase / glutathione S-transferase (AHRD V1 ***- Q6MR10_BDEBA)	1	8	8	8	4	4	6	4	5	4	4	4	6	4	5	4	4	4	6	4	5	4	41.9	41.9	41.9	25.276	222	222	4.07	1	16	25	18	11	1	3	1	2	5	17	12	13	14	14
Solyc01g102820.2.1	Solyc01g102820.2.1	1	1	1	>Solyc01g102820.2.1 genomic_reference:SL2.40ch01 gene_region:83279474-83284682 transcript_region:SL2.40ch01:83279474..83284682- go_terms:GO:0008299 functional_description:2-C-methyl-D-erythritol 4-phosphate cytidylyltransferase (AHRD V1 ***- A9ZN09_HEVBR)	1	1	1	1	0	0	0	1	1	0	0	0	0	1	1	0	0	0	0	1	1	0	6.5	6.5	6.5	34.178	307	307	2.33		2	1											2	1
Solyc01g102960.2.1	Solyc01g102960.2.1	5	5	4	>Solyc01g102960.2.1 genomic_reference:SL2.40ch01 gene_region:83371681-83372560 transcript_region:SL2.40ch01:83371681..83372560+ functional_description:class IV heat shock protein (AHRD V1 ***- B6T3F5_MAIZE); contains Interpro domain(s) IPR002068 Heat sh	1	5	5	4	5	1	0	2	2	0	5	1	0	2	2	0	4	1	0	2	2	0	25.4	25.4	19.6	21.644	189	189	2.88		5	10	1	1						10	1		2	4
Solyc01g103010.2.1	Solyc01g103010.2.1	15	15	15	>Solyc01g103010.2.1 genomic_reference:SL2.40ch01 gene_region:83433700-83447869 transcript_region:SL2.40ch01:83433700..83447869+ go_terms:GO:0017025 functional_description:Cullin-associated NEDD8-dissociated protein 2 (AHRD V1 ***- B0WPV6_CULQU); contains	1	15	15	15	5	3	7	10	9	6	5	3	7	10	9	6	5	3	7	10	9	6	16.3	16.3	16.3	134.67	1217	1217	7.24		8	5	4	8	7	10	10	16	25	6	5	19	27	21
Solyc01g103440.2.1	Solyc01g103440.2.1	1	1	1	>Solyc01g103440.2.1 genomic_reference:SL2.40ch01 gene_region:83817098-83820931 transcript_region:SL2.40ch01:83817098..83820931+ go_terms:GO:0009113,GO:0005524 functional_description:Phosphoribosylamine--glycine ligase (AHRD V1 ***- D7KJV0_ARALY); contains	1	1	1	1	0	0	1	1	1	1	0	0	1	1	1	1	0	0	1	1	1	1	3.1	3.1	3.1	54.768	514	514	2.5		4	1	1									1	1	1
Solyc01g103450.2.1	Solyc01g103450.2.1	21	21	15	>Solyc01g103450.2.1 genomic_reference:SL2.40ch01 gene_region:83821528-83826037 transcript_region:SL2.40ch01:83821528..83826037+ go_terms:GO:0005524,GO:0006457 functional_description:Chaperone DnaK (AHRD V1 ***- Q1SKX2_MEDTR); contains Interpro domain(s)	1	21	21	15	8	17	15	12	11	12	8	17	15	12	11	12	5	13	11	8	7	10	33.1	33.1	23.2	74.896	703	703	5.62	1	19	29	56	36	28	29	18	20	23	33	65	61	35	40
Solyc01g103480.2.1;Solyc10g038110.1.1	Solyc01g103480.2.1	5;2	5;2	5;2	>Solyc01g103480.2.1 genomic_reference:SL2.40ch01 gene_region:83833887-83841434 transcript_region:SL2.40ch01:83833887..83841434- go_terms:GO:0005515 functional_description:Coatomer subunit delta (AHRD V1 ***- B6TDR8_MAIZE); contains Interpro domain(s) IPR	2	5	5	5	2	3	2	2	3	2	2	3	2	2	3	2	2	3	2	2	3	2	15.2	15.2	15.2	57.813	527	527;95	3.21		10	10	2					1	1	2	4	4	6	6
Solyc01g103750.2.1	Solyc01g103750.2.1	4	4	4	>Solyc01g103750.2.1 genomic_reference:SL2.40ch01 gene_region:84038786-84043729 transcript_region:SL2.40ch01:84038786..84043729- go_terms:GO:0003879 functional_description:ATP phosphoribosyltransferase (AHRD V1 **** O46887_THLGO); contains Interpro domain(	1	4	4	4	1	0	2	4	4	2	1	0	2	4	4	2	1	0	2	4	4	2	22.3	22.3	22.3	42.964	394	394	3.46		11	2	3	10						1		3	11	8
Solyc01g103800.2.1;Solyc03g083290.2.1	Solyc01g103800.2.1;Solyc03g083290.2.1	7;4	7;4	4;1	>Solyc01g103800.2.1 genomic_reference:SL2.40ch01 gene_region:84081046-84083324 transcript_region:SL2.40ch01:84081046..84083324- go_terms:GO:0003735,GO:0003723 functional_description:40S ribosomal protein S12 (AHRD V1 ***- A9P9K3_POPTR); contains Interpro	2	7	7	4	2	1	2	7	7	3	2	1	2	7	7	3	0	0	0	4	4	0	69.2	69.2	55.9	15.112	143	143;141	2.7		13	26	1							3	2	2	12	16
Solyc01g103930.2.1;Solyc10g044480.1.1	Solyc01g103930.2.1;Solyc10g044480.1.1	2;1	1;0	1;0	>Solyc01g103930.2.1 genomic_reference:SL2.40ch01 gene_region:84168402-84175175 transcript_region:SL2.40ch01:84168402..84175175- go_terms:GO:0016021 functional_description:Transmembrane 9 superfamily protein member 3 (AHRD V1 ***- B6SY54_MAIZE); contains I	2	2	1	1	0	0	0	2	0	0	0	0	0	1	0	0	0	0	0	1	0	0	2	2	2	66.948	588	588;588	6						1								1
Solyc01g103940.2.1;Solyc05g056550.2.1;Solyc04g012160.2.1;Solyc08g077780.2.1;Solyc11g010130.1.1	Solyc01g103940.2.1;Solyc05g056550.2.1;Solyc04g012160.2.1;Solyc08g077780.2.1;Solyc11g010130.1.1	1;1;1;1;1	1;1;1;1;1	1;1;1;1;1	>Solyc01g103940.2.1 genomic_reference:SL2.40ch01 gene_region:84178144-84182461 transcript_region:SL2.40ch01:84178144..84182461+ go_terms:GO:0004679 functional_description:Serine/threonine protein kinase (AHRD V1 **** Q0PL87_CAMSI); contains Interpro domai	5	1	1	1	0	1	1	1	0	1	0	1	1	1	0	1	0	1	1	1	0	1	4.4	4.4	4.4	41.592	361	361;356;345;339;229	8.82							1	3	4	3		3	4	2
Solyc01g104020.2.1	Solyc01g104020.2.1	3	3	3	>Solyc01g104020.2.1 genomic_reference:SL2.40ch01 gene_region:84251244-84252164 transcript_region:SL2.40ch01:84251244..84252164+ functional_description:Embryo-specific 3 (AHRD V1 ***- Q2HUA9_MEDTR); contains Interpro domain(s) IPR010417 Embryo-specific 3	1	3	3	3	2	1	3	2	2	1	2	1	3	2	2	1	2	1	3	2	2	1	22.2	22.2	22.2	17.83	158	158	2		12									2	2	3	2	2
Solyc01g104040.2.1	Solyc01g104040.2.1	4	4	4	>Solyc01g104040.2.1 genomic_reference:SL2.40ch01 gene_region:84263681-84287075 transcript_region:SL2.40ch01:84263681..84287075- go_terms:GO:0003980,GO:0051082 functional_description:UDP-glucose glycoprotein glucosyltransferase (AHRD V1 **** D7KYS8_ARALY);	1	4	4	4	2	1	3	3	2	0	2	1	3	3	2	0	2	1	3	3	2	0	3	3	3	185.79	1642	1642	8.19					1	3	4	8	11	4	2	2	11	9	7
Solyc01g104070.2.1	Solyc01g104070.2.1	9	9	9	>Solyc01g104070.2.1 genomic_reference:SL2.40ch01 gene_region:84302060-84310824 transcript_region:SL2.40ch01:84302060..84310824- go_terms:GO:0006886,GO:0005488 functional_description:Importin beta (AHRD V1 **-- D2VK12_NAEGR); contains Interpro domain(s) I	1	9	9	9	1	1	4	8	5	2	1	1	4	8	5	2	1	1	4	8	5	2	13.7	13.7	13.7	115.19	1049	1049	7.79		3				2	9	14	6	8	1	1	8	21	9
Solyc01g104170.2.1	Solyc01g104170.2.1	1	1	1	>Solyc01g104170.2.1 genomic_reference:SL2.40ch01 gene_region:84393496-84398307 transcript_region:SL2.40ch01:84393496..84398307- go_terms:GO:0008381 functional_description:Ankyrin repeat domain-containing protein 2 (AHRD V1 ***- B6TNC0_MAIZE); contains Int	1	1	1	1	0	0	1	1	1	0	0	0	1	1	1	0	0	0	1	1	1	0	3.2	3.2	3.2	37.148	349	349	3.2		2	1	1	1								1	1	3
Solyc01g104370.2.1	Solyc01g104370.2.1	2	2	2	>Solyc01g104370.2.1 genomic_reference:SL2.40ch01 gene_region:84525541-84526490 transcript_region:SL2.40ch01:84525541..84526490- go_terms:GO:0005515 functional_description:60S acidic ribosomal protein P1 (AHRD V1 ***- B6T3C1_MAIZE); contains Interpro domai	1	2	2	2	1	0	1	2	2	1	1	0	1	2	2	1	1	0	1	2	2	1	36.6	36.6	36.6	11.321	112	112	2	1	9	1								1		1	4	3
Solyc01g104590.2.1;Solyc01g103510.2.1	Solyc01g104590.2.1	8;3	8;3	8;3	>Solyc01g104590.2.1 genomic_reference:SL2.40ch01 gene_region:84802263-84805701 transcript_region:SL2.40ch01:84802263..84805701- go_terms:GO:0003735,GO:0005515 functional_description:Ribosomal protein L3 (AHRD V1 ***- Q6SKP4_SOLLC); contains Interpro domai	2	8	8	8	2	4	7	7	5	4	2	4	7	7	5	4	2	4	7	7	5	4	24.4	24.4	24.4	44.407	389	389;443	4.8		10	10	20	21	4	5	5		5	5	8	18	23	17
Solyc01g104680.2.1;Solyc01g104700.2.1;Solyc05g023800.2.1	Solyc01g104680.2.1;Solyc01g104700.2.1;Solyc05g023800.2.1	10;10;10	10;10;10	10;10;10	>Solyc01g104680.2.1 genomic_reference:SL2.40ch01 gene_region:84860212-84864020 transcript_region:SL2.40ch01:84860212..84864020- go_terms:GO:0003924 functional_description:GTP-binding nuclear protein Ran-A1 (AHRD V1 **-- B3TM31_ELAGV); contains Interpro do	3	10	10	10	8	8	9	8	9	7	8	8	9	8	9	7	8	8	9	8	9	7	49.3	49.3	49.3	25.16	221	221;221;221	5.22		31	27	20	13	13	15	13	11	15	22	12	43	27	29
Solyc01g104770.2.1	Solyc01g104770.2.1	17	1	1	>Solyc01g104770.2.1 genomic_reference:SL2.40ch01 gene_region:84897783-84900619 transcript_region:SL2.40ch01:84897783..84900619- go_terms:GO:0005200 functional_description:Actin (AHRD V1 ***- Q6F4H4_TOBAC); contains Interpro domain(s) IPR004000 Actin/act	1	17	1	1	8	7	12	15	11	10	0	0	0	1	1	0	0	0	0	1	1	0	55.7	7.4	7.4	41.67	377	377	4.5				2	2									2	2
Solyc01g104850.2.1;Solyc10g054090.1.1	Solyc01g104850.2.1	4;1	4;1	3;0	>Solyc01g104850.2.1 genomic_reference:SL2.40ch01 gene_region:84939746-84943822 transcript_region:SL2.40ch01:84939746..84943822+ go_terms:GO:0042802,GO:0004185 functional_description:Serine carboxypeptidase F13S12.6 (AHRD V1 **** B6U5K7_MAIZE); contains In	2	4	4	3	2	0	2	1	2	2	2	0	2	1	2	2	2	0	1	0	1	1	11.5	11.5	9.4	54.656	478	478;94	6.93						8	3	2	1	1	2		6	2	3
Solyc01g104920.2.1	Solyc01g104920.2.1	14	14	14	>Solyc01g104920.2.1 genomic_reference:SL2.40ch01 gene_region:85004629-85013296 transcript_region:SL2.40ch01:85004629..85013296- go_terms:GO:0005524,GO:0017111,GO:0005488 functional_description:26S protease regulatory subunit 8 homolog (AHRD V1 *--- PRS8_E	1	14	14	14	8	7	8	8	8	5	8	7	8	8	8	5	8	7	8	8	8	5	29.2	29.2	29.2	76.023	692	692	5.86		14	14	2	8	14	25	9	7	8	15	14	24	17	20
Solyc01g104950.2.1;Solyc10g047030.1.1	Solyc01g104950.2.1	11;2	11;2	11;2	>Solyc01g104950.2.1 genomic_reference:SL2.40ch01 gene_region:85031292-85035396 transcript_region:SL2.40ch01:85031292..85035396- go_terms:GO:0009044,GO:0046556 functional_description:Alpha-L-arabinofuranosidase/beta-D-xylosidase (AHRD V1 **** D9D7L0_MALDO)	2	11	11	11	6	8	3	4	5	5	6	8	3	4	5	5	6	8	3	4	5	5	21.6	21.6	21.6	85.206	778	778;770	6.25					1	29	9	1			6	13	4	5	5
Solyc01g105010.2.1	Solyc01g105010.2.1	1	1	1	>Solyc01g105010.2.1 genomic_reference:SL2.40ch01 gene_region:85072925-85075312 transcript_region:SL2.40ch01:85072925..85075312- go_terms:GO:0006869 functional_description:Non-specific lipid-transfer protein (AHRD V1 ***- Q6I6X1_ZINEL); contains Interpro d	1	1	1	1	0	1	0	0	0	0	0	1	0	0	0	0	0	1	0	0	0	0	8.1	8.1	8.1	18.669	186	186	8								1				1
Solyc01g105030.2.1	Solyc01g105030.2.1	2	2	2	>Solyc01g105030.2.1 genomic_reference:SL2.40ch01 gene_region:85087662-85089049 transcript_region:SL2.40ch01:85087662..85089049+ go_terms:GO:0016168 functional_description:Chlorophyll a-b binding protein, chloroplastic (AHRD V1 **** CB12_PETHY); contains I	1	2	2	2	0	0	0	2	1	0	0	0	0	2	1	0	0	0	0	2	1	0	21.1	21.1	21.1	27.253	256	256	3			3											2	1
Solyc01g105060.2.1	Solyc01g105060.2.1	4	4	4	>Solyc01g105060.2.1 genomic_reference:SL2.40ch01 gene_region:85094784-85097712 transcript_region:SL2.40ch01:85094784..85097712- go_terms:GO:0005737 functional_description:(3R)-hydroxymyristoyl- (AHRD V1 ***- Q9LX13_ARATH); contains Interpro domain(s) IPR	1	4	4	4	0	1	3	4	3	2	0	1	3	4	3	2	0	1	3	4	3	2	19.6	19.6	19.6	24.874	225	225	5.91		4	7					1	7	3		1	8	5	5
Solyc01g105070.2.1	Solyc01g105070.2.1	5	5	5	>Solyc01g105070.2.1 genomic_reference:SL2.40ch01 gene_region:85115112-85116901 transcript_region:SL2.40ch01:85115112..85116901+ go_terms:GO:0004601 functional_description:Peroxidase (AHRD V1 **** Q43499_SOLLC); contains Interpro domain(s) IPR002016 Haem	1	5	5	5	0	4	3	0	0	0	0	4	3	0	0	0	0	4	3	0	0	0	24.7	24.7	24.7	35.955	332	332	4				10								5	5
Solyc01g105100.2.1	Solyc01g105100.2.1	2	2	2	>Solyc01g105100.2.1 genomic_reference:SL2.40ch01 gene_region:85126229-85135705 transcript_region:SL2.40ch01:85126229..85135705- go_terms:GO:0042802 functional_description:Endoplasmic reticulum-Golgi intermediate compartment protein 3 (AHRD V1 ***- C0H9D0_	1	2	2	2	1	1	1	1	1	0	1	1	1	1	1	0	1	1	1	1	1	0	7.8	7.8	7.8	43.344	386	386	4.86				1	6						1	1	2	1	2
Solyc01g105150.2.1;Solyc10g047270.1.1	Solyc01g105150.2.1;Solyc10g047270.1.1	1;1	1;1	1;1	>Solyc01g105150.2.1 genomic_reference:SL2.40ch01 gene_region:85183433-85193710 transcript_region:SL2.40ch01:85183433..85193710+ go_terms:GO:0016020 functional_description:Potassium transporter family protein (AHRD V1 ***- D7KXB7_ARALY); contains Interpro	2	1	1	1	0	1	1	1	1	0	0	1	1	1	1	0	0	1	1	1	1	0	1.5	1.5	1.5	96.076	861	861;851	6.83					1	1	2	2				1	2	1	2
Solyc01g105240.2.1	Solyc01g105240.2.1	1	1	1	>Solyc01g105240.2.1 genomic_reference:SL2.40ch01 gene_region:85237018-85241688 transcript_region:SL2.40ch01:85237018..85241688- go_terms:GO:0004843 functional_description:Ubiquitin carboxyl-terminal hydrolase (AHRD V1 **** B9SZ50_RICCO); contains Interpro	1	1	1	1	0	1	1	0	1	0	0	1	1	0	1	0	0	1	1	0	1	0	3	3	3	41.737	366	366	3.25	3									1		1	1		2
Solyc01g105280.2.1	Solyc01g105280.2.1	1	1	1	>Solyc01g105280.2.1 genomic_reference:SL2.40ch01 gene_region:85268417-85273043 transcript_region:SL2.40ch01:85268417..85273043+ go_terms:GO:0003824 functional_description:Protein phosphatase 2C-like (AHRD V1 ***- A2Q6E4_MEDTR); contains Interpro domain(s)	1	1	1	1	0	0	1	1	1	0	0	0	1	1	1	0	0	0	1	1	1	0	8.1	8.1	8.1	30.954	283	283	4				3									1	1	1
Solyc01g105340.2.1	Solyc01g105340.2.1	2	2	2	>Solyc01g105340.2.1 genomic_reference:SL2.40ch01 gene_region:85301588-85307119 transcript_region:SL2.40ch01:85301588..85307119+ go_terms:GO:0006457,GO:0009408,GO:0031072 functional_description:Chaperone protein dnaJ (AHRD V1 ***- B6TAJ2_MAIZE); contains I	1	2	2	2	0	0	2	0	0	0	0	0	2	0	0	0	0	0	2	0	0	0	7.4	7.4	7.4	37.664	353	353	6		1								1			2
Solyc01g105410.2.1	Solyc01g105410.2.1	5	5	5	>Solyc01g105410.2.1 genomic_reference:SL2.40ch01 gene_region:85348461-85349698 transcript_region:SL2.40ch01:85348461..85349698+ functional_description:Os06g0220000 protein (Fragment) (AHRD V1 ***- Q0DDJ2_ORYSJ); contains Interpro domain(s) IPR006766 Pho	1	5	5	5	4	2	3	4	4	5	4	2	3	4	4	5	4	2	3	4	4	5	18.6	18.6	18.6	31.956	301	301	3.81		2	3	20	2						4	2	5	4	7
Solyc01g105540.2.1;Solyc12g036670.1.1	Solyc01g105540.2.1	4;1	4;1	4;1	>Solyc01g105540.2.1 genomic_reference:SL2.40ch01 gene_region:85441142-85444895 transcript_region:SL2.40ch01:85441142..85444895- go_terms:GO:0016020 functional_description:2-oxoglutarate/malate translocator (AHRD V1 **-- Q9FMF7_ARATH); contains Interpro do	2	4	4	4	2	1	1	4	4	2	2	1	1	4	4	2	2	1	1	4	4	2	9.5	9.5	9.5	60.863	570	570;247	5.4		3	6	6	8	6	3	4	1	3	7	1	4	15	9
Solyc01g105710.2.1	Solyc01g105710.2.1	1	1	1	>Solyc01g105710.2.1 genomic_reference:SL2.40ch01 gene_region:85539000-85541482 transcript_region:SL2.40ch01:85539000..85541482- go_terms:GO:0006457 functional_description:Peptidyl-prolyl cis-trans isomerase (AHRD V1 **-- A6RSK7_BOTFB); contains Interpro d	1	1	1	1	1	0	0	1	1	1	1	0	0	1	1	1	1	0	0	1	1	1	14.3	14.3	14.3	12.055	112	112	2		4									1			1	1
Solyc01g105810.2.1	Solyc01g105810.2.1	7	1	1	>Solyc01g105810.2.1 genomic_reference:SL2.40ch01 gene_region:85610091-85615976 transcript_region:SL2.40ch01:85610091..85615976+ go_terms:GO:0005093,GO:0031267 functional_description:Rab-GDP dissociation inhibitor (AHRD V1 **** A5CKE3_SOLLC); contains Inte	1	7	1	1	3	2	6	3	5	2	0	0	1	1	1	0	0	0	1	1	1	0	17.5	2	2	49.61	445	445	6.29						5	2						3	1	3
Solyc01g105980.2.1	Solyc01g105980.2.1	1	1	1	>Solyc01g105980.2.1 genomic_reference:SL2.40ch01 gene_region:85736252-85741419 transcript_region:SL2.40ch01:85736252..85741419- functional_description:Unknown Protein (AHRD V1)	1	1	1	1	1	0	1	1	1	1	1	0	1	1	1	1	1	0	1	1	1	1	6.5	6.5	6.5	22.622	199	199	2.86		2	4	1							1		1	1	1
Solyc01g106010.2.1	Solyc01g106010.2.1	5	5	5	>Solyc01g106010.2.1 genomic_reference:SL2.40ch01 gene_region:85756258-85758411 transcript_region:SL2.40ch01:85756258..85758411- go_terms:GO:0005975 functional_description:Fructose-1 6-bisphosphatase class 1 (AHRD V1 ***- D3PE46_DEFDS); contains Interpro d	1	5	5	5	2	1	1	2	2	4	2	1	1	2	2	4	2	1	1	2	2	4	21.1	21.1	21.1	40.041	369	369	3.89		5	3	4	5	1		1			2	1	1	4	4
Solyc01g106050.2.1;Solyc11g043210.1.1	Solyc01g106050.2.1;Solyc11g043210.1.1	1;1	1;1	1;1	>Solyc01g106050.2.1 genomic_reference:SL2.40ch01 gene_region:85782931-85793738 transcript_region:SL2.40ch01:85782931..85793738- go_terms:GO:0042803 functional_description:Dynamin-2 (AHRD V1 ***- D0MQ53_PHYIN); contains Interpro domain(s) IPR000375 Dynam	2	1	1	1	1	0	1	1	0	0	1	0	1	1	0	0	1	0	1	1	0	0	1.8	1.8	1.8	90.747	822	822;551	6.75					1	2				1	1		2	1
Solyc01g106080.2.1	Solyc01g106080.2.1	9	9	9	>Solyc01g106080.2.1 genomic_reference:SL2.40ch01 gene_region:85825319-85831189 transcript_region:SL2.40ch01:85825319..85831189- go_terms:GO:0004491 functional_description:Methylmalonate-semialdehyde dehydrogenase (AHRD V1 **** D3BUA7_POLPA); contains Inte	1	9	9	9	7	1	4	4	3	4	7	1	4	4	3	4	7	1	4	4	3	4	31.7	31.7	31.7	57.81	537	537	5.31			2	5	9	13	3				7	1	6	5	3
Solyc01g106210.2.1;Solyc01g106260.2.1	Solyc01g106210.2.1;Solyc01g106260.2.1	9;6	8;5	8;5	>Solyc01g106210.2.1 genomic_reference:SL2.40ch01 gene_region:85918285-85922197 transcript_region:SL2.40ch01:85918285..85922197+ go_terms:GO:0005524,GO:0006457 functional_description:Chaperone DnaK (AHRD V1 ***- A2Q199_MEDTR); contains Interpro domain(s)	2	9	8	8	3	3	7	6	5	3	2	3	6	5	4	2	2	3	6	5	4	2	16	14.8	14.8	72.969	681	681;670	5.16		3	7	9	4	11	5	3	1	1	5	4	15	9	7
Solyc01g106320.2.1	Solyc01g106320.2.1	2	2	2	>Solyc01g106320.2.1 genomic_reference:SL2.40ch01 gene_region:86005942-86007808 transcript_region:SL2.40ch01:86005942..86007808- functional_description:Octicosapeptide/Phox/Bem1p domain-containing protein (AHRD V1 *--- D7MPG4_ARALY); contains Interpro doma	1	2	2	2	1	1	1	2	2	2	1	1	1	2	2	2	1	1	1	2	2	2	6.3	6.3	6.3	54.07	493	493	2.1		9	1								1	1	1	2	3
Solyc01g106360.2.1;Solyc01g106340.2.1;Solyc01g106350.2.1	Solyc01g106360.2.1	3;1;1	3;1;1	3;1;1	>Solyc01g106360.2.1 genomic_reference:SL2.40ch01 gene_region:86051299-86059178 transcript_region:SL2.40ch01:86051299..86059178+ go_terms:GO:0016884 functional_description:Glutamyl-tRNA(Gln) amidotransferase subunit A (AHRD V1 ***- C5FFK2_NANOT); contains	3	3	3	3	3	2	1	0	0	2	3	2	1	0	0	2	3	2	1	0	0	2	6.2	6.2	6.2	66.714	608	608;610;600	8.9							2	1	3	4	3	3	2
Solyc01g106450.2.1	Solyc01g106450.2.1	2	2	2	>Solyc01g106450.2.1 genomic_reference:SL2.40ch01 gene_region:86101970-86105020 transcript_region:SL2.40ch01:86101970..86105020- go_terms:GO:0010349 functional_description:L-galactose dehydrogenase (AHRD V1 **-* Q07A10_NICLS); contains Interpro domain(s)	1	2	2	2	1	0	1	2	1	1	1	0	1	2	1	1	1	0	1	2	1	1	9	9	9	34.659	321	321	3.43		5	2	3	4						1		1	6	3
Solyc01g106770.2.1	Solyc01g106770.2.1	1	1	1	>Solyc01g106770.2.1 genomic_reference:SL2.40ch01 gene_region:86274016-86309317 transcript_region:SL2.40ch01:86274016..86309317+ go_terms:GO:0004674 functional_description:Serine/threonine-protein kinase TEL1 (AHRD V1 *-** ATM_ASHGO); contains Interpro dom	1	1	1	1	0	0	1	1	1	0	0	0	1	1	1	0	0	0	1	1	1	0	0.6	0.6	0.6	277.2	2463	2463	9.2								1	2	2			1	2	2
Solyc01g106820.2.1	Solyc01g106820.2.1	2	2	2	>Solyc01g106820.2.1 genomic_reference:SL2.40ch01 gene_region:86331805-86335838 transcript_region:SL2.40ch01:86331805..86335838+ functional_description:Peptidase M50 family (AHRD V1 ***- B6UET0_MAIZE)	1	2	2	2	0	0	0	2	1	0	0	0	0	2	1	0	0	0	0	2	1	0	2.6	2.6	2.6	64.707	587	587	6						3								2	1
Solyc01g107130.2.1	Solyc01g107130.2.1	19	19	18	>Solyc01g107130.2.1 genomic_reference:SL2.40ch01 gene_region:86507024-86513290 transcript_region:SL2.40ch01:86507024..86513290+ go_terms:GO:0005509 functional_description:Vacuolar sorting receptor (AHRD V1 ***- Q93X09_VIGMU); contains Interpro domain(s)	1	19	19	18	11	11	10	9	8	7	11	11	10	9	8	7	11	11	9	9	8	7	41.4	41.4	40.2	69.806	630	630	7.07		1	1			11	69	15	3	2	14	16	21	20	18
Solyc01g107550.2.1	Solyc01g107550.2.1	2	2	2	>Solyc01g107550.2.1 genomic_reference:SL2.40ch01 gene_region:86812833-86817305 transcript_region:SL2.40ch01:86812833..86817305- go_terms:GO:0046522 functional_description:Methylthioribose kinase (AHRD V1 **** Q6PMT1_ORYSJ); contains Interpro domain(s) IP	1	2	2	2	2	0	1	2	2	1	2	0	1	2	2	1	2	0	1	2	2	1	6	6	6	47.814	420	420	4.38		1	4	4	6					1	2		2	5	6
Solyc01g107640.2.1	Solyc01g107640.2.1	1	1	1	>Solyc01g107640.2.1 genomic_reference:SL2.40ch01 gene_region:86881312-86885702 transcript_region:SL2.40ch01:86881312..86885702- go_terms:GO:0042803,GO:0015088,GO:0005381 functional_description:Tic21 (AHRD V1 **-- Q09S70_PEA)	1	1	1	1	0	0	1	0	0	0	0	0	1	0	0	0	0	0	1	0	0	0	3.2	3.2	3.2	29.963	283	283	3			1										1
Solyc01g107700.2.1	Solyc01g107700.2.1	1	1	1	>Solyc01g107700.2.1 genomic_reference:SL2.40ch01 gene_region:86915524-86922302 transcript_region:SL2.40ch01:86915524..86922302+ go_terms:GO:0004061 functional_description:Kynurenine formamidase (AHRD V1 **-- D7BCL0_MEISD); contains Interpro domain(s) IPR	1	1	1	1	1	0	0	1	1	0	1	0	0	1	1	0	1	0	0	1	1	0	8.9	8.9	8.9	30.083	270	270	3.88		1	2	2	3						3			4	1
Solyc01g107750.2.1	Solyc01g107750.2.1	2	2	2	>Solyc01g107750.2.1 genomic_reference:SL2.40ch01 gene_region:86949759-86958118 transcript_region:SL2.40ch01:86949759..86958118- go_terms:GO:0016311 functional_description:Phosphatase and tensin-like A (AHRD V1 *--- C5IX04_APIME); contains Interpro domain(	1	2	2	2	0	1	1	0	0	0	0	1	1	0	0	0	0	1	1	0	0	0	3.2	3.2	3.2	67.716	619	619	8						1				1		1	1
Solyc01g107820.2.1;Solyc01g107840.2.1	Solyc01g107820.2.1;Solyc01g107840.2.1	1;1	1;1	1;1	>Solyc01g107820.2.1 genomic_reference:SL2.40ch01 gene_region:86993487-86995355 transcript_region:SL2.40ch01:86993487..86995355- go_terms:GO:0080044 functional_description:UDP-glucosyltransferase family 1 protein (AHRD V1 **** C6KI43_CITSI); contains Inter	2	1	1	1	1	1	1	0	1	1	1	1	1	0	1	1	1	1	1	0	1	1	3.2	3.2	3.2	52.959	470	470;97	8.25						2	2	2	3	3	2	3	5		1
Solyc01g107830.2.1	Solyc01g107830.2.1	1	1	1	>Solyc01g107830.2.1 genomic_reference:SL2.40ch01 gene_region:87006497-87008417 transcript_region:SL2.40ch01:87006497..87008417- go_terms:GO:0080044 functional_description:UDP-glucosyltransferase family 1 protein (AHRD V1 **** C6KI43_CITSI); contains Inter	1	1	1	1	1	1	1	0	0	0	1	1	1	0	0	0	1	1	1	0	0	0	4.1	4.1	4.1	52.98	466	466	6.45		3	1	1	2	2	3	3	1	4	3	5	12
Solyc01g107870.2.1	Solyc01g107870.2.1	8	6	6	>Solyc01g107870.2.1 genomic_reference:SL2.40ch01 gene_region:87021438-87028206 transcript_region:SL2.40ch01:87021438..87028206+ go_terms:GO:0008143 functional_description:Poly(A) RNA binding protein (AHRD V1 **** B2CJ74_9HYPO); contains Interpro domain(s)	1	8	6	6	4	5	2	3	3	5	3	4	1	2	2	3	3	4	1	2	2	3	15.1	12.9	12.9	70.177	643	643	2.4		13			2						3	4	1	2	2
Solyc01g108540.2.1	Solyc01g108540.2.1	4	4	1	>Solyc01g108540.2.1 genomic_reference:SL2.40ch01 gene_region:87591739-87592913 transcript_region:SL2.40ch01:87591739..87592913+ go_terms:GO:0004091 functional_description:Acetyl esterase (AHRD V1 *--- AES_SHIFL); contains Interpro domain(s) IPR013094 Al	1	4	4	1	3	3	3	3	3	2	3	3	3	3	3	2	1	1	1	1	1	0	17.2	17.2	3.9	34.539	309	309	5.64	1	12	10	14	10	5	12	10	7	9	27	20	35	3	3
Solyc01g108560.2.1	Solyc01g108560.2.1	3	1	0	>Solyc01g108560.2.1 genomic_reference:SL2.40ch01 gene_region:87594520-87595533 transcript_region:SL2.40ch01:87594520..87595533+ go_terms:GO:0004091 functional_description:Acetyl esterase (AHRD V1 *--- AES_SHIFL); contains Interpro domain(s) IPR013094 Al	1	3	1	0	3	3	3	1	1	1	1	1	1	0	0	0	0	0	0	0	0	0	15	4.3	0	33.607	301	301	6.16		3	2	2	4	2	3	3	3	3	9	10	6
Solyc01g108580.2.1	Solyc01g108580.2.1	2	1	1	>Solyc01g108580.2.1 genomic_reference:SL2.40ch01 gene_region:87599060-87600395 transcript_region:SL2.40ch01:87599060..87600395+ go_terms:GO:0004806 functional_description:Gibberellin receptor GID1L2 (AHRD V1 **-- B6TRC0_MAIZE); contains Interpro domain(s)	1	2	1	1	2	1	2	1	1	0	1	0	1	1	1	0	1	0	1	1	1	0	8.7	4.5	4.5	34.9	312	312	3.67		2	1	4	2						4		3	1	1
Solyc01g108640.1.1	Solyc01g108640.1.1	1	1	1	>Solyc01g108640.1.1 genomic_reference:SL2.40ch01 gene_region:87644015-87645151 transcript_region:SL2.40ch01:87644015..87645151+ go_terms:GO:0004091 functional_description:GDSL esterase/lipase At1g28600 (AHRD V1 ***- GDL9_ARATH); contains Interpro domain(s	1	1	1	1	1	0	1	0	0	1	1	0	1	0	0	1	1	0	1	0	0	1	1.9	1.9	1.9	42.082	378	378	5.8				1	2	1			1		1		1
Solyc01g108840.2.1	Solyc01g108840.2.1	1	1	1	>Solyc01g108840.2.1 genomic_reference:SL2.40ch01 gene_region:87756900-87761019 transcript_region:SL2.40ch01:87756900..87761019- go_terms:GO:0005515,GO:0004675 functional_description:Receptor like kinase, RLK	1	1	1	1	0	0	1	1	1	1	0	0	1	1	1	1	0	0	1	1	1	1	2	2	2	101.85	940	940	7.25						3	4	4	1				3	3	3
Solyc01g108880.2.1	Solyc01g108880.2.1	2	2	2	>Solyc01g108880.2.1 genomic_reference:SL2.40ch01 gene_region:87786634-87788179 transcript_region:SL2.40ch01:87786634..87788179- go_terms:GO:0045431,GO:0009815 functional_description:1-aminocyclopropane-1-carboxylate oxidase (AHRD V1 **-* ACCO_MUSAC); cont	1	2	2	2	2	1	1	0	0	0	2	1	1	0	0	0	2	1	1	0	0	0	11.1	11.1	11.1	40.671	350	350	4.1			2	5	3						6	2	2
Solyc01g109300.2.1	Solyc01g109300.2.1	4	4	4	>Solyc01g109300.2.1 genomic_reference:SL2.40ch01 gene_region:88049244-88054027 transcript_region:SL2.40ch01:88049244..88054027+ go_terms:GO:0055114 functional_description:4-hydroxy-3-methylbut-2-enyl diphosphate reductase (AHRD V1 ***- A2TGW4_9LAMI); cont	1	4	4	4	2	2	3	0	1	2	2	2	3	0	1	2	2	2	3	0	1	2	11.1	11.1	11.1	51.894	461	461	3.25		8	3	3	1					1	2	3	5		2
Solyc01g109350.2.1	Solyc01g109350.2.1	5	5	5	>Solyc01g109350.2.1 genomic_reference:SL2.40ch01 gene_region:88074430-88092656 transcript_region:SL2.40ch01:88074430..88092656- go_terms:GO:0043130 functional_description:WD-40 repeat-containing protein (AHRD V1 **-- D2VK35_NAEGR); contains Interpro domai	1	5	5	5	1	1	0	3	3	0	1	1	0	3	3	0	1	1	0	3	3	0	10.3	10.3	10.3	83.124	757	757	5.83				4	1	3	3			1	1	1		5	5
Solyc01g109360.2.1	Solyc01g109360.2.1	8	8	8	>Solyc01g109360.2.1 genomic_reference:SL2.40ch01 gene_region:88097789-88103284 transcript_region:SL2.40ch01:88097789..88103284+ go_terms:GO:0004831,GO:0005153 functional_description:Tyrosyl-tRNA synthetase (AHRD V1 **** P93363_TOBAC); contains Interpro do	1	8	8	8	5	0	4	5	5	7	5	0	4	5	5	7	5	0	4	5	5	7	37.5	37.5	37.5	37.695	328	328	4.78			1	7	27	1					6		6	6	8
Solyc01g109400.2.1	Solyc01g109400.2.1	1	1	1	>Solyc01g109400.2.1 genomic_reference:SL2.40ch01 gene_region:88129716-88132091 transcript_region:SL2.40ch01:88129716..88132091- go_terms:GO:0042802 functional_description:Flavoprotein wrbA (AHRD V1 ***- B6SPB2_MAIZE); contains Interpro domain(s) IPR01008	1	1	1	1	0	0	0	1	1	0	0	0	0	1	1	0	0	0	0	1	1	0	11.6	11.6	11.6	26.121	241	241	3.5			1	1										1	1
Solyc01g109410.2.1	Solyc01g109410.2.1	3	3	3	>Solyc01g109410.2.1 genomic_reference:SL2.40ch01 gene_region:88132748-88140649 transcript_region:SL2.40ch01:88132748..88140649- go_terms:GO:0005515 functional_description:Dolichyl-diphosphooligosaccharide--protein glycosyltransferase subunit (AHRD V1 ***-	1	3	3	3	0	0	1	2	2	0	0	0	1	2	2	0	0	0	1	2	2	0	10.4	10.4	10.4	48.145	434	434	5.57				3	3	6	1	1					1	5	8
Solyc01g109520.2.1	Solyc01g109520.2.1	8	8	5	>Solyc01g109520.2.1 genomic_reference:SL2.40ch01 gene_region:88210021-88213641 transcript_region:SL2.40ch01:88210021..88213641- go_terms:GO:0003924 functional_description:Ras-related protein Rab-7 (AHRD V1 ***- C1BJT6_OSMMO); contains Interpro domain(s)	1	8	8	5	5	4	5	3	3	3	5	4	5	3	3	3	3	2	3	1	1	1	55.3	55.3	34	23.014	206	206	2.91		5	25	2							6	6	6	4	5
Solyc01g109540.2.1;Solyc12g038200.1.1	Solyc01g109540.2.1	16;1	16;1	16;1	>Solyc01g109540.2.1 genomic_reference:SL2.40ch01 gene_region:88220380-88229123 transcript_region:SL2.40ch01:88220380..88229123+ go_terms:GO:0005515 functional_description:Coatomer subunit gamma (AHRD V1 ***- B6SV32_MAIZE); contains Interpro domain(s) IPR	2	16	16	16	5	10	12	12	14	10	5	10	12	12	14	10	5	10	12	12	14	10	29.9	29.9	29.9	98.281	886	886;519	6.19		8	18	27	23	20	19	37	11	18	13	25	40	45	40
Solyc01g109570.2.1	Solyc01g109570.2.1	2	2	2	>Solyc01g109570.2.1 genomic_reference:SL2.40ch01 gene_region:88237557-88242917 transcript_region:SL2.40ch01:88237557..88242917- go_terms:GO:0005975 functional_description:Glucan endo-1 3-beta-glucosidase 7 (AHRD V1 ***- B6T289_MAIZE); contains Interpro do	1	2	2	2	1	2	1	0	2	0	1	2	1	0	2	0	1	2	1	0	2	0	8.5	8.5	8.5	50.304	473	473	5					8						2	3	1		2
Solyc01g109660.2.1;Solyc10g051380.1.1	Solyc01g109660.2.1	5;1	4;1	4;1	>Solyc01g109660.2.1 genomic_reference:SL2.40ch01 gene_region:88321513-88322795 transcript_region:SL2.40ch01:88321513..88322795+ go_terms:GO:0008266 functional_description:Glycine-rich RNA-binding protein (AHRD V1 *-** B2YKT9_TOBAC); contains Interpro doma	2	5	4	4	3	5	3	3	3	4	2	4	2	2	3	3	2	4	2	2	3	3	38.3	38.3	38.3	17.343	175	175;130	2.4		36	17	1	1						5	11	9	7	11
Solyc01g109710.2.1	Solyc01g109710.2.1	2	2	2	>Solyc01g109710.2.1 genomic_reference:SL2.40ch01 gene_region:88361512-88364324 transcript_region:SL2.40ch01:88361512..88364324- go_terms:GO:0005515 functional_description:Universal stress protein (AHRD V1 **-- B6SNQ1_MAIZE); contains Interpro domain(s) I	1	2	2	2	0	0	1	1	0	0	0	0	1	1	0	0	0	0	1	1	0	0	14.1	14.1	14.1	19.461	177	177	3			2										1	1
Solyc01g109780.2.1	Solyc01g109780.2.1	2	2	2	>Solyc01g109780.2.1 genomic_reference:SL2.40ch01 gene_region:88393338-88396861 transcript_region:SL2.40ch01:88393338..88396861+ functional_description:Unknown Protein (AHRD V1)	1	2	2	2	1	2	2	1	2	2	1	2	2	1	2	2	1	2	2	1	2	2	3.2	3.2	3.2	72.914	656	656	6.74		2	2	4	3	3	5	6	6	4	3	5	7	6	5
Solyc01g109850.2.1;Solyc01g109840.2.1	Solyc01g109850.2.1	10;1	10;1	10;1	>Solyc01g109850.2.1 genomic_reference:SL2.40ch01 gene_region:88449072-88454711 transcript_region:SL2.40ch01:88449072..88454711- go_terms:GO:0004040,GO:0008836 functional_description:Diaminopimelate decarboxylase (AHRD V1 **** D2DKE7_SOYBN); contains Inter	2	10	10	10	3	3	7	7	6	7	3	3	7	7	6	7	3	3	7	7	6	7	28.8	28.8	28.8	52.841	480	480;33	4.93		22	12	11	12	3	1	4	7	10	5	6	18	21	13
Solyc01g109930.2.1	Solyc01g109930.2.1	1	1	1	>Solyc01g109930.2.1 genomic_reference:SL2.40ch01 gene_region:88522523-88527340 transcript_region:SL2.40ch01:88522523..88527340+ go_terms:GO:0008934 functional_description:Inositol monophosphatase family protein (AHRD V1 **** D7MGB6_ARALY); contains Interp	1	1	1	1	0	0	0	1	0	0	0	0	0	1	0	0	0	0	0	1	0	0	3.4	3.4	3.4	38.219	350	350	4				1										1
Solyc01g109940.2.1;Solyc10g054040.1.1;Solyc06g053160.2.1;Solyc03g082630.2.1;Solyc08g083020.2.1;Solyc08g022000.1.1	Solyc01g109940.2.1	8;2;1;1;1;1	8;2;1;1;1;1	7;1;0;0;0;0	>Solyc01g109940.2.1 genomic_reference:SL2.40ch01 gene_region:88527503-88532712 transcript_region:SL2.40ch01:88527503..88532712- go_terms:GO:0005524,GO:0017111,GO:0005737 functional_description:26S protease regulatory subunit (AHRD V1 ***- C0NAB1_AJECG); c	6	8	8	7	2	4	4	7	5	0	2	4	4	7	5	0	2	3	3	6	5	0	32.4	32.4	29.4	44.704	398	398;399;392;377;359;178	4.8		12	13	13	13	2	3	4	4	5	5	8	18	19	19
Solyc01g110120.2.1;Solyc07g032080.2.1;Solyc06g075400.2.1	Solyc01g110120.2.1	33;2;1	33;2;1	33;2;1	>Solyc01g110120.2.1 genomic_reference:SL2.40ch01 gene_region:88653085-88663519 transcript_region:SL2.40ch01:88653085..88663519- go_terms:GO:0046961,GO:0009678 functional_description:V-type proton ATPase subunit a (AHRD V1 **** VPH1_NEUCR); contains Interp	3	33	33	33	21	20	24	30	25	25	21	20	24	30	25	25	21	20	24	30	25	25	48	48	48	92.748	820	820;818;818	6.83		23	32	34	45	93	109	140	63	54	66	69	117	140	101
Solyc01g110360.2.1;Solyc10g054380.1.1	Solyc01g110360.2.1	11;1	3;1	3;1	>Solyc01g110360.2.1 genomic_reference:SL2.40ch01 gene_region:88844597-88847246 transcript_region:SL2.40ch01:88844597..88847246+ go_terms:GO:0005507 functional_description:Fructose-bisphosphate aldolase (AHRD V1 ***- B0FPD8_SOLTU); contains Interpro domain	2	11	3	3	6	6	9	8	7	11	0	2	2	1	1	3	0	2	2	1	1	3	31	14.1	14.1	42.773	397	397;447	5				1	8	1						2	2	1	1
Solyc01g110450.2.1	Solyc01g110450.2.1	5	5	5	>Solyc01g110450.2.1 genomic_reference:SL2.40ch01 gene_region:88910585-88913966 transcript_region:SL2.40ch01:88910585..88913966+ go_terms:GO:0032866,GO:0032867 functional_description:NADP dependent sorbitol 6-phosphate dehydrogenase (Fragment) (AHRD V1 **-	1	5	5	5	2	0	3	5	5	3	2	0	3	5	5	3	2	0	3	5	5	3	24.3	24.3	24.3	34.691	309	309	3.32		13	10	15	6						3		5	20	12
Solyc01g110540.2.1	Solyc01g110540.2.1	1	1	1	>Solyc01g110540.2.1 genomic_reference:SL2.40ch01 gene_region:88964018-88966597 transcript_region:SL2.40ch01:88964018..88966597+ functional_description:Unknown Protein (AHRD V1)	1	1	1	1	1	1	1	1	1	1	1	1	1	1	1	1	1	1	1	1	1	1	34	34	34	5.6626	53	53	2		6									1	1	1	1	1
Solyc01g111040.2.1	Solyc01g111040.2.1	9	9	9	>Solyc01g111040.2.1 genomic_reference:SL2.40ch01 gene_region:89209383-89212670 transcript_region:SL2.40ch01:89209383..89212670+ go_terms:GO:0005509 functional_description:EF-Hand containing protein-like (AHRD V1 ***- Q9T0I9_ARATH); contains Interpro domai	1	9	9	9	9	4	6	4	2	0	9	4	6	4	2	0	9	4	6	4	2	0	26.2	26.2	26.2	38.938	355	355	4.79		2	3	19	30	3	3	3			24	7	23	4	5
Solyc01g111060.2.1	Solyc01g111060.2.1	2	2	2	>Solyc01g111060.2.1 genomic_reference:SL2.40ch01 gene_region:89216546-89222824 transcript_region:SL2.40ch01:89216546..89222824+ go_terms:GO:0008930 functional_description:5&apos-methylthioadenosine/S-adenosylhomocysteine nucleosidase (AHRD V1 **** D4FIY6_	1	2	2	2	0	1	1	0	0	1	0	1	1	0	0	1	0	1	1	0	0	1	7.5	7.5	7.5	32.75	308	308	8.29						1	2	1		3		2	4
Solyc01g111120.2.1;Solyc10g054870.1.1	Solyc01g111120.2.1	13;3	13;3	12;2	>Solyc01g111120.2.1 genomic_reference:SL2.40ch01 gene_region:89253979-89260194 transcript_region:SL2.40ch01:89253979..89260194- go_terms:GO:0005515,GO:0004807 functional_description:Triosephosphate isomerase (AHRD V1 **** D6N3G7_GOSHI); contains Interpro	2	13	13	12	5	4	6	12	12	8	5	4	6	12	12	8	5	4	5	11	11	7	55.8	55.8	53.4	34.665	326	326;312	3.49		39	48	37	9	1	4	2	2	2	15	11	20	37	37
Solyc10g054880.1.1;Solyc01g111150.2.1	Solyc10g054880.1.1;Solyc01g111150.2.1	1;1	1;1	1;1	>Solyc10g054880.1.1 genomic_reference:SL2.40ch10 gene_region:51516079-51520265 transcript_region:SL2.40ch10:51516079..51520265+ go_terms:GO:0005048 functional_description:Translocon-associated protein alpha subunit (AHRD V1 ***- B6SRQ1_MAIZE); contains In	2	1	1	1	1	1	1	1	1	0	1	1	1	1	1	0	1	1	1	1	1	0	5.8	5.8	5.8	27.999	259	259;258	4.3			1	5	4						1	3	2	2	2
Solyc01g111170.2.1;Solyc10g054910.1.1	Solyc01g111170.2.1;Solyc10g054910.1.1	4;2	4;2	4;2	>Solyc01g111170.2.1 genomic_reference:SL2.40ch01 gene_region:89284136-89285146 transcript_region:SL2.40ch01:89284136..89285146+ go_terms:GO:0006457 functional_description:Peptidyl-prolyl cis-trans isomerase (AHRD V1 ***- Q9XF12_SOLTU); contains Interpro d	2	4	4	4	3	4	4	2	3	2	3	4	4	2	3	2	3	4	4	2	3	2	24.6	24.6	24.6	17.91	171	171;172	5.03	2	12	17	5	5		2	4	6	9	8	13	15	9	9
Solyc01g111230.2.1	Solyc01g111230.2.1	3	3	3	>Solyc01g111230.2.1 genomic_reference:SL2.40ch01 gene_region:89313649-89314591 transcript_region:SL2.40ch01:89313649..89314591+ functional_description:Disease resistance response like protein (AHRD V1 ***- Q9SZP7_ARATH); contains Interpro domain(s) IPR00	1	3	3	3	1	1	2	1	0	1	1	1	2	1	0	1	1	1	2	1	0	1	25.7	25.7	25.7	19.662	183	183	3.14			6	1							1	1	2	1
Solyc01g111250.2.1	Solyc01g111250.2.1	6	1	1	>Solyc01g111250.2.1 genomic_reference:SL2.40ch01 gene_region:89325238-89326603 transcript_region:SL2.40ch01:89325238..89326603+ go_terms:GO:0023034,GO:0006629 functional_description:Phosphatidylinositol-specific phospholipase c (AHRD V1 *-*- B9UXN2_LISMO)	1	6	1	1	4	3	5	5	2	2	1	1	1	0	0	0	1	1	1	0	0	0	24.5	2.8	2.8	36.767	318	318	5					3						1	1	1
Solyc01g111260.2.1	Solyc01g111260.2.1	8	8	3	>Solyc01g111260.2.1 genomic_reference:SL2.40ch01 gene_region:89328949-89330505 transcript_region:SL2.40ch01:89328949..89330505+ go_terms:GO:0023034,GO:0006629 functional_description:Phosphatidylinositol-specific phospholipase c (AHRD V1 *-*- B9UY71_LISMO)	1	8	8	3	3	3	4	8	5	3	3	3	4	8	5	3	0	1	0	3	3	1	43.1	43.1	21.4	36.624	318	318	5.09		4	8	10	22	2	2	3	2	4	6	5	9	18	13
Solyc01g111440.2.1	Solyc01g111440.2.1	1	1	1	>Solyc01g111440.2.1 genomic_reference:SL2.40ch01 gene_region:89441082-89454437 transcript_region:SL2.40ch01:89441082..89454437+ functional_description:Senescence-associated protein 12 (AHRD V1 *-*- O81657_HEMSP); contains Interpro domain(s) IPR009686 Se	1	1	1	1	1	0	0	1	1	0	1	0	0	1	1	0	1	0	0	1	1	0	4.3	4.3	4.3	48.622	443	443	4		1	3	4	5						5			5	3
Solyc01g111450.2.1	Solyc01g111450.2.1	7	7	7	>Solyc01g111450.2.1 genomic_reference:SL2.40ch01 gene_region:89446679-89449724 transcript_region:SL2.40ch01:89446679..89449724+ go_terms:GO:0019773,GO:0005839 functional_description:Proteasome subunit alpha type (AHRD V1 ***- Q38HT8_SOLTU); contains Inter	1	7	7	7	2	3	5	7	7	6	2	3	5	7	7	6	2	3	5	7	7	6	33.7	33.7	33.7	27.098	249	249	3.64		6	21	33	4	1	1				4	7	13	14	14
Solyc01g111520.2.1;Solyc12g089330.1.1	Solyc01g111520.2.1	17;1	17;1	17;1	>Solyc01g111520.2.1 genomic_reference:SL2.40ch01 gene_region:89504374-89512877 transcript_region:SL2.40ch01:89504374..89512877- go_terms:GO:0005509 functional_description:Synaptotagmin (AHRD V1 *--- B0W3L1_CULQU); contains Interpro domain(s) IPR018029 C	2	17	17	17	7	9	12	12	10	9	7	9	12	12	10	9	7	9	12	12	10	9	33.6	33.6	33.6	61.373	539	539;525	7.24		1	2	2	8	39	24	23	14	18	15	19	31	26	21
Solyc01g111630.2.1	Solyc01g111630.2.1	4	4	4	>Solyc01g111630.2.1 genomic_reference:SL2.40ch01 gene_region:89609244-89612993 transcript_region:SL2.40ch01:89609244..89612993+ go_terms:GO:0008266,GO:0030267 functional_description:Glyoxylate/hydroxypyruvate reductase B (AHRD V1 **** GHRB_YERPS); contain	1	4	4	4	2	0	0	3	3	2	2	0	0	3	3	2	2	0	0	3	3	2	18.9	18.9	18.9	42.258	386	386	5.28			4	2	7	1	1	1	1	1	2			9	5
Solyc01g111710.2.1;Solyc01g111700.1.1	Solyc01g111710.2.1	6;1	6;1	6;1	>Solyc01g111710.2.1 genomic_reference:SL2.40ch01 gene_region:89651034-89655488 transcript_region:SL2.40ch01:89651034..89655488- go_terms:GO:0005515 functional_description:26S proteasome non-ATPase regulatory subunit 3 (AHRD V1 ***- B6TBG8_MAIZE); contains	2	6	6	6	3	2	4	5	4	2	3	2	4	5	4	2	3	2	4	5	4	2	15.2	15.2	15.2	55.363	487	487;484	5.17		6	5	7	11	2	1	2	3	4	5	3	9	11	10
Solyc01g111760.2.1	Solyc01g111760.2.1	31	31	5	>Solyc01g111760.2.1 genomic_reference:SL2.40ch01 gene_region:89701090-89706839 transcript_region:SL2.40ch01:89701090..89706839+ go_terms:GO:0046961 functional_description:V-type ATP synthase beta chain (AHRD V1 ***- VATB_PYRHO); contains Interpro domain(s	1	31	31	5	23	18	21	29	26	26	23	18	21	29	26	26	5	3	4	4	4	4	82.5	82.5	17.7	53.328	479	479	5.59	1	61	91	109	130	176	95	61	47	44	121	98	133	185	139
Solyc01g111780.2.1	Solyc01g111780.2.1	11	11	11	>Solyc01g111780.2.1 genomic_reference:SL2.40ch01 gene_region:89713800-89731648 transcript_region:SL2.40ch01:89713800..89731648+ go_terms:GO:0008320 functional_description:Importin beta-2 subunit (AHRD V1 **-- C5JY88_AJEDS); contains Interpro domain(s) IP	1	11	11	11	3	2	6	6	8	4	3	2	6	6	8	4	3	2	6	6	8	4	21.3	21.3	21.3	99.238	890	890	7.06		3	6	7	5	13	16	14	12	17	8	6	20	23	27
Solyc01g112080.2.1	Solyc01g112080.2.1	5	5	5	>Solyc01g112080.2.1 genomic_reference:SL2.40ch01 gene_region:89951336-89953057 transcript_region:SL2.40ch01:89951336..89953057+ go_terms:GO:0016998 functional_description:LysM-domain GPI-anchored protein (AHRD V1 **-- Q4VVD8_ORYSJ); contains Interpro doma	1	5	5	5	3	2	4	2	5	5	3	2	4	2	5	5	3	2	4	2	5	5	18	18	18	37.241	345	345	6.54					6	22	11	3	2	2	5	3	9	7	11
Solyc01g112100.2.1	Solyc01g112100.2.1	17	17	17	>Solyc01g112100.2.1 genomic_reference:SL2.40ch01 gene_region:89962554-89964946 transcript_region:SL2.40ch01:89962554..89964946- go_terms:GO:0004497 functional_description:Dimethylaniline monooxygenase 5 (AHRD V1 **** B5X0U9_SALSA); contains Interpro domai	1	17	17	17	11	10	12	7	5	5	11	10	12	7	5	5	11	10	12	7	5	5	43.9	43.9	43.9	58.204	510	510	7.09		5	3	3	3	22	12	14	10	16	14	18	35	9	6
Solyc02g011990.1.1;Solyc02g021290.1.1	Solyc02g011990.1.1;Solyc02g021290.1.1	1;1	1;1	1;1	>Solyc02g011990.1.1 genomic_reference:SL2.40ch02 gene_region:5025171-5027356 transcript_region:SL2.40ch02:5025171..5027356- go_terms:GO:0005515 functional_description:Photosystem Q(B) protein (AHRD V1 ***- Q5YGA1_9MARC); contains Interpro domain(s) IPR00	2	1	1	1	0	0	0	1	1	1	0	0	0	1	1	1	0	0	0	1	1	1	4.2	4.2	4.2	29.285	261	261;51	4.29		3	2	3	1	4	1							5	6
Solyc02g014150.2.1	Solyc02g014150.2.1	5	5	5	>Solyc02g014150.2.1 genomic_reference:SL2.40ch02 gene_region:6519093-6531932 transcript_region:SL2.40ch02:6519093..6531932+ go_terms:GO:0005515 functional_description:Photosystem II stability/assembly factor Ycf48-like protein (AHRD V1 **-- B0C6T3_ACAM1);	1	5	5	5	0	1	2	4	5	4	0	1	2	4	5	4	0	1	2	4	5	4	18.8	18.8	18.8	41.13	377	377	2.37		14	4		1							1	2	5	7
Solyc02g020940.2.1	Solyc02g020940.2.1	7	2	2	>Solyc02g020940.2.1 genomic_reference:SL2.40ch02 gene_region:11082387-11084169 transcript_region:SL2.40ch02:11082387..11084169+ go_terms:GO:0004365 functional_description:Glyceraldehyde-3-phosphate dehydrogenase (AHRD V1 **** D7UNZ5_BRARC); contains Inter	1	7	2	2	2	1	3	7	6	2	1	0	0	2	2	0	1	0	0	2	2	0	23.2	7.6	7.6	43.515	409	409	2.5		5	2	1							1			3	4
Solyc02g020960.1.1	Solyc02g020960.1.1	2	1	1	>Solyc02g020960.1.1 genomic_reference:SL2.40ch02 gene_region:11444690-11446165 transcript_region:SL2.40ch02:11444690..11446165- go_terms:GO:0016021 functional_description:Photosystem I P700 chlorophyll a apoprotein A1 (AHRD V1 ***- D5MAH7_PEA); contains I	1	2	1	1	0	0	0	2	2	0	0	0	0	1	1	0	0	0	0	1	1	0	5.7	2.8	2.8	32.018	283	283	6						2								1	1
Solyc02g020980.2.1	Solyc02g020980.2.1	8	8	8	>Solyc02g020980.2.1 genomic_reference:SL2.40ch02 gene_region:11526882-11568630 transcript_region:SL2.40ch02:11526882..11568630- go_terms:GO:0004134,GO:0010297 functional_description:4-alpha-glucanotransferase (AHRD V1 **** Q6R608_SOLTU); contains Interpro	1	8	8	8	0	1	7	5	6	6	0	1	7	5	6	6	0	1	7	5	6	6	12.1	12.1	12.1	110.36	954	954	7.92					2	7	16	20	9	11		1	17	17	16
Solyc02g021240.2.1;Solyc12g042300.1.1;Solyc12g042240.1.1	Solyc02g021240.2.1;Solyc12g042300.1.1;Solyc12g042240.1.1	2;2;1	2;2;1	2;2;1	>Solyc02g021240.2.1 genomic_reference:SL2.40ch02 gene_region:13003495-13017750 transcript_region:SL2.40ch02:13003495..13017750+ go_terms:GO:0042936 functional_description:Peptide transporter (AHRD V1 **-* A6YJX4_9MAGN); contains Interpro domain(s) IPR000	3	2	2	2	0	0	0	2	0	0	0	0	0	2	0	0	0	0	0	2	0	0	3.4	3.4	3.4	64.441	585	585;585;212	6.33						2	1							3
Solyc02g021400.1.1;Solyc10g078630.1.1	Solyc02g021400.1.1;Solyc10g078630.1.1	2;2	2;2	2;2	>Solyc02g021400.1.1 genomic_reference:SL2.40ch02 gene_region:13315741-13315938 transcript_region:SL2.40ch02:13315741..13315938+ go_terms:GO:0003735 functional_description:40S ribosomal protein S28 (AHRD V1 ***- B6T1V2_MAIZE); contains Interpro domain(s)	2	2	2	2	1	1	2	1	2	1	1	1	2	1	2	1	1	1	2	1	2	1	29.2	29.2	29.2	7.5367	65	65;65	2		8									1	1	2	1	2
Solyc02g021420.2.1	Solyc02g021420.2.1	1	1	1	>Solyc02g021420.2.1 genomic_reference:SL2.40ch02 gene_region:13328830-13352997 transcript_region:SL2.40ch02:13328830..13352997- go_terms:GO:0051015 functional_description:Gelsolin (AHRD V1 **-- B0WBT0_CULQU); contains Interpro domain(s) IPR007122 Gelsol	1	1	1	1	1	1	1	1	1	1	1	1	1	1	1	1	1	1	1	1	1	1	2.2	2.2	2.2	108.95	973	973	4.67				3	6						1	1	2	2	2
Solyc02g021560.2.1	Solyc02g021560.2.1	1	1	1	>Solyc02g021560.2.1 genomic_reference:SL2.40ch02 gene_region:13906095-13908491 transcript_region:SL2.40ch02:13906095..13908491- go_terms:GO:0005515 functional_description:Heterogeneous nuclear ribonucleoprotein A3-like protein 2 (AHRD V1 **-- B6TV58_MAIZE	1	1	1	1	0	0	0	1	1	0	0	0	0	1	1	0	0	0	0	1	1	0	7	7	7	44.657	431	431	2		2												1	1
Solyc02g021620.2.1	Solyc02g021620.2.1	1	1	1	>Solyc02g021620.2.1 genomic_reference:SL2.40ch02 gene_region:13996231-14017788 transcript_region:SL2.40ch02:13996231..14017788+ go_terms:GO:0015379 functional_description:Solute carrier family 12 (Potassium/chloride transporters) member 6 (AHRD V1 **-* A0	1	1	1	1	0	0	0	0	1	0	0	0	0	0	1	0	0	0	0	0	1	0	1.8	1.8	1.8	107.98	988	988	7							1								1
Solyc02g021650.2.1	Solyc02g021650.2.1	16	16	16	>Solyc02g021650.2.1 genomic_reference:SL2.40ch02 gene_region:14069797-14090192 transcript_region:SL2.40ch02:14069797..14090192- go_terms:GO:0005515,GO:0003684 functional_description:DNA damage-binding protein 1 (AHRD V1 **** C0H989_SALSA); contains Interp	1	16	16	16	7	7	16	16	15	16	7	7	16	16	15	16	7	7	16	16	15	16	17.7	17.7	17.7	122.29	1095	1095	7.51					1	19	40	69	10	1	9	10	37	32	21
Solyc02g023970.2.1	Solyc02g023970.2.1	11	11	11	>Solyc02g023970.2.1 genomic_reference:SL2.40ch02 gene_region:15314779-15327219 transcript_region:SL2.40ch02:15314779..15327219- go_terms:GO:0005515 functional_description:GTP-binding protein (AHRD V1 **** Q9M7P3_CAPAN); contains Interpro domain(s) IPR004	1	11	11	11	4	3	6	9	7	5	4	3	6	9	7	5	4	3	6	9	7	5	42.6	42.6	42.6	44.449	394	394	4.82		8	17	13	30	7	4	4	2	4	12	7	14	21	17
Solyc02g023980.2.1	Solyc02g023980.2.1	1	1	1	>Solyc02g023980.2.1 genomic_reference:SL2.40ch02 gene_region:15374578-15384944 transcript_region:SL2.40ch02:15374578..15384944+ functional_description:ATPase BadF/BadG/BcrA/BcrD-type family (AHRD V1 ***- D7KFL2_ARALY); contains Interpro domain(s) IPR0027	1	1	1	1	0	0	0	1	1	0	0	0	0	1	1	0	0	0	0	1	1	0	5	5	5	35.364	340	340	4				2										1	1
Solyc02g024020.2.1	Solyc02g024020.2.1	1	1	1	>Solyc02g024020.2.1 genomic_reference:SL2.40ch02 gene_region:15499054-15510025 transcript_region:SL2.40ch02:15499054..15510025- go_terms:GO:0008060,GO:0005543 functional_description:Arf-GAP with GTPase, ANK repeat and PH domain-containing protein 3 (AHRD	1	1	1	1	0	1	0	0	0	0	0	1	0	0	0	0	0	1	0	0	0	0	6.6	6.6	6.6	36.654	331	331	3			1									1
Solyc02g030170.2.1	Solyc02g030170.2.1	5	5	5	>Solyc02g030170.2.1 genomic_reference:SL2.40ch02 gene_region:15953224-15955598 transcript_region:SL2.40ch02:15953224..15955598- go_terms:GO:0042605,GO:0019899 functional_description:FAD linked oxidase domain protein (AHRD V1 **-- D1VPW7_9ACTO); contains I	1	5	5	5	2	0	2	3	4	1	2	0	2	3	4	1	2	0	2	3	4	1	10	10	10	66.226	568	568	6.29						10	4				2		2	3	6
Solyc02g030250.2.1	Solyc02g030250.2.1	1	1	1	>Solyc02g030250.2.1 genomic_reference:SL2.40ch02 gene_region:16152752-16160121 transcript_region:SL2.40ch02:16152752..16160121- go_terms:GO:0005515 functional_description:Coatomer protein epsilon subunit family protein (AHRD V1 ***- D7KFM4_ARALY); contain	1	1	1	1	0	1	1	1	1	1	0	1	1	1	1	1	0	1	1	1	1	1	6.2	6.2	6.2	32.028	291	291	3		4	6	4								2	1	5	5
Solyc02g032930.2.1	Solyc02g032930.2.1	4	4	4	>Solyc02g032930.2.1 genomic_reference:SL2.40ch02 gene_region:20179350-20185331 transcript_region:SL2.40ch02:20179350..20185331+ go_terms:GO:0016021 functional_description:B-cell receptor-associated protein 31-like containing protein (AHRD V1 ***- B6TG43_M	1	4	4	4	1	1	3	2	1	1	1	1	3	2	1	1	1	1	3	2	1	1	22.1	22.1	22.1	25.158	222	222	3.85			7	3	1	2					3	1	3	4	1
Solyc02g032960.2.1	Solyc02g032960.2.1	1	1	1	>Solyc02g032960.2.1 genomic_reference:SL2.40ch02 gene_region:20240323-20261625 transcript_region:SL2.40ch02:20240323..20261625+ go_terms:GO:0016887 functional_description:Cell division protease FtsH homolog (AHRD V1 *--- C5NVJ0_9BACL); contains Interpro d	1	1	1	1	0	0	0	1	0	0	0	0	0	1	0	0	0	0	0	1	0	0	1.1	1.1	1.1	128.68	1111	1111	10										1				1
Solyc02g037490.1.1	Solyc02g037490.1.1	1	1	1	>Solyc02g037490.1.1 genomic_reference:SL2.40ch02 gene_region:21617137-21618795 transcript_region:SL2.40ch02:21617137..21618795- go_terms:GO:0016208 functional_description:Acyl-CoA synthetase/AMP-acid ligase II (AHRD V1 **** Q2W3Z0_MAGSA); contains Interpr	1	1	1	1	0	0	1	0	0	0	0	0	1	0	0	0	0	0	1	0	0	0	1.3	1.3	1.3	60.74	552	552	6.5						1	1						2
Solyc05g055440.1.1;Solyc06g005390.1.1;Solyc06g075800.1.1;Solyc11g007920.1.1;Solyc03g071620.1.1;Solyc12g013510.1.1;Solyc11g007930.1.1;Solyc02g038690.1.1	Solyc05g055440.1.1;Solyc06g005390.1.1;Solyc06g075800.1.1;Solyc11g007920.1.1;Solyc03g071620.1.1;Solyc12g013510.1.1;Solyc11g007930.1.1;Solyc02g038690.1.1	2;2;2;2;2;2;2;2	2;2;2;2;2;2;2;2	1;1;1;1;1;1;1;1	>Solyc05g055440.1.1 genomic_reference:SL2.40ch05 gene_region:64237122-64237565 transcript_region:SL2.40ch05:64237122..64237565- go_terms:GO:0005515,GO:0003677 functional_description:Histone H2B (AHRD V1 ***- Q2XPW1_SOLTU); contains Interpro domain(s) IPR	8	2	2	1	0	0	1	2	1	0	0	0	1	2	1	0	0	0	1	1	1	0	16.3	16.3	10.2	16.092	147	147;147;146;144;141;139;138;134	4		2	2							1			1	3	1
Solyc03g097910.2.1;Solyc02g044040.1.1	Solyc03g097910.2.1;Solyc02g044040.1.1	1;1	1;1	1;1	>Solyc03g097910.2.1 genomic_reference:SL2.40ch03 gene_region:53734853-53738896 transcript_region:SL2.40ch03:53734853..53738896- go_terms:GO:0017113 functional_description:Dihydroorotate dehydrogenase family protein (AHRD V1 **** D7L7W7_ARALY); contains In	2	1	1	1	0	1	1	0	0	0	0	1	1	0	0	0	0	1	1	0	0	0	2.8	2.8	2.8	47.053	429	429;250	2.33		2	1									2	1
Solyc02g050240.2.1	Solyc02g050240.2.1	3	3	3	>Solyc02g050240.2.1 genomic_reference:SL2.40ch02 gene_region:24920469-24930852 transcript_region:SL2.40ch02:24920469..24930852+ go_terms:GO:0006508 functional_description:Oligopeptidase (Protease II) (AHRD V1 ***- A6EQV2_9BACT); contains Interpro domain(s	1	3	3	3	0	0	0	1	2	3	0	0	0	1	2	3	0	0	0	1	2	3	10.2	10.2	10.2	43.325	382	382	6.86						1	6							1	2
Solyc02g050260.2.1	Solyc02g050260.2.1	3	3	3	>Solyc02g050260.2.1 genomic_reference:SL2.40ch02 gene_region:24946017-24961150 transcript_region:SL2.40ch02:24946017..24961150+ go_terms:GO:0006508 functional_description:Protease II (Oligopeptidase B) (AHRD V1 **-- A6GXZ7_FLAPJ); contains Interpro domain	1	3	3	3	0	0	2	1	3	2	0	0	2	1	3	2	0	0	2	1	3	2	15.9	15.9	15.9	43.848	389	389	6.57					1	5	7	1					2	2	4
Solyc02g061850.2.1	Solyc02g061850.2.1	2	1	1	>Solyc02g061850.2.1 genomic_reference:SL2.40ch02 gene_region:27943005-27952880 transcript_region:SL2.40ch02:27943005..27952880- go_terms:GO:0004630 functional_description:Phospholipase D (AHRD V1 **** Q6AVR2_ORYSJ); contains Interpro domain(s) IPR011402	1	2	1	1	1	1	1	2	1	1	0	0	0	1	0	0	0	0	0	1	0	0	2	1.1	1.1	97.672	850	850	7						1	1	1						3
Solyc02g062130.2.1	Solyc02g062130.2.1	7	3	3	>Solyc02g062130.2.1 genomic_reference:SL2.40ch02 gene_region:28283170-28286369 transcript_region:SL2.40ch02:28283170..28286369- go_terms:GO:0008266,GO:0003959 functional_description:Ferredoxin--NADP reductase (AHRD V1 ***- D7MN04_ARALY); contains Interpro	1	7	3	3	4	3	5	7	7	6	2	1	2	3	3	2	2	1	2	3	3	2	27.6	13.3	13.3	40.579	362	362	4			2	12	2						2	1	2	3	4
Solyc02g062240.2.1;Solyc02g084020.2.1;Solyc03g033600.2.1	Solyc02g062240.2.1;Solyc02g084020.2.1;Solyc03g033600.2.1	3;3;3	3;3;3	3;3;3	>Solyc02g062240.2.1 genomic_reference:SL2.40ch02 gene_region:28426862-28433130 transcript_region:SL2.40ch02:28426862..28433130- go_terms:GO:0003729,GO:0019899 functional_description:Small nuclear ribonucleoprotein Sm D3 (AHRD V1 ***- B6UDW2_MAIZE); contai	3	3	3	3	0	3	2	1	3	3	0	3	2	1	3	3	0	3	2	1	3	3	25.8	25.8	25.8	14.451	132	132;132;132	2		13										4	2	1	3
Solyc02g062340.2.1	Solyc02g062340.2.1	11	3	3	>Solyc02g062340.2.1 genomic_reference:SL2.40ch02 gene_region:28530062-28532470 transcript_region:SL2.40ch02:28530062..28532470- go_terms:GO:0005507 functional_description:Fructose-bisphosphate aldolase (AHRD V1 ***- Q9SXX4_NICPA); contains Interpro domain	1	11	3	3	8	6	8	11	9	10	1	1	1	3	2	2	1	1	1	3	2	2	33.9	6.8	6.8	42.67	395	395	4.32		3	4	12	21	1					4	6	4	8	13
Solyc02g062460.2.1;Solyc04g053050.2.1;Solyc02g062470.1.1	Solyc02g062460.2.1	12;1;1	9;1;1	7;1;1	>Solyc02g062460.2.1 genomic_reference:SL2.40ch02 gene_region:28653823-28656374 transcript_region:SL2.40ch02:28653823..28656374+ go_terms:GO:0010302 functional_description:2-oxoglutarate-dependent dioxygenase (AHRD V1 **** B9GL08_POPTR); contains Interpro	3	12	9	7	7	5	11	9	4	9	5	3	8	6	3	7	5	2	6	6	3	6	46.1	36.8	30.2	36.506	321	321;155;153	5.88		14	8	16	21	5	5	12	13	13	15	9	33	19	10
Solyc02g062500.2.1;Solyc01g006610.1.1;Solyc01g006580.2.1	Solyc02g062500.2.1	16;2;2	16;2;2	12;0;0	>Solyc02g062500.2.1 genomic_reference:SL2.40ch02 gene_region:28750335-28754482 transcript_region:SL2.40ch02:28750335..28754482+ go_terms:GO:0010302 functional_description:2-oxoglutarate-dependent dioxygenase (AHRD V1 **** B9GL08_POPTR); contains Interpro	3	16	16	12	12	9	15	9	7	6	12	9	15	9	7	6	10	7	11	6	6	4	46.4	46.4	37.1	36.529	321	321;316;315	5.1	3	40	40	41	47	20	22	20	15	19	54	27	95	43	24
Solyc02g062600.2.1	Solyc02g062600.2.1	1	1	1	>Solyc02g062600.2.1 genomic_reference:SL2.40ch02 gene_region:28894721-28902716 transcript_region:SL2.40ch02:28894721..28902716- go_terms:GO:0008415,GO:0004089 functional_description:2,3,4,5-tetrahydropyridine-2,6-dicarboxylate N-acetyltransferase (AHRD V1	1	1	1	1	0	0	1	1	1	0	0	0	1	1	1	0	0	0	1	1	1	0	4.9	4.9	4.9	28.963	268	268	2.8		3		2									2	2	1
Solyc02g062810.2.1;Solyc03g093970.2.1	Solyc02g062810.2.1;Solyc03g093970.2.1	1;1	1;1	1;1	>Solyc02g062810.2.1 genomic_reference:SL2.40ch02 gene_region:29169765-29181848 transcript_region:SL2.40ch02:29169765..29181848+ go_terms:GO:0005047 functional_description:Signal recognition particle 68 (AHRD V1 **** A2AAN1_MOUSE);>Solyc03g093970.2.1 geno	2	1	1	1	0	0	0	1	0	1	0	0	0	1	0	1	0	0	0	1	0	1	1.7	1.7	1.7	68.201	602	602;602	3			2											1
Solyc02g062970.2.1	Solyc02g062970.2.1	4	4	4	>Solyc02g062970.2.1 genomic_reference:SL2.40ch02 gene_region:29536003-29545884 transcript_region:SL2.40ch02:29536003..29545884+ go_terms:GO:0070006 functional_description:Xaa-Pro aminopeptidase 2 (AHRD V1 ***- Q93X45_SOLLC); contains Interpro domain(s) I	1	4	4	4	0	1	3	3	2	3	0	1	3	3	2	3	0	1	3	3	2	3	9.9	9.9	9.9	72.682	654	654	4.58		5	5	5	3	1	1	1	1	2		1	6	8	3
Solyc02g063070.2.1	Solyc02g063070.2.1	15	12	11	>Solyc02g063070.2.1 genomic_reference:SL2.40ch02 gene_region:29692418-29699297 transcript_region:SL2.40ch02:29692418..29699297- go_terms:GO:0050815 functional_description:14-3-3 protein beta/alpha-1 (AHRD V1 **-- 143B1_DANRE); contains Interpro domain(s)	1	15	12	11	12	9	14	11	11	8	9	7	11	8	9	5	8	6	10	7	8	4	65	58.1	51.5	29.338	260	260	4.17	2	44	36	56	18	6	7	7	6	9	32	25	43	33	36
Solyc02g063150.2.1	Solyc02g063150.2.1	9	3	3	>Solyc02g063150.2.1 genomic_reference:SL2.40ch02 gene_region:29802717-29803963 transcript_region:SL2.40ch02:29802717..29803963+ go_terms:GO:0005515,GO:0005507 functional_description:Ribulose bisphosphate carboxylase small chain (AHRD V1 ***- Q84QE5_TOBAC)	1	9	3	3	3	6	7	9	8	6	0	1	2	3	3	1	0	1	2	3	3	1	56.4	22.1	22.1	20.307	181	181	1.91	1	10										1	2	4	3
Solyc02g063260.2.1;Solyc02g063270.2.1	Solyc02g063260.2.1;Solyc02g063270.2.1	1;1	1;1	1;1	>Solyc02g063260.2.1 genomic_reference:SL2.40ch02 gene_region:29900789-29904504 transcript_region:SL2.40ch02:29900789..29904504- go_terms:GO:0015559 functional_description:Multidrug resistance protein mdtK (AHRD V1 ***- MDTK_ERWCT); contains Interpro domai	2	1	1	1	0	0	0	1	1	0	0	0	0	1	1	0	0	0	0	1	1	0	3.3	3.3	3.3	54.094	492	492;454	5					3									2	1
Solyc02g063490.2.1	Solyc02g063490.2.1	2	1	0	>Solyc02g063490.2.1 genomic_reference:SL2.40ch02 gene_region:30142872-30148026 transcript_region:SL2.40ch02:30142872..30148026- go_terms:GO:0030060 functional_description:Malate dehydrogenase (AHRD V1 **** B9S7S1_RICCO); contains Interpro domain(s) IPR01	1	2	1	0	1	2	2	1	1	1	0	1	1	0	0	0	0	0	0	0	0	0	7.4	4	0	36.859	352	352	10										2		1	1
Solyc02g064940.1.1	Solyc02g064940.1.1	1	1	1	>Solyc02g064940.1.1 genomic_reference:SL2.40ch02 gene_region:30624387-30625781 transcript_region:SL2.40ch02:30624387..30625781+ go_terms:GO:0004675 functional_description:LRR receptor-like serine/threonine-protein kinase, RLP	1	1	1	1	1	0	1	0	0	1	1	0	1	0	0	1	1	0	1	0	0	1	2.2	2.2	2.2	51.419	464	464	5.33					2	1					1		1
Solyc02g065240.2.1;Solyc03g070380.2.1	Solyc02g065240.2.1	8;1	8;1	8;1	>Solyc02g065240.2.1 genomic_reference:SL2.40ch02 gene_region:30994199-30996053 transcript_region:SL2.40ch02:30994199..30996053+ go_terms:GO:0080030,GO:0080032 functional_description:Hydrolase alpha/beta fold family protein (AHRD V1 **-- D7LG04_ARALY); con	2	8	8	8	3	5	6	6	4	3	3	5	6	6	4	3	3	5	6	6	4	3	49.2	49.2	49.2	29.598	264	264;264	3.76		4	5	35	2						6	11	12	7	7
Solyc02g065280.2.1	Solyc02g065280.2.1	5	5	5	>Solyc02g065280.2.1 genomic_reference:SL2.40ch02 gene_region:31020920-31026815 transcript_region:SL2.40ch02:31020920..31026815+ go_terms:GO:0080030,GO:0080032 functional_description:Methyl jasmonate esterase (AHRD V1 **-* Q56SE1_SOLTU); contains Interpro	1	5	5	5	1	5	1	0	0	0	1	5	1	0	0	0	1	5	1	0	0	0	24.9	24.9	24.9	30.191	265	265	3.88			1	7							1	6	1
Solyc02g065300.1.1;Solyc02g069140.1.1	Solyc02g065300.1.1	17;7	17;7	17;7	>Solyc02g065300.1.1 genomic_reference:SL2.40ch02 gene_region:31069232-31072471 transcript_region:SL2.40ch02:31069232..31072471+ go_terms:GO:0004823 functional_description:Leucyl-tRNA synthetase (AHRD V1 **** Q5PPJ6_RAT); contains Interpro domain(s) IPR00	2	17	17	17	5	6	10	12	15	7	5	6	10	12	15	7	5	6	10	12	15	7	23.4	23.4	23.4	122.53	1079	1079;1041	5.9		19	16	12	15	15	16	17	13	15	7	11	21	39	47
Solyc02g065400.2.1;Solyc02g090030.2.1	Solyc02g065400.2.1;Solyc02g090030.2.1	8;5	8;5	8;5	>Solyc02g065400.2.1 genomic_reference:SL2.40ch02 gene_region:31151784-31154764 transcript_region:SL2.40ch02:31151784..31154764+ go_terms:GO:0008266,GO:0005515 functional_description:Oxygen-evolving enhancer protein 1 of photosystem II (AHRD V1 ***- A8J0E4	2	8	8	8	1	1	1	8	8	1	1	1	1	8	8	1	1	1	1	8	8	1	38.6	38.6	38.6	34.947	329	329;333	3.47		10	16	20	6	1					1	1	1	23	25
Solyc02g065470.1.1	Solyc02g065470.1.1	2	2	2	>Solyc02g065470.1.1 genomic_reference:SL2.40ch02 gene_region:31198798-31199340 transcript_region:SL2.40ch02:31198798..31199340+ go_terms:GO:0005576 functional_description:Pathogenesis-related protein (AHRD V1 ***- B3TLW3_ELAGV); contains Interpro domain(s	1	2	2	2	0	2	2	1	1	2	0	2	2	1	1	2	0	2	2	1	1	2	17.8	17.8	17.8	19.562	180	180	3.08		2	7	3								3	2	1	1
Solyc02g066930.2.1	Solyc02g066930.2.1	1	1	1	>Solyc02g066930.2.1 genomic_reference:SL2.40ch02 gene_region:31762776-31764561 transcript_region:SL2.40ch02:31762776..31764561+ go_terms:GO:0008266 functional_description:RNA-binding protein (AHRD V1 *--* Q941H9_TOBAC); contains Interpro domain(s) IPR015	1	1	1	1	0	0	0	1	1	0	0	0	0	1	1	0	0	0	0	1	1	0	13	13	13	21.958	216	216	2		2												1	1
Solyc02g067080.2.1;Solyc03g065350.1.1	Solyc02g067080.2.1	12;1	12;1	6;1	>Solyc02g067080.2.1 genomic_reference:SL2.40ch02 gene_region:31887125-31888905 transcript_region:SL2.40ch02:31887125..31888905- go_terms:GO:0016628 functional_description:UDP-D-glucose dehydrogenase (AHRD V1 ***- D2WK25_GOSHI); contains Interpro domain(s)	2	12	12	6	3	2	6	12	12	7	3	2	6	12	12	7	2	1	3	6	6	4	32.8	32.8	18.3	56.646	509	509;281	4.47		13	9	14	30	18	2	1			3	4	7	31	28
Solyc02g067460.2.1	Solyc02g067460.2.1	7	7	5	>Solyc02g067460.2.1 genomic_reference:SL2.40ch02 gene_region:32236994-32239690 transcript_region:SL2.40ch02:32236994..32239690+ go_terms:GO:0005515,GO:0008308 functional_description:Porin/voltage-dependent anion-selective channel protein (AHRD V1 **** A9P	1	7	7	5	4	5	5	6	6	2	4	5	5	6	6	2	2	3	3	4	4	1	46.7	46.7	38.4	29.559	276	276	3.53		13	13	29	9						9	14	9	14	15
Solyc02g067690.2.1	Solyc02g067690.2.1	1	1	1	>Solyc02g067690.2.1 genomic_reference:SL2.40ch02 gene_region:32395157-32396864 transcript_region:SL2.40ch02:32395157..32396864- go_terms:GO:0080044 functional_description:Glucosyltransferase-like protein (AHRD V1 **** Q9LEQ4_ARATH); contains Interpro doma	1	1	1	1	1	0	0	1	1	1	1	0	0	1	1	1	1	0	0	1	1	1	2.5	2.5	2.5	49.637	442	442	5					4						1			1	1
Solyc02g067750.2.1	Solyc02g067750.2.1	7	7	7	>Solyc02g067750.2.1 genomic_reference:SL2.40ch02 gene_region:32439990-32442359 transcript_region:SL2.40ch02:32439990..32442359- go_terms:GO:0005515,GO:0004089 functional_description:Carbonic anhydrase (AHRD V1 ***- B1VK36_SOLLC); contains Interpro domain(	1	7	7	7	7	5	5	0	0	0	7	5	5	0	0	0	7	5	5	0	0	0	44.3	44.3	44.3	28.584	255	255	3.55		2	17	15	4						19	7	12
Solyc02g068150.2.1	Solyc02g068150.2.1	2	2	2	>Solyc02g068150.2.1 genomic_reference:SL2.40ch02 gene_region:32766330-32769027 transcript_region:SL2.40ch02:32766330..32769027+ go_terms:GO:0008320,GO:0008536 functional_description:Nuclear transport factor 2 (AHRD V1 ***- B3TLR5_ELAGV); contains Interpro	1	2	2	2	0	0	1	2	2	0	0	0	1	2	2	0	0	0	1	2	2	0	30.1	30.1	30.1	13.518	123	123	2		5											1	2	2
Solyc02g068300.2.1	Solyc02g068300.2.1	1	1	1	>Solyc02g068300.2.1 genomic_reference:SL2.40ch02 gene_region:32860048-32864698 transcript_region:SL2.40ch02:32860048..32864698+ go_terms:GO:0006468,GO:0005488 functional_description:Receptor-like kinase (AHRD V1 ***- A7VM32_MARPO); contains Interpro domai	1	1	1	1	0	1	0	1	1	1	0	1	0	1	1	1	0	1	0	1	1	1	1.5	1.5	1.5	76.927	688	688	5					4							1		1	1
Solyc02g068450.2.1	Solyc02g068450.2.1	6	6	6	>Solyc02g068450.2.1 genomic_reference:SL2.40ch02 gene_region:32973653-32978760 transcript_region:SL2.40ch02:32973653..32978760+ go_terms:GO:0046961 functional_description:Vacuolar ATPase F subunit (AHRD V1 **** B8Y6I1_HEVBR); contains Interpro domain(s)	1	6	6	6	2	2	5	6	5	4	2	2	5	6	5	4	2	2	5	6	5	4	64	64	64	12.893	114	114	2.21		31	8								3	2	7	12	10
Solyc02g068530.2.1	Solyc02g068530.2.1	5	5	5	>Solyc02g068530.2.1 genomic_reference:SL2.40ch02 gene_region:33060678-33069001 transcript_region:SL2.40ch02:33060678..33069001+ go_terms:GO:0003977 functional_description:UDP-N-acetylglucosamine pyrophosphorylase (AHRD V1 **** B6T8T3_MAIZE); contains Inte	1	5	5	5	0	0	1	3	3	2	0	0	1	3	3	2	0	0	1	3	3	2	10.5	10.5	10.5	53.799	485	485	6.5						10	2	1	1				1	4	3
Solyc02g068900.2.1	Solyc02g068900.2.1	2	2	2	>Solyc02g068900.2.1 genomic_reference:SL2.40ch02 gene_region:33357285-33361559 transcript_region:SL2.40ch02:33357285..33361559+ go_terms:GO:0004364 functional_description:Glutathione transferase (AHRD V1 **** Q2KKB6_THLCA); contains Interpro domain(s) IP	1	2	2	2	1	1	2	1	1	2	1	1	2	1	1	2	1	1	2	1	1	2	6	6	6	36.353	317	317	4.78		4	1	1					2	1	1	1	2	1	1
Solyc02g069100.2.1;Solyc02g069090.2.1	Solyc02g069100.2.1	12;1	12;1	12;1	>Solyc02g069100.2.1 genomic_reference:SL2.40ch02 gene_region:33641728-33645614 transcript_region:SL2.40ch02:33641728..33645614- go_terms:GO:0006508,GO:0050790,GO:0008234 functional_description:Cathepsin B (AHRD V1 ***- Q1HER6_NICBE); contains Interpro dom	2	12	12	12	11	8	10	7	4	8	11	8	10	7	4	8	11	8	10	7	4	8	43.8	43.8	43.8	38.911	354	354;352	3.97		9	4	63	7	1	2	1			19	17	23	11	5
Solyc02g069110.2.1	Solyc02g069110.2.1	1	1	1	>Solyc02g069110.2.1 genomic_reference:SL2.40ch02 gene_region:33647682-33650647 transcript_region:SL2.40ch02:33647682..33650647- go_terms:GO:0006508,GO:0050790,GO:0008234 functional_description:Cathepsin B (AHRD V1 ***- Q1HER6_NICBE); contains Interpro dom	1	1	1	1	1	0	1	1	1	0	1	0	1	1	1	0	1	0	1	1	1	0	6.2	6.2	6.2	39.41	354	354	4				4							1		1	1	1
Solyc02g069120.2.1	Solyc02g069120.2.1	1	1	1	>Solyc02g069120.2.1 genomic_reference:SL2.40ch02 gene_region:33651629-33659919 transcript_region:SL2.40ch02:33651629..33659919- go_terms:GO:0042802 functional_description:Zinc-finger protein ZPR1 (AHRD V1 ***- C1BIY5_OSMMO); contains Interpro domain(s) I	1	1	1	1	0	1	1	0	0	0	0	1	1	0	0	0	0	1	1	0	0	0	2.4	2.4	2.4	55.028	506	506	6.5			1							1		1	1
Solyc02g069150.2.1	Solyc02g069150.2.1	3	3	2	>Solyc02g069150.2.1 genomic_reference:SL2.40ch02 gene_region:33674501-33679880 transcript_region:SL2.40ch02:33674501..33679880+ go_terms:GO:0005484 functional_description:Vesicle-associated membrane protein 7B (AHRD V1 **-- D7KE73_ARALY); contains Interpr	1	3	3	2	1	0	1	2	2	3	1	0	1	2	2	3	1	0	1	2	2	2	19.4	19.4	16.2	25.03	222	222	3.08		5	4	3		1					1		1	4	4
Solyc02g069260.2.1	Solyc02g069260.2.1	2	2	2	>Solyc02g069260.2.1 genomic_reference:SL2.40ch02 gene_region:33782147-33788905 transcript_region:SL2.40ch02:33782147..33788905+ go_terms:GO:0019899 functional_description:ARGONAUTE 1 (AHRD V1 ***- D6RUV9_TOBAC); contains Interpro domain(s) IPR003165 Ste	1	2	2	2	0	1	1	1	2	1	0	1	1	1	2	1	0	1	1	1	2	1	2.8	2.8	2.8	116	1042	1042	7.67						1	6	6	1	1		1	3	5	5
Solyc02g069450.2.1	Solyc02g069450.2.1	2	1	1	>Solyc02g069450.2.1 genomic_reference:SL2.40ch02 gene_region:33915687-33919252 transcript_region:SL2.40ch02:33915687..33919252- go_terms:GO:0009538 functional_description:Photosystem I reaction center subunit III (AHRD V1 ***- Q9XQB4_PHAAU); contains Inte	1	2	1	1	0	0	0	2	2	2	0	0	0	1	1	1	0	0	0	1	1	1	11.8	7.3	7.3	27.127	246	246	2.6		2	3											2	2
Solyc02g069460.2.1	Solyc02g069460.2.1	2	2	1	>Solyc02g069460.2.1 genomic_reference:SL2.40ch02 gene_region:33917839-33919502 transcript_region:SL2.40ch02:33917839..33919502- go_terms:GO:0009538 functional_description:Photosystem I reaction center subunit III (AHRD V1 ***- Q9XQB4_PHAAU); contains Inte	1	2	2	1	0	1	0	2	2	2	0	1	0	2	2	2	0	1	0	1	1	1	12.7	12.7	7.9	24.99	228	228	2.6		6	9									1		5	7
Solyc02g069590.2.1	Solyc02g069590.2.1	2	2	2	>Solyc02g069590.2.1 genomic_reference:SL2.40ch02 gene_region:34016434-34019439 transcript_region:SL2.40ch02:34016434..34019439- go_terms:GO:0005515 functional_description:Coatomer protein epsilon subunit family protein (AHRD V1 ***- D7KFM4_ARALY); contain	1	2	2	2	2	1	1	2	2	1	2	1	1	2	2	1	2	1	1	2	2	1	13.9	13.9	13.9	31.459	281	281	3.31		6	10	11	2						4	3	4	7	7
Solyc02g069640.2.1	Solyc02g069640.2.1	1	1	1	>Solyc02g069640.2.1 genomic_reference:SL2.40ch02 gene_region:34051316-34059064 transcript_region:SL2.40ch02:34051316..34059064- go_terms:GO:0005483 functional_description:Gamma-soluble NSF attachment protein (AHRD V1 **** C1BLH4_OSMMO); contains Interpro	1	1	1	1	0	0	0	1	1	0	0	0	0	1	1	0	0	0	0	1	1	0	5.1	5.1	5.1	32.607	295	295	4				2										1	1
Solyc02g069670.2.1	Solyc02g069670.2.1	1	1	1	>Solyc02g069670.2.1 genomic_reference:SL2.40ch02 gene_region:34090361-34095126 transcript_region:SL2.40ch02:34090361..34095126- go_terms:GO:0004558 functional_description:Alpha-glucosidase 1 (AHRD V1 **** O22444_ARATH); contains Interpro domain(s) IPR000	1	1	1	1	0	0	1	0	0	1	0	0	1	0	0	1	0	0	1	0	0	1	1.2	1.2	1.2	95.059	841	841	8								2					1
Solyc02g069800.1.1	Solyc02g069800.1.1	3	3	3	>Solyc02g069800.1.1 genomic_reference:SL2.40ch02 gene_region:34203354-34204361 transcript_region:SL2.40ch02:34203354..34204361- go_terms:GO:0008152 functional_description:CXE carboxylesterase (AHRD V1 **-- Q0ZPU6_ACTCH); contains Interpro domain(s) IPR01	1	3	3	3	3	1	2	1	1	0	3	1	2	1	1	0	3	1	2	1	1	0	13.7	13.7	13.7	37.183	335	335	5.43		3	2	1	3	1			1	3	7	1	2	1	3
Solyc02g069850.2.1;Solyc10g052660.1.1	Solyc02g069850.2.1;Solyc10g052660.1.1	2;2	2;2	2;2	>Solyc02g069850.2.1 genomic_reference:SL2.40ch02 gene_region:34251255-34253551 transcript_region:SL2.40ch02:34251255..34253551+ go_terms:GO:0003735 functional_description:40S ribosomal protein S25-1 (AHRD V1 ***- B4FG22_MAIZE); contains Interpro domain(s)	2	2	2	2	1	1	1	2	2	2	1	1	1	2	2	2	1	1	1	2	2	2	21.3	21.3	21.3	11.968	108	108;108	2.13		13	2								1	1	1	4	5
Solyc02g070020.1.1	Solyc02g070020.1.1	6	6	6	>Solyc02g070020.1.1 genomic_reference:SL2.40ch02 gene_region:34387711-34389150 transcript_region:SL2.40ch02:34387711..34389150- go_terms:GO:0080043 functional_description:UDP-glucosyltransferase (AHRD V1 **-* Q8LKG3_STERE); contains Interpro domain(s) IP	1	6	6	6	4	3	5	0	0	0	4	3	5	0	0	0	4	3	5	0	0	0	18.6	18.6	18.6	54.058	479	479	7.92				2	4	4	5	4	6	12	6	8	23
Solyc02g070260.2.1	Solyc02g070260.2.1	10	10	10	>Solyc02g070260.2.1 genomic_reference:SL2.40ch02 gene_region:34600500-34626149 transcript_region:SL2.40ch02:34600500..34626149+ go_terms:GO:0005515 functional_description:Protein phosphatase 1 regulatory subunit 7 (AHRD V1 *--- C0S143_PARBP); contains Int	1	10	10	10	0	0	0	9	6	1	0	0	0	9	6	1	0	0	0	9	6	1	10	10	10	191.13	1738	1738	8						3	5	9	7	2				16	9
Solyc02g070310.2.1;Solyc08g006900.2.1	Solyc02g070310.2.1;Solyc08g006900.2.1	3;2	3;2	3;2	>Solyc02g070310.2.1 genomic_reference:SL2.40ch02 gene_region:34670896-34672676 transcript_region:SL2.40ch02:34670896..34672676- go_terms:GO:0003735,GO:0005515 functional_description:Ribosomal protein L32 (AHRD V1 ***- Q45NI6_MEDSA); contains Interpro doma	2	3	3	3	1	1	3	2	2	1	1	1	3	2	2	1	1	1	3	2	2	1	30.8	30.8	30.8	15.636	133	133;133	3		9	7	1	2		1				2	4	5	4	4
Solyc02g070320.2.1;Solyc02g070330.2.1;Solyc02g070340.2.1;Solyc02g070350.2.1;Solyc02g070360.2.1;Solyc04g016350.1.1	Solyc02g070320.2.1;Solyc02g070330.2.1;Solyc02g070340.2.1;Solyc02g070350.2.1;Solyc02g070360.2.1;Solyc04g016350.1.1	14;14;14;14;14;9	14;14;14;14;14;9	9;9;9;9;9;5	>Solyc02g070320.2.1 genomic_reference:SL2.40ch02 gene_region:34677490-34679867 transcript_region:SL2.40ch02:34677490..34679867+ go_terms:GO:0032183,GO:0003735 functional_description:40S ribosomal protein S4-like protein (AHRD V1 ***- Q2XPX5_SOLTU); contai	6	14	14	9	8	8	13	12	10	9	8	8	13	12	10	9	5	4	9	7	7	6	49.6	49.6	30.7	29.904	264	264;264;264;264;264;250	3.57		33	27	68	13	4	1			1	9	15	31	34	29
Solyc02g070500.1.1	Solyc02g070500.1.1	3	3	3	>Solyc02g070500.1.1 genomic_reference:SL2.40ch02 gene_region:34810672-34811115 transcript_region:SL2.40ch02:34810672..34811115+ go_terms:GO:0005515 functional_description:Susceptibility homeodomain transcription factor (Fragment) (AHRD V1 ***- Q8SAA7_ORYS	1	3	3	3	1	2	2	0	1	0	1	2	2	0	1	0	1	2	2	0	1	0	27.2	27.2	27.2	16.9	147	147	2.83		1	5								1	2	2		1
Solyc02g070570.2.1;Solyc09g010100.2.1;Solyc10g083280.1.1	Solyc02g070570.2.1;Solyc09g010100.2.1;Solyc10g083280.1.1	3;3;3	3;3;3	3;3;3	>Solyc02g070570.2.1 genomic_reference:SL2.40ch02 gene_region:34881829-34884820 transcript_region:SL2.40ch02:34881829..34884820+ go_terms:GO:0003735,GO:0048027 functional_description:30S ribosomal protein S11 (AHRD V1 ***- RS11_CAUSK); contains Interpro do	3	3	3	3	1	1	2	0	0	0	1	1	2	0	0	0	1	1	2	0	0	0	30	30	30	16.359	150	150;150;150	2.67		2	4								1	2	3
Solyc02g070640.2.1;Solyc02g070650.2.1;Solyc06g065590.2.1;Solyc08g016180.2.1;Solyc09g056380.1.1	Solyc02g070640.2.1;Solyc02g070650.2.1;Solyc06g065590.2.1;Solyc08g016180.2.1	4;4;4;4;1	4;4;4;4;1	4;4;4;4;1	>Solyc02g070640.2.1 genomic_reference:SL2.40ch02 gene_region:34909406-34911565 transcript_region:SL2.40ch02:34909406..34911565+ go_terms:GO:0003735,GO:0005515 functional_description:60S ribosomal protein L18a (AHRD V1 ***- D2D962_9ROSI); contains Interpro	5	4	4	4	0	0	3	2	1	1	0	0	3	2	1	1	0	0	3	2	1	1	21.9	21.9	21.9	21.369	178	178;178;178;178;170	2.78		2	7										4	3	1
Solyc02g070760.2.1;Solyc02g070770.2.1	Solyc02g070760.2.1;Solyc02g070770.2.1	2;2	2;2	2;2	>Solyc02g070760.2.1 genomic_reference:SL2.40ch02 gene_region:34956175-34960025 transcript_region:SL2.40ch02:34956175..34960025- go_terms:GO:0044237,GO:0008152 functional_description:NAD dependent epimerase/dehydratase family protein (AHRD V1 **-- B0CAN3_A	2	2	2	2	1	1	1	2	1	1	1	1	1	2	1	1	1	1	1	2	1	1	10.5	10.5	10.5	32.126	294	294;292	3.62		2	2	8	1						1	1	2	3	5
Solyc02g070800.2.1	Solyc02g070800.2.1	1	1	1	>Solyc02g070800.2.1 genomic_reference:SL2.40ch02 gene_region:34982396-34985095 transcript_region:SL2.40ch02:34982396..34985095- functional_description:Ycf23 protein (AHRD V1 ***- Q7NE74_GLOVI); contains Interpro domain(s) IPR007570 Protein of unknown fu	1	1	1	1	0	1	0	1	1	0	0	1	0	1	1	0	0	1	0	1	1	0	3.9	3.9	3.9	32.166	306	306	1	3											1		1	1
Solyc02g071210.2.1	Solyc02g071210.2.1	1	1	1	>Solyc02g071210.2.1 genomic_reference:SL2.40ch02 gene_region:35264074-35268444 transcript_region:SL2.40ch02:35264074..35268444- functional_description:Cold acclimation protein COR413-like (AHRD V1 *-*- A6YDU6_LOLTE); contains Interpro domain(s) IPR008892	1	1	1	1	0	0	0	1	0	0	0	0	0	1	0	0	0	0	0	1	0	0	7.7	7.7	7.7	24.294	222	222	2		2												2
Solyc02g071330.2.1	Solyc02g071330.2.1	1	1	1	>Solyc02g071330.2.1 genomic_reference:SL2.40ch02 gene_region:35391296-35396537 transcript_region:SL2.40ch02:35391296..35396537+ go_terms:GO:0030276 functional_description:SH3 domain-containing guanine exchange factor (AHRD V1 *--- SGEF_HUMAN); contains In	1	1	1	1	1	1	1	1	0	0	1	1	1	1	0	0	1	1	1	1	0	0	3.5	3.5	3.5	35.67	317	317	4.8				1	4						1	1	2	1
Solyc02g071750.2.1	Solyc02g071750.2.1	1	1	1	>Solyc02g071750.2.1 genomic_reference:SL2.40ch02 gene_region:35697767-35702148 transcript_region:SL2.40ch02:35697767..35702148- go_terms:GO:0004112,GO:0005622 functional_description:Cyclic phosphodiesterase (AHRD V1 ***- D7M9D2_ARALY); contains Interpro d	1	1	1	1	0	1	0	1	1	1	0	1	0	1	1	1	0	1	0	1	1	1	9.7	9.7	9.7	21.938	195	195	2.6		2	3									1		1	2
Solyc02g071810.2.1	Solyc02g071810.2.1	1	1	1	>Solyc02g071810.2.1 genomic_reference:SL2.40ch02 gene_region:35737283-35746207 transcript_region:SL2.40ch02:35737283..35746207- go_terms:GO:0005515,GO:0016301 functional_description:Receptor like kinase, RLK	1	1	1	1	0	0	0	0	1	0	0	0	0	0	1	0	0	0	0	0	1	0	0.8	0.8	0.8	112.94	1010	1010	7							1								1
Solyc02g071890.2.1	Solyc02g071890.2.1	6	6	6	>Solyc02g071890.2.1 genomic_reference:SL2.40ch02 gene_region:35843032-35848958 transcript_region:SL2.40ch02:35843032..35848958+ go_terms:GO:0004399 functional_description:Histidinol dehydrogenase (AHRD V1 **** B9GH07_POPTR); contains Interpro domain(s) I	1	6	6	6	5	1	2	5	3	4	5	1	2	5	3	4	5	1	2	5	3	4	27.6	27.6	27.6	47.501	438	438	5.17				1	18	5					6	1	2	6	4
Solyc02g072130.2.1	Solyc02g072130.2.1	1	1	1	>Solyc02g072130.2.1 genomic_reference:SL2.40ch02 gene_region:35987256-35990574 transcript_region:SL2.40ch02:35987256..35990574+ go_terms:GO:0015450 functional_description:Protein transport protein SEC61 alpha subunit (AHRD V1 ***- D3B1K5_POLPA); contains	1	1	1	1	0	1	0	1	1	0	0	1	0	1	1	0	0	1	0	1	1	0	5.3	5.3	5.3	51.904	475	475	7.2					1	1	1	1		1		3		1	1
Solyc02g076710.2.1;Solyc02g076750.1.1	Solyc02g076710.2.1	6;1	6;1	6;1	>Solyc02g076710.2.1 genomic_reference:SL2.40ch02 gene_region:36418834-36421805 transcript_region:SL2.40ch02:36418834..36421805- go_terms:GO:0004197 functional_description:Cathepsin B-like cysteine proteinase (AHRD V1 *--* CYSP_SCHMA); contains Interpro do	2	6	6	6	5	6	3	3	4	2	5	6	3	3	4	2	5	6	3	3	4	2	20.8	20.8	20.8	55.558	500	500;350	6.55				2	15	21	21	12	1	3	20	19	13	7	8
Solyc02g076720.2.1;Solyc01g107270.2.1	Solyc02g076720.2.1	21;6	21;6	21;6	>Solyc02g076720.2.1 genomic_reference:SL2.40ch02 gene_region:36422621-36428170 transcript_region:SL2.40ch02:36422621..36428170- go_terms:GO:0004642 functional_description:Phosphoribosylformylglycinamidine synthase (AHRD V1 **** A9Y5J1_ARATH); contains Int	2	21	21	21	3	5	12	21	15	16	3	5	12	21	15	16	3	5	12	21	15	16	20.1	20.1	20.1	159.9	1459	1459;1333	7.77			1	5	3	17	29	40	37	13	3	7	25	44	29
Solyc02g077240.2.1;Solyc09g005110.2.1	Solyc02g077240.2.1	18;2	18;2	15;0	>Solyc02g077240.2.1 genomic_reference:SL2.40ch02 gene_region:36818091-36821185 transcript_region:SL2.40ch02:36818091..36821185+ go_terms:GO:0005515,GO:0004737 functional_description:Pyruvate decarboxylase (AHRD V1 **** Q1I1D9_CITSI); contains Interpro dom	2	18	18	15	8	9	14	10	15	12	8	9	14	10	15	12	6	8	13	8	13	11	36.5	36.5	30.3	63.107	587	587;600	6.56		4	9	12	15	56	39	22	13	16	17	19	53	31	40
Solyc02g078120.1.1	Solyc02g078120.1.1	1	1	1	>Solyc02g078120.1.1 genomic_reference:SL2.40ch02 gene_region:37474003-37475736 transcript_region:SL2.40ch02:37474003..37475736- go_terms:GO:0005515 functional_description:Eukaryotic translation initiation factor 3 subunit 7 (AHRD V1 ***- Q9FKV6_ARATH); co	1	1	1	1	0	0	1	1	1	0	0	0	1	1	1	0	0	0	1	1	1	0	2.4	2.4	2.4	65.525	577	577	5.8					2	2	1						2	2	1
Solyc02g078360.2.1	Solyc02g078360.2.1	1	1	1	>Solyc02g078360.2.1 genomic_reference:SL2.40ch02 gene_region:37652619-37657447 transcript_region:SL2.40ch02:37652619..37657447- go_terms:GO:0005080 functional_description:Thioredoxin family protein (AHRD V1 **-- D7M1V6_ARALY); contains Interpro domain(s)	1	1	1	1	0	0	1	0	1	0	0	0	1	0	1	0	0	0	1	0	1	0	11.1	11.1	11.1	31.557	296	296	5.67					1	2							1		2
Solyc02g078380.2.1	Solyc02g078380.2.1	1	1	1	>Solyc02g078380.2.1 genomic_reference:SL2.40ch02 gene_region:37662239-37663693 transcript_region:SL2.40ch02:37662239..37663693- functional_description:Aluminum-induced protein-like protein (AHRD V1 **-- Q8S2R9_THEHA)	1	1	1	1	0	0	0	0	1	0	0	0	0	0	1	0	0	0	0	0	1	0	5.1	5.1	5.1	28.354	253	253	3			1												1
Solyc02g078530.2.1	Solyc02g078530.2.1	1	1	1	>Solyc02g078530.2.1 genomic_reference:SL2.40ch02 gene_region:37776215-37780077 transcript_region:SL2.40ch02:37776215..37780077+ go_terms:GO:0004672,GO:0005515 functional_description:Receptor-like protein kinase At3g21340 (AHRD V1 **** RLK6_ARATH); contain	1	1	1	1	1	0	0	0	0	0	1	0	0	0	0	0	1	0	0	0	0	0	3.3	3.3	3.3	41.234	366	366	6						1					1
Solyc02g078570.2.1	Solyc02g078570.2.1	6	6	6	>Solyc02g078570.2.1 genomic_reference:SL2.40ch02 gene_region:37812462-37814771 transcript_region:SL2.40ch02:37812462..37814771- go_terms:GO:0004301 functional_description:Epoxide hydrolase 3 (AHRD V1 **** D8L7V9_PRUPE); contains Interpro domain(s) IPR000	1	6	6	6	4	2	4	5	4	5	4	2	4	5	4	5	4	2	4	5	4	5	27.6	27.6	27.6	35.623	315	315	3.9		6	15	21	21						7	4	7	17	15
Solyc02g078920.2.1	Solyc02g078920.2.1	6	6	6	>Solyc02g078920.2.1 genomic_reference:SL2.40ch02 gene_region:38118699-38128337 transcript_region:SL2.40ch02:38118699..38128337- go_terms:GO:0000014,GO:0043765 functional_description:SP I mismatch endonuclease (AHRD V1 **** A0MSM3_SPIOL); contains Interpro	1	6	6	6	5	1	4	1	2	2	5	1	4	1	2	2	5	1	4	1	2	2	30.7	30.7	30.7	33.939	296	296	2.57		12	6	3							7	2	4	2	3
Solyc02g078940.2.1	Solyc02g078940.2.1	4	4	4	>Solyc02g078940.2.1 genomic_reference:SL2.40ch02 gene_region:38131278-38135602 transcript_region:SL2.40ch02:38131278..38135602+ go_terms:GO:0070402 functional_description:Zinc-binding dehydrogenase superfamily (Quinone oxidoreductase NADPH dependent) (AHR	1	4	4	4	2	2	2	4	3	2	2	2	2	4	3	2	2	2	2	4	3	2	16.6	16.6	16.6	34.669	325	325	4.05		7	7	8	12	4	1				6	3	2	13	11
Solyc02g078950.2.1	Solyc02g078950.2.1	2	2	2	>Solyc02g078950.2.1 genomic_reference:SL2.40ch02 gene_region:38135936-38141941 transcript_region:SL2.40ch02:38135936..38141941- go_terms:GO:0004565,GO:0005515 functional_description:Beta-galactosidase (AHRD V1 **** B9HYZ2_POPTR); contains Interpro domain(	1	2	2	2	2	2	2	1	0	0	2	2	2	1	0	0	2	2	2	1	0	0	3.2	3.2	3.2	94.258	844	844	4.88				1	7						2	2	3	1
Solyc02g079060.2.1	Solyc02g079060.2.1	2	2	2	>Solyc02g079060.2.1 genomic_reference:SL2.40ch02 gene_region:38263644-38270218 transcript_region:SL2.40ch02:38263644..38270218- functional_description:Eukaryotic translation initiation factor 3 subunit J (AHRD V1 *-*- B9ENH4_SALSA); contains Interpro doma	1	2	2	2	1	0	2	2	2	2	1	0	2	2	2	2	1	0	2	2	2	2	12.6	12.6	12.6	24.992	222	222	2		9									1		2	2	2
Solyc02g079100.2.1	Solyc02g079100.2.1	1	1	1	>Solyc02g079100.2.1 genomic_reference:SL2.40ch02 gene_region:38295598-38299881 transcript_region:SL2.40ch02:38295598..38299881+ go_terms:GO:0003919,GO:0008531 functional_description:Riboflavin kinase (AHRD V1 **-* A8IM09_CHLRE); contains Interpro domain(s	1	1	1	1	1	1	1	0	0	0	1	1	1	0	0	0	1	1	1	0	0	0	4.7	4.7	4.7	42.375	385	385	2.5		2	2								2	1	1
Solyc02g079170.2.1	Solyc02g079170.2.1	1	1	1	>Solyc02g079170.2.1 genomic_reference:SL2.40ch02 gene_region:38360060-38365669 transcript_region:SL2.40ch02:38360060..38365669+ go_terms:GO:0008137 functional_description:NADH dehydrogenase like protein (AHRD V1 **** O65414_ARATH); contains Interpro domai	1	1	1	1	0	0	1	0	0	0	0	0	1	0	0	0	0	0	1	0	0	0	2.9	2.9	2.9	65.989	584	584	6						1							1
Solyc02g079500.2.1;Solyc02g079510.2.1	Solyc02g079500.2.1	5;1	5;1	5;1	>Solyc02g079500.2.1 genomic_reference:SL2.40ch02 gene_region:38618009-38620468 transcript_region:SL2.40ch02:38618009..38620468- go_terms:GO:0004601,GO:0005515 functional_description:Peroxidase (AHRD V1 **** Q50LG4_TOBAC); contains Interpro domain(s) IPR0	2	5	5	5	4	5	4	4	5	5	4	5	4	4	5	5	4	5	4	4	5	5	17.3	17.3	17.3	38.749	364	364;363	5.36				2	37	13	3	1			6	12	6	8	7
Solyc02g079770.2.1	Solyc02g079770.2.1	1	1	1	>Solyc02g079770.2.1 genomic_reference:SL2.40ch02 gene_region:38805497-38807567 transcript_region:SL2.40ch02:38805497..38807567+ functional_description:DAG protein (AHRD V1 ***- B6TYI4_MAIZE)	1	1	1	1	1	1	0	0	1	0	1	1	0	0	1	0	1	1	0	0	1	0	7.5	7.5	7.5	25.398	226	226	2.4		3	2								1	2			2
Solyc02g079950.2.1	Solyc02g079950.2.1	8	8	8	>Solyc02g079950.2.1 genomic_reference:SL2.40ch02 gene_region:38907616-38909519 transcript_region:SL2.40ch02:38907616..38909519- go_terms:GO:0019898 functional_description:Oxygen-evolving enhancer protein 3 (AHRD V1 ***- Q7Y1T5_PEA); contains Interpro doma	1	8	8	8	1	0	0	7	5	8	1	0	0	7	5	8	1	0	0	7	5	8	37.8	37.8	37.8	24.572	230	230	2	1	21	1								1			7	6
Solyc02g080420.2.1;Solyc10g005260.2.1;Solyc03g031720.2.1	Solyc02g080420.2.1;Solyc10g005260.2.1;Solyc03g031720.2.1	1;1;1	1;1;1	1;1;1	>Solyc02g080420.2.1 genomic_reference:SL2.40ch02 gene_region:39222034-39228232 transcript_region:SL2.40ch02:39222034..39228232+ go_terms:GO:0005515 functional_description:RNA Binding Protein 45 (AHRD V1 **** Q9LEB4_NICPL); contains Interpro domain(s) IPR	3	1	1	1	0	1	1	0	0	0	0	1	1	0	0	0	0	1	1	0	0	0	2.7	2.7	2.7	45.742	413	413;411;405	2.5		1	1									1	1
Solyc02g080540.1.1	Solyc02g080540.1.1	2	2	2	>Solyc02g080540.1.1 genomic_reference:SL2.40ch02 gene_region:39325443-39326576 transcript_region:SL2.40ch02:39325443..39326576+ go_terms:GO:0030234 functional_description:ATP synthase gamma chain (AHRD V1 ***- B7FIR4_MEDTR); contains Interpro domain(s) I	1	2	2	2	2	2	2	2	2	2	2	2	2	2	2	2	2	2	2	2	2	2	6.1	6.1	6.1	41.492	377	377	3.71		6	7	12	9						3	5	7	7	7
Solyc02g080570.2.1	Solyc02g080570.2.1	1	1	1	>Solyc02g080570.2.1 genomic_reference:SL2.40ch02 gene_region:39335872-39353189 transcript_region:SL2.40ch02:39335872..39353189+ go_terms:GO:0009011 functional_description:Glycogen synthase (AHRD V1 *-** D4ZXV2_SPIPL); contains Interpro domain(s) IPR01183	1	1	1	1	0	0	0	1	1	0	0	0	0	1	1	0	0	0	0	1	1	0	0.8	0.8	0.8	139.16	1230	1230	7						1	1	1						2	1
Solyc02g080630.2.1	Solyc02g080630.2.1	9	9	8	>Solyc02g080630.2.1 genomic_reference:SL2.40ch02 gene_region:39392539-39397791 transcript_region:SL2.40ch02:39392539..39397791- go_terms:GO:0046872 functional_description:Lactoylglutathione lyase (AHRD V1 ***- D2D330_GOSHI); contains Interpro domain(s) I	1	9	9	8	5	3	6	7	7	8	5	3	6	7	7	8	4	2	5	6	6	7	35.5	35.5	30.8	38.542	341	341	4.75		18	22	32	23	7	6	5	6	8	18	14	25	23	19
Solyc02g080660.2.1	Solyc02g080660.2.1	1	1	1	>Solyc02g080660.2.1 genomic_reference:SL2.40ch02 gene_region:39414865-39418229 transcript_region:SL2.40ch02:39414865..39418229+ go_terms:GO:0005975 functional_description:Glucan endo-1 3-beta-glucosidase 3 (AHRD V1 ***- B6UBU1_MAIZE); contains Interpro do	1	1	1	1	0	0	0	0	1	0	0	0	0	0	1	0	0	0	0	0	1	0	8.5	8.5	8.5	45.267	413	413	7							1								1
Solyc02g080880.2.1;Solyc02g032940.2.1	Solyc02g080880.2.1	7;1	4;1	4;1	>Solyc02g080880.2.1 genomic_reference:SL2.40ch02 gene_region:39553552-39559262 transcript_region:SL2.40ch02:39553552..39559262- go_terms:GO:0004190 functional_description:Aspartic proteinase (AHRD V1 **-* Q8L6A8_THECC); contains Interpro domain(s) IPR001	2	7	4	4	6	5	6	6	6	6	3	2	3	3	3	3	3	2	3	3	3	3	18.4	11.2	11.2	58.287	534	534;536	4.71				7	17						5	2	5	4	4
Solyc02g080940.2.1	Solyc02g080940.2.1	1	1	1	>Solyc02g080940.2.1 genomic_reference:SL2.40ch02 gene_region:39605676-39610019 transcript_region:SL2.40ch02:39605676..39610019+ go_terms:GO:0042802,GO:0030170 functional_description:Proline synthetase co-transcribed bacterial homolog protein (AHRD V1 **--	1	1	1	1	0	0	0	1	1	0	0	0	0	1	1	0	0	0	0	1	1	0	5.3	5.3	5.3	26.478	243	243	3		2	2	2										3	3
Solyc02g081030.2.1;Solyc07g048110.2.1;Solyc06g084330.2.1	Solyc02g081030.2.1	5;1;1	5;1;1	5;1;1	>Solyc02g081030.2.1 genomic_reference:SL2.40ch02 gene_region:39662050-39674092 transcript_region:SL2.40ch02:39662050..39674092- go_terms:GO:0016020 functional_description:Uncharacterized membrane protein C2G11.09 (AHRD V1 **-- YAB9_SCHPO); contains Interp	3	5	5	5	0	1	4	4	3	1	0	1	4	4	3	1	0	1	4	4	3	1	8.9	8.9	8.9	78.342	686	686;796;766	7.05						5	11	6				1	6	10	3
Solyc02g081160.2.1;Solyc07g049280.2.1	Solyc02g081160.2.1	16;3	16;3	16;3	>Solyc02g081160.2.1 genomic_reference:SL2.40ch02 gene_region:39802521-39809198 transcript_region:SL2.40ch02:39802521..39809198- go_terms:GO:0005945 functional_description:Diphosphate-fructose-6-phosphate 1-phosphotransferase (AHRD V1 ***- D1JTA2_9BACE); c	2	16	16	16	3	4	5	11	12	4	3	4	5	11	12	4	3	4	5	11	12	4	48.7	48.7	48.7	61.765	569	569;554	5.19		12	8	6	8	24	8	6	1	2	4	7	11	27	22
Solyc02g081170.2.1	Solyc02g081170.2.1	8	8	8	>Solyc02g081170.2.1 genomic_reference:SL2.40ch02 gene_region:39810752-39812645 transcript_region:SL2.40ch02:39810752..39812645- go_terms:GO:0005515 functional_description:Plastid-lipid-associated protein, chloroplastic (AHRD V1 **-- PAP_CITUN); contains I	1	8	8	8	6	4	5	6	3	3	6	4	5	6	3	3	6	4	5	6	3	3	41.1	41.1	41.1	35.649	326	326	3.53	1	19	14	27	2	1	1	1		2	15	12	16	10	9
Solyc02g081240.1.1	Solyc02g081240.1.1	1	1	1	>Solyc02g081240.1.1 genomic_reference:SL2.40ch02 gene_region:39846275-39847221 transcript_region:SL2.40ch02:39846275..39847221+ go_terms:GO:0004364,GO:0043295 functional_description:Glutathione S-transferase (AHRD V1 **** A1YW90_VITVI); contains Interpro	1	1	1	1	0	0	0	1	0	0	0	0	0	1	0	0	0	0	0	1	0	0	3.6	3.6	3.6	25.528	222	222	3			2											2
Solyc02g081400.2.1	Solyc02g081400.2.1	9	9	9	>Solyc02g081400.2.1 genomic_reference:SL2.40ch02 gene_region:39962544-39967049 transcript_region:SL2.40ch02:39962544..39967049- go_terms:GO:0016798 functional_description:Intracellular protease PfpI family protein expressed (AHRD V1 ***- Q2R1V5_ORYSJ); co	1	9	9	9	7	3	7	8	6	7	7	3	7	8	6	7	7	3	7	8	6	7	40.7	40.7	40.7	42.022	388	388	4.63		16	4	16	41	10	11	1			21	8	15	17	17
Solyc02g081550.2.1	Solyc02g081550.2.1	1	1	1	>Solyc02g081550.2.1 genomic_reference:SL2.40ch02 gene_region:40041861-40044550 transcript_region:SL2.40ch02:40041861..40044550+ go_terms:GO:0004176 functional_description:ATP-dependent Zn protease cell division protein FtsH homolog (AHRD V1 **** B2XTF7_HE	1	1	1	1	1	1	1	1	1	0	1	1	1	1	1	0	1	1	1	1	1	0	2.4	2.4	2.4	73.17	672	672	7.88						3		2	1	2	1	1	3	2	1
Solyc02g081700.1.1	Solyc02g081700.1.1	4	4	4	>Solyc02g081700.1.1 genomic_reference:SL2.40ch02 gene_region:40134968-40135714 transcript_region:SL2.40ch02:40134968..40135714+ go_terms:GO:0019773,GO:0005839 functional_description:Proteasome subunit alpha type (AHRD V1 ***- Q38HT0_SOLTU); contains Inter	1	4	4	4	0	1	0	4	4	2	0	1	0	4	4	2	0	1	0	4	4	2	26.2	26.2	26.2	27.215	248	248	3.2		4	8	8								1		9	8
Solyc02g082000.2.1;Solyc06g053820.2.1	Solyc02g082000.2.1	4;1	4;1	4;1	>Solyc02g082000.2.1 genomic_reference:SL2.40ch02 gene_region:40322179-40324715 transcript_region:SL2.40ch02:40322179..40324715- go_terms:GO:0003735,GO:0005515 functional_description:30S ribosomal protein S19 (AHRD V1 *-*- RS19_BRAHW); contains Interpro do	2	4	4	4	3	2	2	4	4	1	3	2	2	4	4	1	3	2	2	4	4	1	50.3	50.3	50.3	17.286	151	151;151	2.71		12	20	2							3	3	3	13	11
Solyc02g082080.1.1	Solyc02g082080.1.1	1	1	1	>Solyc02g082080.1.1 genomic_reference:SL2.40ch02 gene_region:40382591-40383040 transcript_region:SL2.40ch02:40382591..40383040- go_terms:GO:0015088 functional_description:High affinity copper uptake protein (AHRD V1 **** Q8QH07_DANRE); contains Interpro d	1	1	1	1	1	1	1	0	1	1	1	1	1	0	1	1	1	1	1	0	1	1	16.1	16.1	16.1	16.837	149	149	8.78							1	3	2	3	2	2	3		1
Solyc02g082200.2.1	Solyc02g082200.2.1	1	1	1	>Solyc02g082200.2.1 genomic_reference:SL2.40ch02 gene_region:40474471-40478745 transcript_region:SL2.40ch02:40474471..40478745+ go_terms:GO:0045454 functional_description:Glutaredoxin (AHRD V1 ***- A9LC71_PTEVI); contains Interpro domain(s) IPR004480 Gl	1	1	1	1	1	0	1	1	1	0	1	0	1	1	1	0	1	0	1	1	1	0	10.2	10.2	10.2	19.381	176	176	2		7									2		2	1	2
Solyc02g082220.2.1	Solyc02g082220.2.1	6	6	6	>Solyc02g082220.2.1 genomic_reference:SL2.40ch02 gene_region:40489732-40500986 transcript_region:SL2.40ch02:40489732..40500986+ go_terms:GO:0005515 functional_description:Protein transport protein SEC24 (AHRD V1 ***- C5FL43_NANOT); contains Interpro domai	1	6	6	6	1	4	2	3	2	1	1	4	2	3	2	1	1	4	2	3	2	1	9.4	9.4	9.4	113.79	1030	1030	7.4				1	2	3	9	5		5	1	5	7	7	4
Solyc02g082250.2.1	Solyc02g082250.2.1	6	6	5	>Solyc02g082250.2.1 genomic_reference:SL2.40ch02 gene_region:40521256-40525895 transcript_region:SL2.40ch02:40521256..40525895+ go_terms:GO:0004791 functional_description:Thioredoxin reductase (AHRD V1 **** B9SRA3_RICCO); contains Interpro domain(s) IPR0	1	6	6	5	4	3	3	4	6	4	4	3	3	4	6	4	4	3	3	3	5	3	26.7	26.7	22.3	39.099	367	367	3.57		11	8	27	7						12	9	7	5	9
Solyc02g082270.2.1	Solyc02g082270.2.1	1	1	1	>Solyc02g082270.2.1 genomic_reference:SL2.40ch02 gene_region:40551327-40555793 transcript_region:SL2.40ch02:40551327..40555793+ go_terms:GO:0008266 functional_description:RNA-binding protein 68390-68829 (AHRD V1 *--* Q9C805_ARATH); contains Interpro domai	1	1	1	1	0	0	1	1	0	1	0	0	1	1	0	1	0	0	1	1	0	1	5.3	5.3	5.3	30.595	282	282	2		3											1	1
Solyc02g082280.2.1	Solyc02g082280.2.1	1	1	1	>Solyc02g082280.2.1 genomic_reference:SL2.40ch02 gene_region:40562681-40571418 transcript_region:SL2.40ch02:40562681..40571418+ functional_description:Genomic DNA chromosome 5 TAC clone K2A18 (AHRD V1 **-- Q9FKY7_ARATH); contains Interpro domain(s) IPR01	1	1	1	1	0	0	0	1	0	0	0	0	0	1	0	0	0	0	0	1	0	0	1.6	1.6	1.6	131.07	1176	1176	7.5							1	1						2
Solyc02g082920.2.1	Solyc02g082920.2.1	3	3	3	>Solyc02g082920.2.1 genomic_reference:SL2.40ch02 gene_region:41128832-41129990 transcript_region:SL2.40ch02:41128832..41129990+ go_terms:GO:0008843 functional_description:Endochitinase (Chitinase) (AHRD V1 **** Q43184_SOLTU); contains Interpro domain(s)	1	3	3	3	2	3	0	0	0	0	2	3	0	0	0	0	2	3	0	0	0	0	19.8	19.8	19.8	27.632	253	253	3.86			1	6							2	5
Solyc02g082930.2.1	Solyc02g082930.2.1	1	1	1	>Solyc02g082930.2.1 genomic_reference:SL2.40ch02 gene_region:41132090-41133663 transcript_region:SL2.40ch02:41132090..41133663+ go_terms:GO:0008843 functional_description:Endochitinase (Chitinase) (AHRD V1 **** Q43184_SOLTU); contains Interpro domain(s)	1	1	1	1	0	1	0	0	0	0	0	1	0	0	0	0	0	1	0	0	0	0	7.7	7.7	7.7	26.583	247	247	4				2								2
Solyc02g083340.2.1	Solyc02g083340.2.1	2	1	1	>Solyc02g083340.2.1 genomic_reference:SL2.40ch02 gene_region:41357264-41365434 transcript_region:SL2.40ch02:41357264..41365434- go_terms:GO:0004630 functional_description:Phospholipase D (AHRD V1 **** Q6AVR2_ORYSJ); contains Interpro domain(s) IPR011402	1	2	1	1	1	1	1	2	2	1	0	0	0	1	1	0	0	0	0	1	1	0	2.4	1.5	1.5	98.648	866	866	7						2	2	2						3	3
Solyc02g083460.2.1	Solyc02g083460.2.1	2	2	2	>Solyc02g083460.2.1 genomic_reference:SL2.40ch02 gene_region:41436441-41440462 transcript_region:SL2.40ch02:41436441..41440462+ go_terms:GO:0006508 functional_description:Aspartyl protease family protein (AHRD V1 **-- D7LAA8_ARALY); contains Interpro doma	1	2	2	2	1	2	0	0	0	0	1	2	0	0	0	0	1	2	0	0	0	0	5.8	5.8	5.8	58.093	539	539	6.25					1	1	2				1	3
Solyc02g083510.2.1	Solyc02g083510.2.1	1	1	1	>Solyc02g083510.2.1 genomic_reference:SL2.40ch02 gene_region:41456730-41458872 transcript_region:SL2.40ch02:41456730..41458872- go_terms:GO:0015250 functional_description:Aquaporin (AHRD V1 ***- Q9FUC0_BRAOL); contains Interpro domain(s) IPR012269 Aquap	1	1	1	1	1	0	0	1	1	0	1	0	0	1	1	0	1	0	0	1	1	0	13.5	13.5	13.5	27.498	259	259	6				1		2		1			1			1	2
Solyc02g083700.2.1	Solyc02g083700.2.1	19	19	19	>Solyc02g083700.2.1 genomic_reference:SL2.40ch02 gene_region:41576605-41584963 transcript_region:SL2.40ch02:41576605..41584963- go_terms:GO:0004559 functional_description:Alpha-mannosidase (AHRD V1 **** Q9FKW9_ARATH); contains Interpro domain(s) IPR01168	1	19	19	19	10	11	18	14	16	9	10	11	18	14	16	9	10	11	18	14	16	9	21.7	21.7	21.7	113.46	1009	1009	9.05					1	1	17	24	49	73	23	20	39	35	30
Solyc02g083710.2.1	Solyc02g083710.2.1	1	1	1	>Solyc02g083710.2.1 genomic_reference:SL2.40ch02 gene_region:41588179-41594297 transcript_region:SL2.40ch02:41588179..41594297- go_terms:GO:0005515,GO:0001653 functional_description:26S proteasome non-ATPase regulatory subunit 4 (AHRD V1 ***- B6TK61_MAIZE	1	1	1	1	0	0	1	1	1	1	0	0	1	1	1	1	0	0	1	1	1	1	2.5	2.5	2.5	42.693	403	403	2.5		3	3										1	2	2
Solyc02g083810.2.1	Solyc02g083810.2.1	9	9	5	>Solyc02g083810.2.1 genomic_reference:SL2.40ch02 gene_region:41646719-41650004 transcript_region:SL2.40ch02:41646719..41650004- go_terms:GO:0003959 functional_description:Ferredoxin--NADP reductase (AHRD V1 ***- D7MN04_ARALY); contains Interpro domain(s)	1	9	9	5	6	4	7	8	8	6	6	4	7	8	8	6	4	2	4	4	4	2	34.3	34.3	20.3	41.603	370	370	4.4			5	46	16	5	3				9	10	9	18	15
Solyc03g118270.1.1;Solyc02g084210.1.1	Solyc03g118270.1.1;Solyc02g084210.1.1	2;2	2;2	2;2	>Solyc03g118270.1.1 genomic_reference:SL2.40ch03 gene_region:61240383-61241474 transcript_region:SL2.40ch03:61240383..61241474+ go_terms:GO:0008446 functional_description:GDP-mannose 4 6-dehydratase (AHRD V1 **** B7XH28_NICBE); contains Interpro domain(s)	2	2	2	2	2	0	2	2	1	1	2	0	2	2	1	1	2	0	2	2	1	1	3.3	3.3	3.3	41.023	363	363;361	5					8						2		2	2	1
Solyc02g084360.2.1;Solyc04g081090.2.1;Solyc10g054560.1.1;Solyc10g054570.1.1;Solyc10g054590.1.1	Solyc02g084360.2.1;Solyc04g081090.2.1;Solyc10g054560.1.1;Solyc10g054570.1.1;Solyc10g054590.1.1	3;3;2;2;2	3;3;2;2;2	3;3;2;2;2	>Solyc02g084360.2.1 genomic_reference:SL2.40ch02 gene_region:42055235-42057826 transcript_region:SL2.40ch02:42055235..42057826+ go_terms:GO:0046961 functional_description:V-type proton ATPase 16 kDa proteolipid subunit c2 (AHRD V1 **** VATL2_ARATH); conta	5	3	3	3	2	2	1	1	1	2	2	2	1	1	1	2	2	2	1	1	1	2	49.7	49.7	49.7	16.673	165	165;165;164;164;164	3.7	2	27	41	8	2	1	3	4	5	3	16	21	14	13	13
Solyc02g084440.2.1	Solyc02g084440.2.1	19	19	8	>Solyc02g084440.2.1 genomic_reference:SL2.40ch02 gene_region:42111042-42113547 transcript_region:SL2.40ch02:42111042..42113547- go_terms:GO:0005507 functional_description:Fructose-bisphosphate aldolase (AHRD V1 ***- Q9SXX4_NICPA); contains Interpro domain	1	19	19	8	14	12	15	16	13	18	14	12	15	16	13	18	6	6	5	6	5	7	54.1	54.1	22.2	42.397	392	392	4.72		26	29	49	112	25	13	4	7	4	36	41	48	45	41
Solyc02g084600.2.1	Solyc02g084600.2.1	2	2	2	>Solyc02g084600.2.1 genomic_reference:SL2.40ch02 gene_region:42268577-42271181 transcript_region:SL2.40ch02:42268577..42271181- go_terms:GO:0004675 functional_description:LRR receptor-like serine/threonine-protein kinase, RLP	1	2	2	2	2	1	1	0	0	0	2	1	1	0	0	0	2	1	1	0	0	0	14.8	14.8	14.8	23.675	216	216	6.75						2	6				3	1	4
Solyc02g084640.2.1	Solyc02g084640.2.1	1	1	1	>Solyc02g084640.2.1 genomic_reference:SL2.40ch02 gene_region:42316560-42321101 transcript_region:SL2.40ch02:42316560..42321101+ go_terms:GO:0004028 functional_description:Aldehyde dehydrogenase (AHRD V1 **** Q71LY7_ORYSI); contains Interpro domain(s) IPR	1	1	1	1	0	0	0	1	1	0	0	0	0	1	1	0	0	0	0	1	1	0	3.5	3.5	3.5	54.559	489	489	5.67					1	2								1	2
Solyc02g084710.2.1	Solyc02g084710.2.1	1	1	1	>Solyc02g084710.2.1 genomic_reference:SL2.40ch02 gene_region:42394410-42396096 transcript_region:SL2.40ch02:42394410..42396096+ go_terms:GO:0045454 functional_description:Thioredoxin h1 (AHRD V1 ***- A8HTK0_SOYBN); contains Interpro domain(s) IPR015467	1	1	1	1	0	0	0	1	1	0	0	0	0	1	1	0	0	0	0	1	1	0	15.3	15.3	15.3	13.016	118	118	2		2												1	1
Solyc02g084920.2.1	Solyc02g084920.2.1	5	5	5	>Solyc02g084920.2.1 genomic_reference:SL2.40ch02 gene_region:42548635-42554662 transcript_region:SL2.40ch02:42548635..42554662- go_terms:GO:0005515,GO:0004175 functional_description:Proteasome subunit beta type (AHRD V1 ***- C6SY64_SOYBN); contains Interp	1	5	5	5	2	3	3	4	4	3	2	3	3	4	4	3	2	3	3	4	4	3	34.1	34.1	34.1	24.604	223	223	3.69		9	16	3	1	2	1	1	1	1	3	7	8	5	8
Solyc02g085040.2.1	Solyc02g085040.2.1	3	3	3	>Solyc02g085040.2.1 genomic_reference:SL2.40ch02 gene_region:42643295-42648586 transcript_region:SL2.40ch02:42643295..42648586- go_terms:GO:0008415,GO:0004089 functional_description:2,3,4,5-tetrahydropyridine-2,6-dicarboxylate N-acetyltransferase (AHRD V1	1	3	3	3	0	0	0	2	2	0	0	0	0	2	2	0	0	0	0	2	2	0	24.8	24.8	24.8	29.262	270	270	4				4										2	2
Solyc02g085100.2.1	Solyc02g085100.2.1	1	1	1	>Solyc02g085100.2.1 genomic_reference:SL2.40ch02 gene_region:42669467-42673829 transcript_region:SL2.40ch02:42669467..42673829- go_terms:GO:0005515,GO:0047938 functional_description:Aldose 1-epimerase family protein (AHRD V1 **** D7MMG0_ARALY); contains I	1	1	1	1	0	0	0	1	0	1	0	0	0	1	0	1	0	0	0	1	0	1	3	3	3	33.317	302	302	3.67			1	2										1
Solyc02g085250.2.1	Solyc02g085250.2.1	1	1	1	>Solyc02g085250.2.1 genomic_reference:SL2.40ch02 gene_region:42789344-42799166 transcript_region:SL2.40ch02:42789344..42799166- go_terms:GO:0016491 functional_description:FAD dependent oxidoreductase (AHRD V1 **-- A6CBH0_9PLAN); contains Interpro domain(s	1	1	1	1	0	0	0	1	1	0	0	0	0	1	1	0	0	0	0	1	1	0	2.7	2.7	2.7	61.561	563	563	3.6		2	1		1	1								2	3
Solyc02g085350.2.1	Solyc02g085350.2.1	4	4	4	>Solyc02g085350.2.1 genomic_reference:SL2.40ch02 gene_region:42847985-42855215 transcript_region:SL2.40ch02:42847985..42855215- go_terms:GO:0000104 functional_description:Succinate dehydrogenase flavoprotein subunit (AHRD V1 **** B8CCT7_THAPS); contains I	1	4	4	4	1	1	3	3	4	0	1	1	3	3	4	0	1	1	3	3	4	0	8.1	8.1	8.1	69.163	629	629	5.82		3	1	2	2	7	2	2	1	2	1	3	6	5	7
Solyc02g085700.1.1	Solyc02g085700.1.1	1	1	1	>Solyc02g085700.1.1 genomic_reference:SL2.40ch02 gene_region:43100346-43101428 transcript_region:SL2.40ch02:43100346..43101428+ go_terms:GO:0004311 functional_description:Geranylgeranyl pyrophosphate synthase (AHRD V1 ***- D0FZ25_9ASTE); contains Interpro	1	1	1	1	1	0	0	1	0	0	1	0	0	1	0	0	1	0	0	1	0	0	7.5	7.5	7.5	39.251	360	360	4.5				1	1						1			1
Solyc02g085730.2.1	Solyc02g085730.2.1	3	3	3	>Solyc02g085730.2.1 genomic_reference:SL2.40ch02 gene_region:43109536-43111867 transcript_region:SL2.40ch02:43109536..43111867+ go_terms:GO:0046423 functional_description:Allene oxide cyclase (AHRD V1 **** Q9LEG5_SOLLC); contains Interpro domain(s) IPR00	1	3	3	3	1	2	1	1	2	2	1	2	1	1	2	2	1	2	1	1	2	2	20.1	20.1	20.1	26.565	244	244	5.11			4	8	2	1		1	1	2	1	5	2	3	4
Solyc02g085780.2.1	Solyc02g085780.2.1	1	1	1	>Solyc02g085780.2.1 genomic_reference:SL2.40ch02 gene_region:43134602-43139924 transcript_region:SL2.40ch02:43134602..43139924- go_terms:GO:0008536 functional_description:Regulator of chromosome condensation (RCC1)-like protein (AHRD V1 **-- D0NEM9_PHYIN)	1	1	1	1	0	0	1	1	1	1	0	0	1	1	1	1	0	0	1	1	1	1	6.9	6.9	6.9	41.583	390	390	5					4								1	1	1
Solyc02g085790.2.1;Solyc02g063090.2.1	Solyc02g085790.2.1;Solyc02g063090.2.1	5;4	5;4	5;4	>Solyc02g085790.2.1 genomic_reference:SL2.40ch02 gene_region:43142674-43149983 transcript_region:SL2.40ch02:43142674..43149983+ go_terms:GO:0051082 functional_description:T-complex protein 1 subunit zeta (AHRD V1 ***- B6U118_MAIZE); contains Interpro doma	2	5	5	5	3	2	2	5	3	2	3	2	2	5	3	2	3	2	2	5	3	2	15.3	15.3	15.3	58.974	535	535;535	5.59		5	6	5	8	8	7	4	3	3	6	4	10	13	10
Solyc02g086100.2.1	Solyc02g086100.2.1	1	1	1	>Solyc02g086100.2.1 genomic_reference:SL2.40ch02 gene_region:43456529-43462769 transcript_region:SL2.40ch02:43456529..43462769+ functional_description:Dermal papilla-derived protein 6 homolog (AHRD V1 *-*- DERP6_DANRE); contains Interpro domain(s) IPR019	1	1	1	1	0	0	0	1	1	0	0	0	0	1	1	0	0	0	0	1	1	0	7.2	7.2	7.2	42.281	376	376	4.67				1	2									2	1
Solyc02g086160.2.1	Solyc02g086160.2.1	1	1	1	>Solyc02g086160.2.1 genomic_reference:SL2.40ch02 gene_region:43489233-43498866 transcript_region:SL2.40ch02:43489233..43498866+ go_terms:GO:0015519 functional_description:D-xylose transporter (AHRD V1 **** D0DTW3_LACFE); contains Interpro domain(s) IPR00	1	1	1	1	0	0	0	1	1	0	0	0	0	1	1	0	0	0	0	1	1	0	5.7	5.7	5.7	57.482	544	544	6.5					1	2	2	1						2	4
Solyc02g086240.2.1;Solyc07g055230.2.1;Solyc10g007980.2.1;Solyc12g010930.1.1;Solyc04g080150.1.1	Solyc02g086240.2.1;Solyc07g055230.2.1;Solyc10g007980.2.1;Solyc12g010930.1.1	5;5;5;5;1	5;5;5;5;1	5;5;5;5;1	>Solyc02g086240.2.1 genomic_reference:SL2.40ch02 gene_region:43539689-43543115 transcript_region:SL2.40ch02:43539689..43543115+ go_terms:GO:0003735 functional_description:50S ribosomal protein L5 (AHRD V1 ***- RL5_XANP2); contains Interpro domain(s) IPR0	5	5	5	5	2	2	2	4	3	2	2	2	2	4	3	2	2	2	2	4	3	2	26.5	26.5	26.5	20.79	181	181;181;181;181;98	2.97	1	11	12	3	1					1	3	6	3	8	6
Solyc02g086340.2.1	Solyc02g086340.2.1	1	1	1	>Solyc02g086340.2.1 genomic_reference:SL2.40ch02 gene_region:43586427-43595256 transcript_region:SL2.40ch02:43586427..43595256- go_terms:GO:0005488 functional_description:LisH domain and HEAT repeat-containing protein KIAA1468 (AHRD V1 *-*- K1468_HUMAN);	1	1	1	1	1	0	0	1	1	0	1	0	0	1	1	0	1	0	0	1	1	0	2	2	2	108.27	955	955	5.25					3	1					1			2	1
Solyc02g086610.2.1	Solyc02g086610.2.1	3	2	2	>Solyc02g086610.2.1 genomic_reference:SL2.40ch02 gene_region:43846929-43852398 transcript_region:SL2.40ch02:43846929..43852398+ go_terms:GO:0004450,GO:0005507 functional_description:Isocitrate dehydrogenase-like protein (AHRD V1 **** Q8LPJ5_ARATH); contai	1	3	2	2	0	3	2	1	0	1	0	2	1	0	0	0	0	2	1	0	0	0	8.1	6.4	6.4	52.719	471	471	8		1					1	2	5	1		4	6
Solyc02g086880.2.1	Solyc02g086880.2.1	11	11	11	>Solyc02g086880.2.1 genomic_reference:SL2.40ch02 gene_region:44063088-44067604 transcript_region:SL2.40ch02:44063088..44067604+ go_terms:GO:0004617 functional_description:Formate dehydrogenase (AHRD V1 **** Q5NE18_SOLLC); contains Interpro domain(s) IPR0	1	11	11	11	2	4	9	5	5	2	2	4	9	5	5	2	2	4	9	5	5	2	51.4	51.4	51.4	42.093	381	381	5.29		12	13	13	14	2	4	6	5	10	2	11	24	19	18
Solyc02g087240.2.1	Solyc02g087240.2.1	3	3	3	>Solyc02g087240.2.1 genomic_reference:SL2.40ch02 gene_region:44268758-44272307 transcript_region:SL2.40ch02:44268758..44272307+ go_terms:GO:0008137 functional_description:NADH-quinone oxidoreductase F subunit family protein (AHRD V1 **** Q23KE4_TETTH); co	1	3	3	3	0	0	0	3	1	0	0	0	0	3	1	0	0	0	0	3	1	0	8.2	8.2	8.2	53.646	487	487	6						5								4	1
Solyc02g087250.2.1	Solyc02g087250.2.1	1	1	1	>Solyc02g087250.2.1 genomic_reference:SL2.40ch02 gene_region:44273725-44285278 transcript_region:SL2.40ch02:44273725..44285278- go_terms:GO:0010181,GO:0003723 functional_description:Group II intron splicing factor CRS1-like (AHRD V1 *--- Q5JK63_ORYSJ); co	1	1	1	1	1	1	0	0	0	0	1	1	0	0	0	0	1	1	0	0	0	0	1.2	1.2	1.2	141.42	1261	1261	3			2								1	1
Solyc02g087290.2.1	Solyc02g087290.2.1	3	3	3	>Solyc02g087290.2.1 genomic_reference:SL2.40ch02 gene_region:44316266-44321821 transcript_region:SL2.40ch02:44316266..44321821- go_terms:GO:0004572 functional_description:Alpha-mannosidase-like protein (AHRD V1 **** Q9LFR0_ARATH); contains Interpro domain	1	3	3	3	0	1	0	2	3	0	0	1	0	2	3	0	0	1	0	2	3	0	2.9	2.9	2.9	132.14	1151	1151	7.5						2	1	4	1			1		3	4
Solyc02g087620.2.1;Solyc03g058950.2.1	Solyc02g087620.2.1;Solyc03g058950.2.1	1;1	1;1	1;1	>Solyc02g087620.2.1 genomic_reference:SL2.40ch02 gene_region:44563220-44582860 transcript_region:SL2.40ch02:44563220..44582860+ go_terms:GO:0033187 functional_description:Inositol hexakisphosphate and diphosphoinositol-pentakisphosphate kinase 2 (AHRD V1	2	1	1	1	0	0	0	0	1	0	0	0	0	0	1	0	0	0	0	0	1	0	0.9	0.9	0.9	123.07	1083	1083;642	8								1							1
Solyc02g087720.1.1	Solyc02g087720.1.1	2	2	2	>Solyc02g087720.1.1 genomic_reference:SL2.40ch02 gene_region:44615392-44617428 transcript_region:SL2.40ch02:44615392..44617428- go_terms:GO:0032259 functional_description:At3g28720-like protein (Fragment) (AHRD V1 *-*- C4PEW7_9SOLN)	1	2	2	2	0	0	0	2	0	0	0	0	0	2	0	0	0	0	0	2	0	0	4.1	4.1	4.1	75.821	678	678	7							2							2
Solyc02g087750.2.1;Solyc06g070980.2.1;Solyc02g067420.2.1;Solyc03g113100.2.1	Solyc02g087750.2.1;Solyc06g070980.2.1;Solyc02g067420.2.1;Solyc03g113100.2.1	2;2;1;1	2;2;1;1	2;2;1;1	>Solyc02g087750.2.1 genomic_reference:SL2.40ch02 gene_region:44634950-44640059 transcript_region:SL2.40ch02:44634950..44640059+ go_terms:GO:0043687 functional_description:Ubiquitin-conjugating enzyme E2 2 (AHRD V1 ***- UBC2_WHEAT); contains Interpro domai	4	2	2	2	2	1	1	2	2	1	2	1	1	2	2	1	2	1	1	2	2	1	19.1	19.1	19.1	17.341	152	152;152;152;152	2.67		8	5	1	1						3	2	2	3	4
Solyc02g087880.2.1	Solyc02g087880.2.1	18	1	0	>Solyc02g087880.2.1 genomic_reference:SL2.40ch02 gene_region:44730447-44732299 transcript_region:SL2.40ch02:44730447..44732299+ go_terms:GO:0046982 functional_description:Tubulin alpha-7 chain (AHRD V1 ***- B9IJV8_POPTR); contains Interpro domain(s) IPR0	1	18	1	0	8	10	14	18	16	16	0	0	1	1	1	1	0	0	0	0	0	0	48.7	2	0	49.663	450	450	6.29					1	3	3						2	1	2
Solyc02g087930.2.1;Solyc05g007560.2.1	Solyc02g087930.2.1;Solyc05g007560.2.1	2;2	2;2	1;1	>Solyc02g087930.2.1 genomic_reference:SL2.40ch02 gene_region:44752863-44756574 transcript_region:SL2.40ch02:44752863..44756574- go_terms:GO:0003735,GO:0005515 functional_description:60S ribosomal protein L34 (AHRD V1 ***- B6T098_MAIZE); contains Interpro	2	2	2	1	0	0	1	2	1	1	0	0	1	2	1	1	0	0	1	1	1	1	16.7	16.7	10	13.776	120	120;120	6.43		3							1	3			1	3	2
Solyc02g088260.2.1	Solyc02g088260.2.1	1	1	1	>Solyc02g088260.2.1 genomic_reference:SL2.40ch02 gene_region:44988643-44994359 transcript_region:SL2.40ch02:44988643..44994359- functional_description:Latex abundant protein 1 (AHRD V1 *--- Q6XNP6_HEVBR)	1	1	1	1	0	0	0	1	1	0	0	0	0	1	1	0	0	0	0	1	1	0	2.8	2.8	2.8	41.743	362	362	6						2								1	1
Solyc02g088380.2.1	Solyc02g088380.2.1	1	1	1	>Solyc02g088380.2.1 genomic_reference:SL2.40ch02 gene_region:45059811-45060954 transcript_region:SL2.40ch02:45059811..45060954- go_terms:GO:0009055 functional_description:Blue copper protein (AHRD V1 ***- B6TEY9_MAIZE); contains Interpro domain(s) IPR008	1	1	1	1	1	0	1	1	1	1	1	0	1	1	1	1	1	0	1	1	1	1	9.6	9.6	9.6	18.966	167	167	4.5				4	4						2		1	2	2
Solyc02g088390.2.1	Solyc02g088390.2.1	2	2	2	>Solyc02g088390.2.1 genomic_reference:SL2.40ch02 gene_region:45062928-45065725 transcript_region:SL2.40ch02:45062928..45065725- go_terms:GO:0005515 functional_description:Blue copper-like protein (AHRD V1 *--- B8Y8A0_GOSHI); contains Interpro domain(s) I	1	2	2	2	1	1	0	2	0	1	1	1	0	2	0	1	1	1	0	2	0	1	13.1	13.1	13.1	20.014	176	176	4.33				4	2						1	1		3
Solyc02g088550.2.1	Solyc02g088550.2.1	2	2	2	>Solyc02g088550.2.1 genomic_reference:SL2.40ch02 gene_region:45173929-45183799 transcript_region:SL2.40ch02:45173929..45183799- go_terms:GO:0000151 functional_description:Ubiquitin conjugation factor E4 A (AHRD V1 ***- B0W2D1_CULQU); contains Interpro dom	1	2	2	2	0	1	2	0	0	0	0	1	2	0	0	0	0	1	2	0	0	0	4.1	4.1	4.1	59.179	512	512	10										3		1	2
Solyc02g088610.2.1	Solyc02g088610.2.1	19	17	16	>Solyc02g088610.2.1 genomic_reference:SL2.40ch02 gene_region:45222192-45229259 transcript_region:SL2.40ch02:45222192..45229259- go_terms:GO:0004176 functional_description:ATP-dependent chaperone ClpB (AHRD V1 **** B5W0X8_SPIMA); contains Interpro domain(s	1	19	17	16	8	10	17	10	8	3	6	8	15	9	7	3	6	8	14	9	6	3	26.3	24.8	23.8	110.38	980	980	6.16		9	10	17	14	14	24	16	6	15	16	20	43	22	19
Solyc02g088690.2.1	Solyc02g088690.2.1	10	4	4	>Solyc02g088690.2.1 genomic_reference:SL2.40ch02 gene_region:45257865-45259203 transcript_region:SL2.40ch02:45257865..45259203- go_terms:GO:0003979 functional_description:UDP-glucose 6-dehydrogenase (AHRD V1 **** B6TBY8_MAIZE); contains Interpro domain(s)	1	10	4	4	3	1	4	9	9	4	2	0	1	3	3	1	2	0	1	3	3	1	51.6	28.2	28.2	34.342	316	316	3.94		5	2		9	1					3		2	6	3
Solyc02g088700.2.1	Solyc02g088700.2.1	7	7	7	>Solyc02g088700.2.1 genomic_reference:SL2.40ch02 gene_region:45268178-45273518 transcript_region:SL2.40ch02:45268178..45273518+ go_terms:GO:0032403 functional_description:Mitochondrial processing peptidase beta subunit (AHRD V1 ***- Q9AXQ2_CUCME); contain	1	7	7	7	1	0	2	6	4	0	1	0	2	6	4	0	1	0	2	6	4	0	17.5	17.5	17.5	59.248	532	532	4.81		1	7	5	4	12	2				2		3	14	12
Solyc02g088750.1.1	Solyc02g088750.1.1	1	1	1	>Solyc02g088750.1.1 genomic_reference:SL2.40ch02 gene_region:45304319-45306589 transcript_region:SL2.40ch02:45304319..45306589- go_terms:GO:0008194 functional_description:UDP-glucuronosyltransferase (AHRD V1 **** Q5UB81_ARATH); contains Interpro domain(s)	1	1	1	1	1	1	1	0	0	0	1	1	1	0	0	0	1	1	1	0	0	0	1.7	1.7	1.7	51.565	462	462	5.29		3	4	3	4	1	1	1		4	4	6	11
Solyc02g089150.2.1	Solyc02g089150.2.1	6	6	6	>Solyc02g089150.2.1 genomic_reference:SL2.40ch02 gene_region:45599499-45601793 transcript_region:SL2.40ch02:45599499..45601793+ go_terms:GO:0023034,GO:0006629 functional_description:MAPprotein kinase-like protein (AHRD V1 **-- Q6YW97_ORYSJ); contains Inte	1	6	6	6	4	6	3	0	1	0	4	6	3	0	1	0	4	6	3	0	1	0	28.9	28.9	28.9	41.047	374	374	5					18						5	8	4		1
Solyc02g089260.2.1	Solyc02g089260.2.1	5	5	5	>Solyc02g089260.2.1 genomic_reference:SL2.40ch02 gene_region:45704210-45726943 transcript_region:SL2.40ch02:45704210..45726943+ go_terms:GO:0005488,GO:0008270,GO:0005622 functional_description:E3 ubiquitin-protein ligase UBR4 (AHRD V1 *--- UBR4_HUMAN); co	1	5	5	5	0	0	1	4	0	1	0	0	1	4	0	1	0	0	1	4	0	1	1.4	1.4	1.4	565.56	5104	5104	9.17							1		2	3			1	4
Solyc03g046450.2.1;Solyc02g089370.2.1	Solyc03g046450.2.1;Solyc02g089370.2.1	1;1	1;1	1;1	>Solyc03g046450.2.1 genomic_reference:SL2.40ch03 gene_region:16777714-16804857 transcript_region:SL2.40ch03:16777714..16804857- go_terms:GO:0005488 functional_description:Cell morphogenesis protein (AHRD V1 *--- C0NPN9_AJECG); contains Interpro domain(s)	2	1	1	1	0	0	1	0	0	0	0	0	1	0	0	0	0	0	1	0	0	0	0.6	0.6	0.6	236.54	2103	2103;1670	10										1			1
Solyc02g089720.1.1	Solyc02g089720.1.1	5	5	3	>Solyc02g089720.1.1 genomic_reference:SL2.40ch02 gene_region:46036643-46038802 transcript_region:SL2.40ch02:46036643..46038802+ go_terms:GO:0016798 functional_description:Endo-beta-1 3-glucanase (AHRD V1 ***- B5THH0_PNECA); contains Interpro domain(s) IP	1	5	5	3	1	0	4	1	2	5	1	0	4	1	2	5	1	0	2	0	1	3	8.6	8.6	6	80.14	719	719	6.85						9	7	2	2		1		6	3	3
Solyc02g090570.2.1	Solyc02g090570.2.1	3	3	3	>Solyc02g090570.2.1 genomic_reference:SL2.40ch02 gene_region:46681394-46702041 transcript_region:SL2.40ch02:46681394..46702041+ functional_description:Transducin family protein (AHRD V1 ***- D7LTG4_ARALY); contains Interpro domain(s) IPR017986 WD40 repe	1	3	3	3	1	1	2	3	2	1	1	1	2	3	2	1	1	1	2	3	2	1	3	3	3	176.78	1620	1620	8.58					1	1	1	4	7	5	2	2	5	4	3
Solyc10g007060.2.1;Solyc02g090860.2.1;Solyc01g081220.1.1;Solyc02g061620.1.1	Solyc10g007060.2.1;Solyc02g090860.2.1	3;3;1;1	3;3;1;1	3;3;1;1	>Solyc10g007060.2.1 genomic_reference:SL2.40ch10 gene_region:1440865-1447795 transcript_region:SL2.40ch10:1440865..1447795+ go_terms:GO:0005515,GO:0004826 functional_description:Phenylalanyl-tRNA synthetase alpha chain (AHRD V1 **** B6SS66_MAIZE); contain	4	3	3	3	0	0	1	2	1	2	0	0	1	2	1	2	0	0	1	2	1	2	7.9	7.9	7.9	56.988	494	494;490;67;67	2.67		5				1							1	2	1
Solyc02g091100.2.1	Solyc02g091100.2.1	26	26	26	>Solyc02g091100.2.1 genomic_reference:SL2.40ch02 gene_region:47093169-47096847 transcript_region:SL2.40ch02:47093169..47096847- go_terms:GO:0016830,GO:0030976 functional_description:Oxalyl-CoA decarboxylase (AHRD V1 **-- D5PWM9_COREQ); contains Interpro d	1	26	26	26	3	3	16	20	21	12	3	3	16	20	21	12	3	3	16	20	21	12	52.3	52.3	52.3	61.633	574	574	6.22		10	3	7	9	75	29	18	9	4	5	6	28	49	41
Solyc02g091490.2.1	Solyc02g091490.2.1	5	4	4	>Solyc02g091490.2.1 genomic_reference:SL2.40ch02 gene_region:47344370-47349179 transcript_region:SL2.40ch02:47344370..47349179- go_terms:GO:0008865,GO:0008959 functional_description:Fructokinase 3 (AHRD V1 **-* Q6VWJ5_SOLLC); contains Interpro domain(s)	1	5	4	4	2	3	5	4	4	4	2	2	4	3	3	3	2	2	4	3	3	3	15.9	13.6	13.6	41.83	389	389	3.66		12	10	10	8	2	1	1			2	6	5	11	11
Solyc02g091560.2.1;Solyc04g076790.2.1	Solyc02g091560.2.1	5;2	5;2	5;2	>Solyc02g091560.2.1 genomic_reference:SL2.40ch02 gene_region:47400296-47406791 transcript_region:SL2.40ch02:47400296..47406791+ go_terms:GO:0004372 functional_description:Serine hydroxymethyltransferase (AHRD V1 **** C6ZJZ0_SOYBN); contains Interpro domai	2	5	5	5	0	1	1	4	5	1	0	1	1	4	5	1	0	1	1	4	5	1	18.7	18.7	18.7	57.232	518	518;517	4.3		7	7	7	8	5	1		1	1		1	4	15	13
Solyc02g091580.2.1	Solyc02g091580.2.1	3	3	3	>Solyc02g091580.2.1 genomic_reference:SL2.40ch02 gene_region:47413078-47421457 transcript_region:SL2.40ch02:47413078..47421457- go_terms:GO:0008235,GO:0008241 functional_description:Oligopeptidase A (AHRD V1 ***- Q9LSL3_ARATH); contains Interpro domain(s)	1	3	3	3	2	1	2	3	3	2	2	1	2	3	3	2	2	1	2	3	3	2	4.7	4.7	4.7	90.907	807	807	4.69		7	6	4	5		1	1	2	3	2	2	3	10	8
Solyc02g091680.2.1	Solyc02g091680.2.1	7	7	7	>Solyc02g091680.2.1 genomic_reference:SL2.40ch02 gene_region:47492981-47497119 transcript_region:SL2.40ch02:47492981..47497119- go_terms:GO:0046556,GO:0009044 functional_description:Alpha-L-arabinofuranosidase/beta-D-xylosidase (AHRD V1 **** D9D7L0_MALDO)	1	7	7	7	3	0	6	3	5	4	3	0	6	3	5	4	3	0	6	3	5	4	11.1	11.1	11.1	87.457	793	793	5.07			2	11	1	13	2				3		8	3	8
Solyc02g091840.2.1;Solyc03g043770.2.1	Solyc02g091840.2.1	22;1	22;1	22;1	>Solyc02g091840.2.1 genomic_reference:SL2.40ch02 gene_region:47648877-47652967 transcript_region:SL2.40ch02:47648877..47652967+ go_terms:GO:0004675 functional_description:Receptor like kinase, RLK	2	22	22	22	5	5	12	18	18	13	5	5	12	18	18	13	5	5	12	18	18	13	33.1	33.1	33.1	111.15	1016	1016;489	7.71				3	6	18	55	41	32	19	7	8	24	47	49
Solyc02g092000.2.1	Solyc02g092000.2.1	1	1	1	>Solyc02g092000.2.1 genomic_reference:SL2.40ch02 gene_region:47797963-47802883 transcript_region:SL2.40ch02:47797963..47802883- functional_description:Unknown Protein (AHRD V1)	1	1	1	1	0	0	0	1	0	0	0	0	0	1	0	0	0	0	0	1	0	0	5.8	5.8	5.8	28.509	258	258	4				1										1
Solyc02g092430.1.1;Solyc03g044000.1.1;Solyc02g064670.1.1	Solyc02g092430.1.1;Solyc03g044000.1.1;Solyc02g064670.1.1	4;4;3	4;4;3	4;4;3	>Solyc02g092430.1.1 genomic_reference:SL2.40ch02 gene_region:48070364-48070804 transcript_region:SL2.40ch02:48070364..48070804+ go_terms:GO:0003735,GO:0003723 functional_description:Ribosomal protein L26 (AHRD V1 ***- A8HMG7_CHLRE); contains Interpro doma	3	4	4	4	0	0	2	3	2	3	0	0	2	3	2	3	0	0	2	3	2	3	19.9	19.9	19.9	16.735	146	146;146;146	2.12		14	2										3	4	4
Solyc02g092670.1.1;Solyc02g092680.1.1	Solyc02g092670.1.1	21;1	21;1	21;1	>Solyc02g092670.1.1 genomic_reference:SL2.40ch02 gene_region:48256556-48258820 transcript_region:SL2.40ch02:48256556..48258820- go_terms:GO:0004252 functional_description:Subtilisin-like protease (AHRD V1 ***- A9XG40_TOBAC); contains Interpro domain(s) I	2	21	21	21	8	17	10	13	11	12	8	17	10	13	11	12	8	17	10	13	11	12	41	41	41	79.966	754	754;753	7.37			1	1	3	45	76	38	25	15	11	35	44	44	30
Solyc02g092800.2.1	Solyc02g092800.2.1	1	1	1	>Solyc02g092800.2.1 genomic_reference:SL2.40ch02 gene_region:48343155-48346971 transcript_region:SL2.40ch02:48343155..48346971- go_terms:GO:0005384 functional_description:Manganese transport protein mntH (AHRD V1 **-* MNTH_LACBR); contains Interpro domain	1	1	1	1	0	0	1	0	0	0	0	0	1	0	0	0	0	0	1	0	0	0	2.8	2.8	2.8	56.147	509	509	5					1								1
Solyc02g092970.2.1	Solyc02g092970.2.1	4	1	1	>Solyc02g092970.2.1 genomic_reference:SL2.40ch02 gene_region:48498692-48499693 transcript_region:SL2.40ch02:48498692..48499693+ go_terms:GO:0005525 functional_description:ADP ribosylation factor (AHRD V1 ***- B9URA8_9ROSI); contains Interpro domain(s) IP	1	4	1	1	3	2	3	4	3	3	0	0	0	1	0	0	0	0	0	1	0	0	20.4	4.2	4.2	21.828	191	191	3			1											1
Solyc02g093290.2.1	Solyc02g093290.2.1	2	2	1	>Solyc02g093290.2.1 genomic_reference:SL2.40ch02 gene_region:48771224-48779373 transcript_region:SL2.40ch02:48771224..48779373+ go_terms:GO:0004516 functional_description:Nicotinate phosphoribosyltransferase-like protein (AHRD V1 **** Q6XQM5_MEDTR); conta	1	2	2	1	0	0	1	1	2	0	0	0	1	1	2	0	0	0	0	1	1	0	4.7	4.7	3.4	62.271	558	558	5.83					2	3	1						1	1	4
Solyc02g093530.2.1;Solyc10g007700.2.1;Solyc12g011130.1.1;Solyc07g056150.2.1	Solyc02g093530.2.1;Solyc10g007700.2.1;Solyc12g011130.1.1;Solyc07g056150.2.1	4;4;4;3	4;4;4;3	4;4;4;3	>Solyc02g093530.2.1 genomic_reference:SL2.40ch02 gene_region:48947510-48952106 transcript_region:SL2.40ch02:48947510..48952106- go_terms:GO:0003924 functional_description:Ras-related protein Rab-2-A (AHRD V1 ***- B6T1U8_MAIZE); contains Interpro domain(s)	4	4	4	4	3	2	2	2	4	3	3	2	2	2	4	3	3	2	2	2	4	3	24.2	24.2	24.2	23.288	211	211;211;211;212	2.67		8	12	1							3	2	3	4	4
Solyc02g093630.2.1	Solyc02g093630.2.1	6	6	6	>Solyc02g093630.2.1 genomic_reference:SL2.40ch02 gene_region:48999291-49003613 transcript_region:SL2.40ch02:48999291..49003613+ functional_description:Uncharacterized membrane protein At3g27390 (AHRD V1 **-- Y3739_ARATH)	1	6	6	6	3	2	2	4	5	3	3	2	2	4	5	3	3	2	2	4	5	3	18.1	18.1	18.1	65.545	587	587	6.18		1	3	5	5	11	4	1	3	5	5	3	5	9	12
Solyc02g093640.2.1	Solyc02g093640.2.1	1	1	1	>Solyc02g093640.2.1 genomic_reference:SL2.40ch02 gene_region:49003652-49006247 transcript_region:SL2.40ch02:49003652..49006247- go_terms:GO:0045703 functional_description:3-ketoacyl-CoA reductase 1 (AHRD V1 **-- Q0VH88_GOSHI); contains Interpro domain(s)	1	1	1	1	1	1	0	1	1	0	1	1	0	1	1	0	1	1	0	1	1	0	5	5	5	35.832	320	320	4			2	3	2						2	2		1	2
Solyc02g093830.2.1	Solyc02g093830.2.1	10	10	10	>Solyc02g093830.2.1 genomic_reference:SL2.40ch02 gene_region:49113784-49119691 transcript_region:SL2.40ch02:49113784..49119691+ go_terms:GO:0004345 functional_description:Glucose-6-phosphate 1-dehydrogenase (AHRD V1 **** Q2XTC4_SOLTU); contains Interpro d	1	10	10	10	6	1	9	7	10	4	6	1	9	7	10	4	6	1	9	7	10	4	27	27	27	58.57	511	511	4.56		12	8	28	17	10	2	2	2	3	9	2	19	18	26
Solyc02g093900.2.1	Solyc02g093900.2.1	1	1	1	>Solyc02g093900.2.1 genomic_reference:SL2.40ch02 gene_region:49178107-49182974 transcript_region:SL2.40ch02:49178107..49182974- go_terms:GO:0045153 functional_description:Cytochrome c1 (AHRD V1 **** Q9FKS5_ARATH); contains Interpro domain(s) IPR002326 C	1	1	1	1	0	0	1	1	1	0	0	0	1	1	1	0	0	0	1	1	1	0	8.9	8.9	8.9	29.568	269	269	4				3									1	1	1
Solyc02g094200.2.1	Solyc02g094200.2.1	3	3	3	>Solyc02g094200.2.1 genomic_reference:SL2.40ch02 gene_region:49383545-49389074 transcript_region:SL2.40ch02:49383545..49389074+ go_terms:GO:0008320,GO:0008536 functional_description:Nuclear transport factor 2 (AHRD V1 ***- B3TLR5_ELAGV); contains Interpro	1	3	3	3	1	1	1	3	2	1	1	1	1	3	2	1	1	1	1	3	2	1	58.5	58.5	58.5	13.573	123	123	3.12		13	1	1						2	1	2	3	4	3
Solyc02g094440.2.1	Solyc02g094440.2.1	4	4	4	>Solyc02g094440.2.1 genomic_reference:SL2.40ch02 gene_region:49544950-49547808 transcript_region:SL2.40ch02:49544950..49547808+ go_terms:GO:0016021 functional_description:Translocon-associated protein subunit beta (AHRD V1 ***- C1C3L8_RANCA); contains Int	1	4	4	4	4	4	3	3	4	1	4	4	3	3	4	1	4	4	3	3	4	1	28.1	28.1	28.1	21.156	192	192	2.84		4	21								5	5	3	4	7
Solyc02g094470.2.1;Solyc06g072510.2.1	Solyc02g094470.2.1	5;1	5;1	5;1	>Solyc02g094470.2.1 genomic_reference:SL2.40ch02 gene_region:49555143-49558213 transcript_region:SL2.40ch02:49555143..49558213- go_terms:GO:0005315,GO:0015320 functional_description:Mitochondrial phosphate carrier protein (AHRD V1 **** B9GFH9_POPTR); cont	2	5	5	5	1	2	3	4	3	0	1	2	3	4	3	0	1	2	3	4	3	0	20.9	20.9	20.9	38.44	358	358;362	5.24		6	4	9	6	1	2	2	2	5	2	5	10	11	9
Solyc02g094550.2.1	Solyc02g094550.2.1	1	1	1	>Solyc02g094550.2.1 genomic_reference:SL2.40ch02 gene_region:49661636-49676597 transcript_region:SL2.40ch02:49661636..49676597+ functional_description:Genomic DNA chromosome 3 P1 clone MLD14 (AHRD V1 ***- Q9LT83_ARATH)	1	1	1	1	0	0	1	0	1	0	0	0	1	0	1	0	0	0	1	0	1	0	11.2	11.2	11.2	28.553	240	240	5.67					1	2							1		2
Solyc02g094560.2.1	Solyc02g094560.2.1	3	3	3	>Solyc02g094560.2.1 genomic_reference:SL2.40ch02 gene_region:49675547-49679441 transcript_region:SL2.40ch02:49675547..49679441+ functional_description:Genomic DNA chromosome 3 P1 clone MLD14 (AHRD V1 ***- Q9LT83_ARATH)	1	3	3	3	1	0	2	1	2	0	1	0	2	1	2	0	1	0	2	1	2	0	16.8	16.8	16.8	26.897	238	238	5.67				1	2	5	1				1		2	3	3
Solyc02g094640.2.1;Solyc07g017860.2.1	Solyc02g094640.2.1;Solyc07g017860.2.1	2;1	2;1	2;1	>Solyc02g094640.2.1 genomic_reference:SL2.40ch02 gene_region:49807399-49821989 transcript_region:SL2.40ch02:49807399..49821989+ go_terms:GO:0003987 functional_description:Acetyl-coenzyme A synthetase (AHRD V1 ***- Q2RNC6_RHORT); contains Interpro domain(s	2	2	2	2	0	0	1	0	1	0	0	0	1	0	1	0	0	0	1	0	1	0	3.8	3.8	3.8	70.616	631	631;677	7.75							2	1	1				3		1
Solyc03g005020.2.1	Solyc03g005020.2.1	1	1	1	>Solyc03g005020.2.1 genomic_reference:SL2.40ch03 gene_region:30057-32813 transcript_region:SL2.40ch03:30057..32813- go_terms:GO:0004806 functional_description:Lipase (AHRD V1 **** Q1XBG1_RICCO); contains Interpro domain(s) IPR006693 AB-hydrolase associa	1	1	1	1	1	0	1	0	0	0	1	0	1	0	0	0	1	0	1	0	0	0	5.9	5.9	5.9	45.069	405	405	4.5				1	1						1		1
Solyc03g005230.2.1	Solyc03g005230.2.1	4	4	3	>Solyc03g005230.2.1 genomic_reference:SL2.40ch03 gene_region:132905-138964 transcript_region:SL2.40ch03:132905..138964+ go_terms:GO:0051741 functional_description:Menaquinone biosynthesis methyltransferase ubiE (AHRD V1 *-** A1BDQ8_CHLPD); contains Interp	1	4	4	3	0	1	1	4	1	0	0	1	1	4	1	0	0	1	1	3	1	0	18.6	18.6	15.4	38.115	338	338	4.25				6	2							1	1	5	1
Solyc03g005340.2.1	Solyc03g005340.2.1	3	3	3	>Solyc03g005340.2.1 genomic_reference:SL2.40ch03 gene_region:196973-204060 transcript_region:SL2.40ch03:196973..204060- go_terms:GO:0004252 functional_description:Prolyl endopeptidase (AHRD V1 *-** C0NUP9_AJECG); contains Interpro domain(s) IPR001375 Pe	1	3	3	3	0	0	0	1	1	2	0	0	0	1	1	2	0	0	0	1	1	2	4.8	4.8	4.8	90.758	829	829	3.5		2	2	1			1							1	1
Solyc03g005600.2.1	Solyc03g005600.2.1	3	3	1	>Solyc03g005600.2.1 genomic_reference:SL2.40ch03 gene_region:438634-441628 transcript_region:SL2.40ch03:438634..441628+ functional_description:Dehydration-responsive protein-like (AHRD V1 **-- Q653G1_ORYSJ); contains Interpro domain(s) IPR004159 Protein	1	3	3	1	0	0	1	2	2	0	0	0	1	2	2	0	0	0	1	0	1	0	7.1	7.1	2.1	70.618	620	620	6.8						4	4	2					2	5	3
Solyc03g005760.1.1;Solyc03g005770.1.1	Solyc03g005760.1.1;Solyc03g005770.1.1	9;9	1;1	0;0	>Solyc03g005760.1.1 genomic_reference:SL2.40ch03 gene_region:538196-538999 transcript_region:SL2.40ch03:538196..538999- go_terms:GO:0005515,GO:0016168 functional_description:Chlorophyll a-b binding protein 3C-like (AHRD V1 **** Q2XTE0_SOLTU); contains Int	2	9	1	0	2	0	1	9	8	1	1	0	0	1	1	0	0	0	0	0	0	0	52.4	13.1	0	28.319	267	267;267	3.91		1	5	2	1	1	1				1			4	6
Solyc03g005780.1.1	Solyc03g005780.1.1	10	10	1	>Solyc03g005780.1.1 genomic_reference:SL2.40ch03 gene_region:543035-543838 transcript_region:SL2.40ch03:543035..543838+ go_terms:GO:0016168 functional_description:Chlorophyll a-b binding protein 3C-like (AHRD V1 **** Q2XTE0_SOLTU); contains Interpro domai	1	10	10	1	1	0	1	9	9	1	1	0	1	9	9	1	0	0	0	0	1	0	63.3	63.3	13.1	28.325	267	267	3.33		7	24	13	5						3		1	21	20
Solyc03g006140.2.1	Solyc03g006140.2.1	16	16	16	>Solyc03g006140.2.1 genomic_reference:SL2.40ch03 gene_region:791650-799108 transcript_region:SL2.40ch03:791650..799108- go_terms:GO:0017040 functional_description:Neutral ceramidase (AHRD V1 **** A9YFM2_WHEAT); contains Interpro domain(s) IPR006823 Neut	1	16	16	16	10	10	15	12	12	12	10	10	15	12	12	12	10	10	15	12	12	12	32.1	32.1	32.1	83.883	764	764	4.54		17	10	34	40	28	6	1			16	20	37	20	19
Solyc03g006680.2.1	Solyc03g006680.2.1	2	1	1	>Solyc03g006680.2.1 genomic_reference:SL2.40ch03 gene_region:1252982-1257852 transcript_region:SL2.40ch03:1252982..1257852+ go_terms:GO:0006950 functional_description:Universal stress protein (AHRD V1 **-- D6BRD7_9ROSI); contains Interpro domain(s) IPR00	1	2	1	1	1	1	2	2	2	2	0	0	1	1	1	1	0	0	1	1	1	1	7.3	2.8	2.8	26.819	246	246	2		4											1	1	1
Solyc03g006870.2.1	Solyc03g006870.2.1	3	3	3	>Solyc03g006870.2.1 genomic_reference:SL2.40ch03 gene_region:1382913-1390635 transcript_region:SL2.40ch03:1382913..1390635+ go_terms:GO:0004614 functional_description:Phosphoglucomutase (AHRD V1 **** C1MKX8_MICPS); contains Interpro domain(s) IPR016055	1	3	3	3	0	0	0	3	3	2	0	0	0	3	3	2	0	0	0	3	3	2	6.6	6.6	6.6	68.734	632	632	2.93		5	6	2	1									7	5
Solyc03g007670.2.1	Solyc03g007670.2.1	2	2	2	>Solyc03g007670.2.1 genomic_reference:SL2.40ch03 gene_region:2200919-2205536 transcript_region:SL2.40ch03:2200919..2205536+ go_terms:GO:0005515 functional_description:SGT1 (AHRD V1 **-- Q2HPC2_SOLTU); contains Interpro domain(s) IPR007699 SGS	1	2	2	2	1	1	1	1	1	1	1	1	1	1	1	1	1	1	1	1	1	1	9.2	9.2	9.2	41.244	370	370	2.92		6	3	1	2						1	1	1	4	3
Solyc03g007740.2.1	Solyc03g007740.2.1	4	4	4	>Solyc03g007740.2.1 genomic_reference:SL2.40ch03 gene_region:2271270-2273817 transcript_region:SL2.40ch03:2271270..2273817+ go_terms:GO:0005783 functional_description:Reticulon family protein (AHRD V1 ***- B2WS91_9BRAS); contains Interpro domain(s) IPR00	1	4	4	4	1	2	3	2	3	2	1	2	3	2	3	2	1	2	3	2	3	2	25.5	25.5	25.5	28.674	255	255	4.19		4	12	9	5	3			2	1	2	4	4	11	12
Solyc03g007890.2.1	Solyc03g007890.2.1	41	41	11	>Solyc03g007890.2.1 genomic_reference:SL2.40ch03 gene_region:2410871-2414110 transcript_region:SL2.40ch03:2410871..2414110- go_terms:GO:0042623 functional_description:Heat shock protein 90 (Fragment) (AHRD V1 **-- Q2L3T8_WHEAT); contains Interpro domain(s	1	41	41	11	28	14	30	32	38	8	28	14	30	32	38	8	5	4	6	7	9	0	54.4	54.4	21	80.27	699	699	6.32		32	36	59	59	107	127	79	45	46	104	42	116	142	160
Solyc03g007950.2.1;Solyc03g007940.2.1	Solyc03g007950.2.1;Solyc03g007940.2.1	2;2	2;2	2;2	>Solyc03g007950.2.1 genomic_reference:SL2.40ch03 gene_region:2439038-2441907 transcript_region:SL2.40ch03:2439038..2441907- go_terms:GO:0005975 functional_description:Glycoside hydrolase family 28 protein/polygalacturonase family protein (AHRD V1 **-- Q1P	2	2	2	2	0	0	0	1	2	0	0	0	0	1	2	0	0	0	0	1	2	0	1.7	1.7	1.7	50.954	467	467;246	6						3								1	2
Solyc03g019750.2.1	Solyc03g019750.2.1	5	1	1	>Solyc03g019750.2.1 genomic_reference:SL2.40ch03 gene_region:6682814-6684343 transcript_region:SL2.40ch03:6682814..6684343- go_terms:GO:0016760 functional_description:Alpha-1 4-glucan-protein synthase (AHRD V1 **-* B9REB8_RICCO); contains Interpro domain(	1	5	1	1	3	2	5	4	5	3	1	1	1	1	1	1	1	1	1	1	1	1	12	2.9	2.9	39.647	349	349	5.92				3	7	7	5	3			2	2	7	7	3
Solyc03g019790.2.1	Solyc03g019790.2.1	14	14	14	>Solyc03g019790.2.1 genomic_reference:SL2.40ch03 gene_region:6715747-6721534 transcript_region:SL2.40ch03:6715747..6721534- go_terms:GO:0004557,GO:0008456 functional_description:Alpha-galactosidase (AHRD V1 **** Q9SP05_SOLLC); contains Interpro domain(s)	1	14	14	14	10	13	6	11	7	11	10	13	6	11	7	11	10	13	6	11	7	11	45.7	45.7	45.7	44.955	409	409	5.2					68	9	2	1			13	18	7	14	10
Solyc03g019900.2.1	Solyc03g019900.2.1	1	1	1	>Solyc03g019900.2.1 genomic_reference:SL2.40ch03 gene_region:6792278-6799634 transcript_region:SL2.40ch03:6792278..6799634+ go_terms:GO:0017018 functional_description:Serine/threonine-protein phosphatase (AHRD V1 **** C6TK28_SOYBN); contains Interpro doma	1	1	1	1	0	0	1	0	0	0	0	0	1	0	0	0	0	0	1	0	0	0	3.6	3.6	3.6	34.815	303	303	8								1					1
Solyc03g025270.2.1	Solyc03g025270.2.1	2	2	2	>Solyc03g025270.2.1 genomic_reference:SL2.40ch03 gene_region:7084840-7087888 transcript_region:SL2.40ch03:7084840..7087888- go_terms:GO:0030515 functional_description:rRNA 2&apos-O-methyltransferase fibrillarin (AHRD V1 ***- B6JX17_SCHJY); contains Interp	1	2	2	2	0	0	0	1	2	0	0	0	0	1	2	0	0	0	0	1	2	0	7.6	7.6	7.6	32.98	314	314	2.83		2	3	1										3	3
Solyc03g025340.1.1	Solyc03g025340.1.1	3	3	3	>Solyc03g025340.1.1 genomic_reference:SL2.40ch03 gene_region:7153156-7154205 transcript_region:SL2.40ch03:7153156..7154205- functional_description:C2 domain-containing protein (AHRD V1 *--- Q5DVL6_HORVD); contains Interpro domain(s) IPR018029 C2 membran	1	3	3	3	3	1	2	1	1	1	3	1	2	1	1	1	3	1	2	1	1	1	17.2	17.2	17.2	36.406	349	349	4.28			7	4	14						6	4	4	5	3
Solyc03g025530.2.1	Solyc03g025530.2.1	2	2	2	>Solyc03g025530.2.1 genomic_reference:SL2.40ch03 gene_region:7291651-7299172 transcript_region:SL2.40ch03:7291651..7299172- functional_description:S-layer domain protein (AHRD V1 *-*- B2J947_NOSP7); contains Interpro domain(s) IPR001119 S-layer homology	1	2	2	2	0	0	0	1	2	0	0	0	0	1	2	0	0	0	0	1	2	0	5.8	5.8	5.8	102.91	943	943	7.25						1	1	2						2	2
Solyc03g025610.1.1	Solyc03g025610.1.1	9	9	9	>Solyc03g025610.1.1 genomic_reference:SL2.40ch03 gene_region:7389499-7395832 transcript_region:SL2.40ch03:7389499..7395832+ go_terms:GO:0006508 functional_description:Subtilisin-like serine protease (AHRD V1 **-- D8I1W0_AMYMU); contains Interpro domain(s)	1	9	9	9	4	7	7	9	9	9	4	7	7	9	9	9	4	7	7	9	9	9	27	27	27	44.343	418	418	7.91					4	17	27	38	33	14	5	14	22	33	33
Solyc03g025620.2.1;Solyc03g025590.2.1	Solyc03g025620.2.1;Solyc03g025590.2.1	3;3	3;3	3;3	>Solyc03g025620.2.1 genomic_reference:SL2.40ch03 gene_region:7401837-7405461 transcript_region:SL2.40ch03:7401837..7405461+ functional_description:Tripeptidyl peptidase II (AHRD V1 ***- Q5VZU9_HUMAN); contains Interpro domain(s) IPR015500 Peptidase S8,	2	3	3	3	1	1	2	3	3	3	1	1	2	3	3	3	1	1	2	3	3	3	24.3	24.3	24.3	20.013	177	177;177	7.59					1	6	10	11	8	1	2	1	7	10	9
Solyc03g025630.2.1	Solyc03g025630.2.1	3	3	3	>Solyc03g025630.2.1 genomic_reference:SL2.40ch03 gene_region:7408901-7415812 transcript_region:SL2.40ch03:7408901..7415812+ functional_description:Tripeptidyl-peptidase 2 (AHRD V1 ***- TPP2_BOVIN)	1	3	3	3	0	1	2	3	3	2	0	1	2	3	3	2	0	1	2	3	3	2	13.6	13.6	13.6	24.666	214	214	7.17		1			1	4	6	8	2	1		2	4	9	3
Solyc03g025640.1.1	Solyc03g025640.1.1	1	1	1	>Solyc03g025640.1.1 genomic_reference:SL2.40ch03 gene_region:7416725-7420801 transcript_region:SL2.40ch03:7416725..7420801- go_terms:GO:0019825 functional_description:Cytochrome P450	1	1	1	1	1	1	0	1	1	0	1	1	0	1	1	0	1	1	0	1	1	0	3.1	3.1	3.1	58.806	514	514	1	4										1	1		1	1
Solyc03g025720.2.1	Solyc03g025720.2.1	6	6	6	>Solyc03g025720.2.1 genomic_reference:SL2.40ch03 gene_region:7514751-7518597 transcript_region:SL2.40ch03:7514751..7518597+ go_terms:GO:0004467 functional_description:Long-chain-fatty-acid--CoA ligase (AHRD V1 **** C3JN12_RHOER); contains Interpro domain(	1	6	6	6	4	3	4	0	1	2	4	3	4	0	1	2	4	3	4	0	1	2	14	14	14	56.404	523	523	3.39		7	9	6	6						8	7	9		1
Solyc03g025840.2.1	Solyc03g025840.2.1	1	1	1	>Solyc03g025840.2.1 genomic_reference:SL2.40ch03 gene_region:7619088-7621646 transcript_region:SL2.40ch03:7619088..7621646+ go_terms:GO:0000293 functional_description:Cytochrome b561 (AHRD V1 ***- Q3LGX5_CITLA); contains Interpro domain(s) IPR004877 Cyt	1	1	1	1	0	0	1	0	1	1	0	0	1	0	1	1	0	0	1	0	1	1	4.8	4.8	4.8	25.484	231	231	3			3										1		1
Solyc03g025850.2.1;Solyc05g048820.2.1	Solyc03g025850.2.1	12;1	12;1	11;0	>Solyc03g025850.2.1 genomic_reference:SL2.40ch03 gene_region:7627656-7630095 transcript_region:SL2.40ch03:7627656..7630095+ go_terms:GO:0003677 functional_description:Remorin 1 (AHRD V1 ***- Q9XEX8_SOLLC); contains Interpro domain(s) IPR005516 Remorin,	2	12	12	11	10	3	9	8	7	8	10	3	9	8	7	8	9	3	8	7	7	8	51.8	51.8	48.2	21.85	197	197;153	3.6		9	20	40	4	2					14	7	17	14	11
Solyc03g025950.2.1	Solyc03g025950.2.1	1	1	1	>Solyc03g025950.2.1 genomic_reference:SL2.40ch03 gene_region:7764256-7767163 transcript_region:SL2.40ch03:7764256..7767163+ go_terms:GO:0008083 functional_description:Membrane-associated progesterone receptor component 1 (AHRD V1 ***- C0NU44_AJECG); conta	1	1	1	1	1	1	1	0	1	1	1	1	1	0	1	1	1	1	1	0	1	1	10.1	10.1	10.1	24.694	227	227	3.2		2	4	4							3	2	2		2
Solyc03g031860.2.1	Solyc03g031860.2.1	1	1	1	>Solyc03g031860.2.1 genomic_reference:SL2.40ch03 gene_region:8606368-8610361 transcript_region:SL2.40ch03:8606368..8610361+ go_terms:GO:0046905,GO:0016767 functional_description:Phytoene synthase 1	1	1	1	1	0	0	1	0	0	0	0	0	1	0	0	0	0	0	1	0	0	0	5.3	5.3	5.3	46.615	412	412	10										1			1
Solyc03g032000.2.1	Solyc03g032000.2.1	2	1	1	>Solyc03g032000.2.1 genomic_reference:SL2.40ch03 gene_region:8780706-8784476 transcript_region:SL2.40ch03:8780706..8784476+ go_terms:GO:0004791 functional_description:Thioredoxin reductase (AHRD V1 **** B9SRA3_RICCO); contains Interpro domain(s) IPR00598	1	2	1	1	0	0	0	1	1	2	0	0	0	0	0	1	0	0	0	0	0	1	9.8	4.9	4.9	34.915	328	328	3			1
Solyc03g032130.2.1	Solyc03g032130.2.1	1	1	1	>Solyc03g032130.2.1 genomic_reference:SL2.40ch03 gene_region:8915382-8917745 transcript_region:SL2.40ch03:8915382..8917745- go_terms:GO:0005634 functional_description:High mobility group protein (AHRD V1 *--- O49948_SOLTU); contains Interpro domain(s) IP	1	1	1	1	0	0	0	0	0	1	0	0	0	0	0	1	0	0	0	0	0	1	11.5	11.5	11.5	12.773	113	113	2		1
Solyc03g032160.2.1	Solyc03g032160.2.1	1	1	1	>Solyc03g032160.2.1 genomic_reference:SL2.40ch03 gene_region:8939357-8949528 transcript_region:SL2.40ch03:8939357..8949528- go_terms:GO:0019900 functional_description:Ubiquilin-1 (AHRD V1 *--- B6T584_MAIZE); contains Interpro domain(s) IPR015496 Ubiquil	1	1	1	1	0	0	1	1	0	1	0	0	1	1	0	1	0	0	1	1	0	1	4.1	4.1	4.1	58.673	557	557	2		3											1	1
Solyc03g033400.2.1;Solyc02g083560.2.1	Solyc03g033400.2.1	7;3	7;3	7;3	>Solyc03g033400.2.1 genomic_reference:SL2.40ch03 gene_region:9246433-9256147 transcript_region:SL2.40ch03:9246433..9256147+ go_terms:GO:0042802 functional_description:Vacuolar protein sorting 35 (AHRD V1 ***- B6U2K5_MAIZE); contains Interpro domain(s) IP	2	7	7	7	0	0	0	3	6	0	0	0	0	3	6	0	0	0	0	3	6	0	11	11	11	89.367	790	790;790	6.92						3	7	2						5	7
Solyc03g033620.2.1	Solyc03g033620.2.1	5	5	5	>Solyc03g033620.2.1 genomic_reference:SL2.40ch03 gene_region:9480412-9491781 transcript_region:SL2.40ch03:9480412..9491781+ go_terms:GO:0004185 functional_description:Serine carboxypeptidase S28 family protein (AHRD V1 **-* D7MBN8_ARALY); contains Interpr	1	5	5	5	4	1	4	3	1	4	4	1	4	3	1	4	4	1	4	3	1	4	11.3	11.3	11.3	53.517	477	477	4.75			1	7	13	3					4	1	8	3	1
Solyc03g034140.2.1	Solyc03g034140.2.1	1	1	1	>Solyc03g034140.2.1 genomic_reference:SL2.40ch03 gene_region:10112093-10115080 transcript_region:SL2.40ch03:10112093..10115080+ go_terms:GO:0010181,GO:0050625 functional_description:Flavoprotein wrbA (AHRD V1 ***- B6SPB2_MAIZE); contains Interpro domain(s	1	1	1	1	1	0	0	0	0	0	1	0	0	0	0	0	1	0	0	0	0	0	13.6	13.6	13.6	25.251	236	236	3.5			1	1							2
Solyc03g034180.2.1	Solyc03g034180.2.1	10	3	3	>Solyc03g034180.2.1 genomic_reference:SL2.40ch03 gene_region:10153209-10155317 transcript_region:SL2.40ch03:10153209..10155317- go_terms:GO:0050815 functional_description:14-3-3 protein beta/alpha-1 (AHRD V1 **-- 143B1_DANRE); contains Interpro domain(s)	1	10	3	3	7	5	8	9	7	8	1	0	1	2	2	1	1	0	1	2	2	1	39.9	16.7	16.7	29.122	258	258	3.62		2	3	6	2						3		2	3	4
Solyc03g034220.2.1;Solyc02g085950.2.1	Solyc03g034220.2.1;Solyc02g085950.2.1	10;9	10;9	4;3	>Solyc03g034220.2.1 genomic_reference:SL2.40ch03 gene_region:10202373-10205106 transcript_region:SL2.40ch03:10202373..10205106+ go_terms:GO:0005515,GO:0005507 functional_description:Ribulose bisphosphate carboxylase small chain (AHRD V1 ***- A9YTZ7_SOLTU)	2	10	10	4	4	6	7	10	9	6	4	6	7	10	9	6	1	1	2	4	4	1	59.4	59.4	25	20.278	180	180;180	3.5	2	69	7			3	4	5	4	7	7	17	20	22	23
Solyc03g043960.2.1	Solyc03g043960.2.1	1	1	1	>Solyc03g043960.2.1 genomic_reference:SL2.40ch03 gene_region:11718646-11726031 transcript_region:SL2.40ch03:11718646..11726031- go_terms:GO:0005525 functional_description:ADP-ribosylation factor-like protein (AHRD V1 ***- Q93Y31_ARATH); contains Interpro	1	1	1	1	1	1	1	1	1	0	1	1	1	1	1	0	1	1	1	1	1	0	11.4	11.4	11.4	20.538	184	184	2.43		4	3								1	1	1	2	2
Solyc03g044010.2.1;Solyc02g092440.2.1	Solyc03g044010.2.1;Solyc02g092440.2.1	3;2	3;2	3;2	>Solyc03g044010.2.1 genomic_reference:SL2.40ch03 gene_region:11766864-11770767 transcript_region:SL2.40ch03:11766864..11770767- go_terms:GO:0008308 functional_description:Mitochondrial porin (Voltage-dependent anion channel) outer membrane protein (AHRD V	2	3	3	3	2	3	1	2	3	0	2	3	1	2	3	0	2	3	1	2	3	0	15.3	15.3	15.3	29.05	274	274;276	3.5		1	7	10							2	5	2	4	5
Solyc03g044330.1.1;Solyc07g061940.2.1	Solyc03g044330.1.1;Solyc07g061940.2.1	1;1	1;1	1;1	>Solyc03g044330.1.1 genomic_reference:SL2.40ch03 gene_region:12823169-12825148 transcript_region:SL2.40ch03:12823169..12825148- go_terms:GO:0003984 functional_description:Acetolactate synthase (AHRD V1 **** D7RPJ7_SOLTU); contains Interpro domain(s) IPR0	2	1	1	1	0	0	0	1	1	0	0	0	0	1	1	0	0	0	0	1	1	0	2	2	2	71.912	659	659;516	3.43		2	2	1	2									4	3
Solyc03g044470.2.1	Solyc03g044470.2.1	1	1	1	>Solyc03g044470.2.1 genomic_reference:SL2.40ch03 gene_region:13305345-13308989 transcript_region:SL2.40ch03:13305345..13308989+ go_terms:GO:0051743 functional_description:Red chlorophyll catabolite reductase (Fragment) (AHRD V1 **** Q1ELT8_SOLLC); contain	1	1	1	1	1	0	0	1	1	0	1	0	0	1	1	0	1	0	0	1	1	0	4.8	4.8	4.8	35.177	314	314	4				3							1			1	1
Solyc03g045090.2.1	Solyc03g045090.2.1	1	1	1	>Solyc03g045090.2.1 genomic_reference:SL2.40ch03 gene_region:15474052-15478785 transcript_region:SL2.40ch03:15474052..15478785- functional_description:cDNA clone 001-043-A08 full insert sequence (AHRD V1 **-- B7E741_ORYSJ)	1	1	1	1	0	1	1	0	0	0	0	1	1	0	0	0	0	1	1	0	0	0	3.8	3.8	3.8	39.303	346	346	9.2								1	2	2		2	3
Solyc03g046200.1.1	Solyc03g046200.1.1	3	1	1	>Solyc03g046200.1.1 genomic_reference:SL2.40ch03 gene_region:15883134-15885335 transcript_region:SL2.40ch03:15883134..15885335- go_terms:GO:0016798 functional_description:Endo-1 3-beta-glucanase (AHRD V1 ***- C5FLR9_NANOT); contains Interpro domain(s) IP	1	3	1	1	1	0	2	1	1	2	1	0	0	0	0	0	1	0	0	0	0	0	5.2	2.6	2.6	83.33	733	733	7							1				1
Solyc03g052980.2.1;Solyc01g005960.2.1;Solyc01g057760.2.1;Solyc02g086660.2.1;Solyc03g112350.2.1;Solyc12g035130.1.1;Solyc12g044860.1.1	Solyc03g052980.2.1;Solyc01g005960.2.1	3;2;1;1;1;1;1	3;2;1;1;1;1;1	2;1;0;0;0;0;0	>Solyc03g052980.2.1 genomic_reference:SL2.40ch03 gene_region:19499079-19506399 transcript_region:SL2.40ch03:19499079..19506399- go_terms:GO:0004004 functional_description:ATP dependent RNA helicase (AHRD V1 **** B3LKV6_YEAS1); contains Interpro domain(s)	7	3	3	2	2	1	2	3	2	2	2	1	2	3	2	2	2	1	1	2	1	1	6.4	6.4	4.6	66.412	612	612;604;1221;706;651;612;479	5.32		4	2	6	8	8	5	2		2	4	6	7	7	7
Solyc03g053030.1.1	Solyc03g053030.1.1	3	3	3	>Solyc03g053030.1.1 genomic_reference:SL2.40ch03 gene_region:19757259-19759785 transcript_region:SL2.40ch03:19757259..19759785- go_terms:GO:0016021 functional_description:Unknown Protein (AHRD V1); contains Interpro domain(s) IPR011546 Peptidase M41, Ft	1	3	3	3	0	1	1	1	0	0	0	1	1	1	0	0	0	1	1	1	0	0	8.6	8.6	8.6	50.657	431	431	3.67		1	1			1						1	1	1
Solyc03g058350.2.1;Solyc06g054400.2.1;Solyc03g058380.2.1	Solyc03g058350.2.1;Solyc06g054400.2.1;Solyc03g058380.2.1	1;1;1	1;1;1	1;1;1	>Solyc03g058350.2.1 genomic_reference:SL2.40ch03 gene_region:21329645-21340801 transcript_region:SL2.40ch03:21329645..21340801+ go_terms:GO:0003743 functional_description:Translation initiation factor (AHRD V1 *-** Q8H6S8_PEA); contains Interpro domain(s)	3	1	1	1	0	0	0	1	0	0	0	0	0	1	0	0	0	0	0	1	0	0	0.8	0.8	0.8	127.64	1156	1156;1141;761	10										1				1
Solyc03g058920.2.1	Solyc03g058920.2.1	3	1	1	>Solyc03g058920.2.1 genomic_reference:SL2.40ch03 gene_region:24224821-24228703 transcript_region:SL2.40ch03:24224821..24228703+ go_terms:GO:0005515,GO:0008308 functional_description:Porin/voltage-dependent anion-selective channel protein (AHRD V1 **** A9P	1	3	1	1	3	3	3	3	3	1	1	1	1	1	1	0	1	1	1	1	1	0	10.4	3.6	3.6	36.378	338	338	3.45		2	3	5	1						1	3	2	2	3
Solyc03g058970.2.1	Solyc03g058970.2.1	1	1	1	>Solyc03g058970.2.1 genomic_reference:SL2.40ch03 gene_region:24607756-24618336 transcript_region:SL2.40ch03:24607756..24618336- functional_description:Alkaline alpha galactosidase (AHRD V1 **-- B5UAS6_TETTT); contains Interpro domain(s) IPR008811 Raffin	1	1	1	1	0	0	0	1	1	0	0	0	0	1	1	0	0	0	0	1	1	0	3.1	3.1	3.1	72.445	655	655	2.5		1	1											1	1
Solyc05g055640.2.1;Solyc11g008510.1.1;Solyc03g058990.1.1	Solyc05g055640.2.1;Solyc11g008510.1.1;Solyc03g058990.1.1	1;1;1	1;1;1	1;1;1	>Solyc05g055640.2.1 genomic_reference:SL2.40ch05 gene_region:64354473-64356655 transcript_region:SL2.40ch05:64354473..64356655+ go_terms:GO:0003735 functional_description:60S ribosomal protein L38 (AHRD V1 ***- D7LK18_ARALY); contains Interpro domain(s)	3	1	1	1	0	0	1	1	1	0	0	0	1	1	1	0	0	0	1	1	1	0	17.4	17.4	17.4	8.0836	69	69;69;57	2		3											1	1	1
Solyc03g063560.2.1	Solyc03g063560.2.1	73	73	73	>Solyc03g063560.2.1 genomic_reference:SL2.40ch03 gene_region:32287538-32328106 transcript_region:SL2.40ch03:32287538..32328106- go_terms:GO:0005515 functional_description:Glutamate synthase (Ferredoxin) (AHRD V1 ***- B8HTZ7_CYAP4); contains Interpro domai	1	73	73	73	22	21	32	62	63	60	22	21	32	62	63	60	22	21	32	62	63	60	58.8	58.8	58.8	177.09	1621	1621	7.37		10	27	53	91	163	203	233	245	121	54	44	122	314	293
Solyc03g065340.2.1	Solyc03g065340.2.1	36	36	32	>Solyc03g065340.2.1 genomic_reference:SL2.40ch03 gene_region:38799475-38808273 transcript_region:SL2.40ch03:38799475..38808273+ go_terms:GO:0008184 functional_description:Phosphorylase (AHRD V1 **** B9SJB6_RICCO); contains Interpro domain(s) IPR011833 G	1	36	36	32	7	7	18	34	33	24	7	7	18	34	33	24	6	6	17	30	30	21	55.1	55.1	50.3	109.38	966	966	5.79	1	32	36	43	54	60	54	54	22	19	15	10	39	138	126
Solyc03g078400.2.1	Solyc03g078400.2.1	23	23	0	>Solyc03g078400.2.1 genomic_reference:SL2.40ch03 gene_region:44381441-44383329 transcript_region:SL2.40ch03:44381441..44383329+ go_terms:GO:0005200 functional_description:Actin (AHRD V1 ***- Q7XZJ2_GOSHI); contains Interpro domain(s) IPR004000 Actin/act	1	23	23	0	13	13	17	19	15	11	13	13	17	19	15	11	0	0	0	0	0	0	66.8	66.8	0	41.757	377	377	5.06	9	73	70	80	70	37	43	35	28	33	57	62	87	107	105
Solyc05g056370.2.1;Solyc03g078520.2.1;Solyc11g008960.1.1	Solyc05g056370.2.1;Solyc03g078520.2.1;Solyc11g008960.1.1	1;1;1	1;1;1	1;1;1	>Solyc05g056370.2.1 genomic_reference:SL2.40ch05 gene_region:64848770-64852505 transcript_region:SL2.40ch05:64848770..64852505- go_terms:GO:0001653,GO:0004675 functional_description:Receptor like kinase, RLK;>Solyc03g078520.2.1 genomic_reference:SL2.40ch	3	1	1	1	1	0	0	0	0	0	1	0	0	0	0	0	1	0	0	0	0	0	2.4	2.4	2.4	68.939	616	616;607;604	7							1				1
Solyc03g078630.2.1	Solyc03g078630.2.1	1	1	1	>Solyc03g078630.2.1 genomic_reference:SL2.40ch03 gene_region:44796138-44797376 transcript_region:SL2.40ch03:44796138..44797376+ go_terms:GO:0043008 functional_description:Ubiquitin (AHRD V1 ***- Q00IB5_RANNI); contains Interpro domain(s) IPR019956 Ubiqu	1	1	1	1	0	1	0	0	0	1	0	1	0	0	0	1	0	1	0	0	0	1	7.7	7.7	7.7	23.705	209	209	5				1	1	1						2
Solyc03g080050.2.1;Solyc06g073030.1.1	Solyc03g080050.2.1;Solyc06g073030.1.1	2;1	2;1	2;1	>Solyc03g080050.2.1 genomic_reference:SL2.40ch03 gene_region:45473113-45480181 transcript_region:SL2.40ch03:45473113..45480181- go_terms:GO:0005102 functional_description:Band 7 stomatin family protein (AHRD V1 **-- C1MUP6_MICPS); contains Interpro domain	2	2	2	2	1	0	1	1	1	0	1	0	1	1	1	0	1	0	1	1	1	0	8.7	8.7	8.7	46.481	424	424;398	4.88				1	7						3		1	2	2
Solyc03g080160.2.1	Solyc03g080160.2.1	2	2	2	>Solyc03g080160.2.1 genomic_reference:SL2.40ch03 gene_region:45598367-45600275 transcript_region:SL2.40ch03:45598367..45600275- go_terms:GO:0051082 functional_description:Nascent polypeptide-associated complex alpha subunit-like protein (AHRD V1 ***- B6SU	1	2	2	2	0	0	0	1	1	2	0	0	0	1	1	2	0	0	0	1	1	2	13.2	13.2	13.2	22.328	204	204	2.57		3	4											1	2
Solyc03g082440.1.1	Solyc03g082440.1.1	1	1	1	>Solyc03g082440.1.1 genomic_reference:SL2.40ch03 gene_region:45927948-45929270 transcript_region:SL2.40ch03:45927948..45929270- go_terms:GO:0016021 functional_description:G protein-coupled seven transmembrane receptor (AHRD V1 **-- A8J5P4_CHLRE); contains	1	1	1	1	1	0	1	1	1	1	1	0	1	1	1	1	1	0	1	1	1	1	3.9	3.9	3.9	49.96	440	440	5					5						1		1	1	1
Solyc03g082600.2.1	Solyc03g082600.2.1	4	4	4	>Solyc03g082600.2.1 genomic_reference:SL2.40ch03 gene_region:46071440-46075109 transcript_region:SL2.40ch03:46071440..46075109- go_terms:GO:0045153,GO:0019899 functional_description:Cytochrome b5 (AHRD V1 **** A5Z1Y7_MALDO); contains Interpro domain(s) I	1	4	4	4	2	3	2	2	3	1	2	3	2	2	3	1	2	3	2	2	3	1	32.6	32.6	32.6	21.645	190	190	2.91		7	14					1			3	6	3	3	5
Solyc03g082920.2.1;Solyc01g060400.1.1	Solyc03g082920.2.1	34;2	30;0	12;0	>Solyc03g082920.2.1 genomic_reference:SL2.40ch03 gene_region:46341372-46345339 transcript_region:SL2.40ch03:46341372..46345339- go_terms:GO:0042623,GO:0051787 functional_description:Heat shock protein (AHRD V1 ***- Q84KP8_CYAME); contains Interpro domain(	2	34	30	12	17	19	25	29	29	18	13	16	21	25	26	14	7	8	7	10	10	4	57.6	53.7	22.2	73.456	667	667;80	6.1		15	14	35	41	60	109	34	12	8	23	33	59	95	96
Solyc03g082940.2.1	Solyc03g082940.2.1	16	16	10	>Solyc03g082940.2.1 genomic_reference:SL2.40ch03 gene_region:46351733-46356189 transcript_region:SL2.40ch03:46351733..46356189+ go_terms:GO:0008320 functional_description:Importin subunit beta (AHRD V1 ***- B0WBR4_CULQU); contains Interpro domain(s) IPR0	1	16	16	10	8	3	6	13	15	8	8	3	6	13	15	8	4	0	2	8	9	4	29.6	29.6	21.2	105.56	954	954	6.12		3	14	19	25	31	42	15	11	8	22	8	21	49	56
Solyc03g083090.2.1	Solyc03g083090.2.1	1	1	1	>Solyc03g083090.2.1 genomic_reference:SL2.40ch03 gene_region:46453496-46464681 transcript_region:SL2.40ch03:46453496..46464681- go_terms:GO:0016757,GO:0005515 functional_description:Glycogen synthase (AHRD V1 ***- D5MWN9_BACSU); contains Interpro domain(s	1	1	1	1	1	0	1	1	1	1	1	0	1	1	1	1	1	0	1	1	1	1	2.3	2.3	2.3	70.792	641	641	4.47		2	2	4	5	1				1	2		4	4	4
Solyc03g083390.2.1	Solyc03g083390.2.1	2	2	2	>Solyc03g083390.2.1 genomic_reference:SL2.40ch03 gene_region:46783589-46788273 transcript_region:SL2.40ch03:46783589..46788273+ functional_description:Nuclear movement protein nudc (AHRD V1 *-*- Q17KI6_AEDAE); contains Interpro domain(s) IPR017447 CS	1	2	2	2	1	1	1	0	1	1	1	1	1	0	1	1	1	1	1	0	1	1	11.9	11.9	11.9	33.59	302	302	2.67		4	1		1						1	1	2		1
Solyc03g083520.2.1;Solyc11g072270.1.1	Solyc03g083520.2.1	3;1	3;1	3;1	>Solyc03g083520.2.1 genomic_reference:SL2.40ch03 gene_region:47010674-47015134 transcript_region:SL2.40ch03:47010674..47015134+ go_terms:GO:0005509 functional_description:Calmodulin (AHRD V1 ***- B6T4U8_MAIZE); contains Interpro domain(s) IPR011992 EF-H	2	3	3	3	0	2	2	1	2	1	0	2	2	1	2	1	0	2	2	1	2	1	21.3	21.3	21.3	16.927	150	150;156	2.88		7							1			2	2	1	2
Solyc03g083900.2.1	Solyc03g083900.2.1	6	6	6	>Solyc03g083900.2.1 genomic_reference:SL2.40ch03 gene_region:47371423-47375428 transcript_region:SL2.40ch03:47371423..47375428- go_terms:GO:0055114 functional_description:Laccase-22 (AHRD V1 **-- LAC22_ORYSJ); contains Interpro domain(s) IPR001117 Multi	1	6	6	6	5	3	6	5	5	3	5	3	6	5	5	3	5	3	6	5	5	3	16.4	16.4	16.4	65.977	592	592	7.16						2	28	8			5	3	8	9	8
Solyc03g083910.2.1	Solyc03g083910.2.1	19	19	19	>Solyc03g083910.2.1 genomic_reference:SL2.40ch03 gene_region:47397595-47401871 transcript_region:SL2.40ch03:47397595..47401871- go_terms:GO:0004553 functional_description:Acid beta-fructofuranosidase (AHRD V1 **-- Q575T1_WHEAT); contains Interpro domain(s	1	19	19	19	15	14	19	8	5	6	15	14	19	8	5	6	15	14	19	8	5	6	36.4	36.4	36.4	71.361	648	648	4.43		15	58	49	44	15	16	10	2	1	43	51	79	10	11
Solyc03g083970.2.1	Solyc03g083970.2.1	3	3	3	>Solyc03g083970.2.1 genomic_reference:SL2.40ch03 gene_region:47468935-47471771 transcript_region:SL2.40ch03:47468935..47471771- go_terms:GO:0005516 functional_description:IQ calmodulin-binding motif family protein (AHRD V1 **** B6TKK9_MAIZE)	1	3	3	3	1	0	1	2	2	1	1	0	1	2	2	1	1	0	1	2	2	1	13.4	13.4	13.4	45.279	395	395	6.11			2		4				1	2	1		1	3	3
Solyc03g093360.2.1	Solyc03g093360.2.1	5	5	5	>Solyc03g093360.2.1 genomic_reference:SL2.40ch03 gene_region:48078644-48079817 transcript_region:SL2.40ch03:48078644..48079817+ functional_description:Wound/stress protein (AHRD V1 **-- Q672Q3_SOLLC); contains Interpro domain(s) IPR001024 Lipoxygenase,	1	5	5	5	5	3	5	2	3	3	5	3	5	2	3	3	5	3	5	2	3	3	27.9	27.9	27.9	19.632	179	179	2.89		13	19	2	2	1					12	4	9	3	5
Solyc03g093690.2.1	Solyc03g093690.2.1	2	1	1	>Solyc03g093690.2.1 genomic_reference:SL2.40ch03 gene_region:48771078-48774007 transcript_region:SL2.40ch03:48771078..48774007+ go_terms:GO:0008113 functional_description:Peptide methionine sulfoxide reductase msrA (AHRD V1 **** D2B4D8_STRRD); contains In	1	2	1	1	2	1	1	1	0	0	1	1	0	1	0	0	1	1	0	1	0	0	14.8	11.7	11.7	28.928	257	257	3.25			3	1							1	1		2
Solyc03g095410.2.1	Solyc03g095410.2.1	3	3	3	>Solyc03g095410.2.1 genomic_reference:SL2.40ch03 gene_region:49957019-49986156 transcript_region:SL2.40ch03:49957019..49986156+ go_terms:GO:0005737 functional_description:Exocyst complex component protein (AHRD V1 ***- A8NX01_COPC7); contains Interpro dom	1	3	3	3	1	1	2	3	3	1	1	1	2	3	3	1	1	1	2	3	3	1	5.3	5.3	5.3	90.351	830	830	7.81						4	7	8	4	3	2	3	5	6	8
Solyc03g095710.2.1	Solyc03g095710.2.1	1	1	1	>Solyc03g095710.2.1 genomic_reference:SL2.40ch03 gene_region:50338173-50341110 transcript_region:SL2.40ch03:50338173..50341110- go_terms:GO:0004556 functional_description:Alpha-amylase (AHRD V1 **** Q8LP27_IPONI); contains Interpro domain(s) IPR013775 A	1	1	1	1	0	1	0	1	0	0	0	1	0	1	0	0	0	1	0	1	0	0	6.6	6.6	6.6	50.716	453	453	6.5					1	1	1	1				1		3
Solyc03g095840.2.1	Solyc03g095840.2.1	2	2	2	>Solyc03g095840.2.1 genomic_reference:SL2.40ch03 gene_region:50975441-50981714 transcript_region:SL2.40ch03:50975441..50981714+ go_terms:GO:0005515,GO:0003743 functional_description:Eukaryotic translation initiation factor 2 alpha subunit family protein e	1	2	2	2	1	0	1	0	1	0	1	0	1	0	1	0	1	0	1	0	1	0	11	11	11	38.712	344	344	2.75		3			1						2		1		1
Solyc03g095850.1.1	Solyc03g095850.1.1	4	4	4	>Solyc03g095850.1.1 genomic_reference:SL2.40ch03 gene_region:50983692-50985473 transcript_region:SL2.40ch03:50983692..50985473- functional_description:Peptide-N4-(N-acetyl-beta-glucosaminyl)asparagine amidase A (AHRD V1 ***- B2W0X1_PYRTR)	1	4	4	4	3	2	3	4	4	4	3	2	3	4	4	4	3	2	3	4	4	4	9.3	9.3	9.3	66.204	593	593	4.97			5	1	13	10					5	2	4	6	5
Solyc03g095910.1.1	Solyc03g095910.1.1	1	1	1	>Solyc03g095910.1.1 genomic_reference:SL2.40ch03 gene_region:51032191-51032443 transcript_region:SL2.40ch03:51032191..51032443- go_terms:GO:0016491 functional_description:1-aminocyclopropane-1-carboxylate oxidase homolog (AHRD V1 ***- ACCH3_SOLLC); contai	1	1	1	1	0	1	0	0	0	0	0	1	0	0	0	0	0	1	0	0	0	0	19	19	19	6.5803	58	58	8								1				1
Solyc03g096000.2.1	Solyc03g096000.2.1	45	2	2	>Solyc03g096000.2.1 genomic_reference:SL2.40ch03 gene_region:51242345-51256561 transcript_region:SL2.40ch03:51242345..51256561- go_terms:GO:0030506,GO:0005198,GO:0031072 functional_description:Clathrin heavy chain (AHRD V1 ***- Q39834_SOYBN); contains Int	1	45	2	2	13	11	28	41	39	17	0	0	1	2	1	0	0	0	1	2	1	0	30.2	1.2	1.2	193.07	1702	1702	8.5							1	1	4				2	3	1
Solyc03g096730.2.1;Solyc06g051270.2.1;Solyc09g011220.2.1	Solyc03g096730.2.1;Solyc06g051270.2.1;Solyc09g011220.2.1	1;1;1	1;1;1	1;1;1	>Solyc03g096730.2.1 genomic_reference:SL2.40ch03 gene_region:52526975-52529237 transcript_region:SL2.40ch03:52526975..52529237+ go_terms:GO:0004475,GO:0051015 functional_description:GDP-D-mannose pyrophosphorylase 1;>Solyc06g051270.2.1 genomic_reference:	3	1	1	1	0	0	0	1	1	1	0	0	0	1	1	1	0	0	0	1	1	1	3	3	3	39.564	361	361;361;361	3.33		2	1	2	1									1	1
Solyc03g096920.2.1	Solyc03g096920.2.1	7	7	7	>Solyc03g096920.2.1 genomic_reference:SL2.40ch03 gene_region:52731408-52746719 transcript_region:SL2.40ch03:52731408..52746719- go_terms:GO:0005049 functional_description:Exportin-1 (AHRD V1 ***- D1MAF2_SOLLC); contains Interpro domain(s) IPR014877 Expo	1	7	7	7	4	2	4	6	7	4	4	2	4	6	7	4	4	2	4	6	7	4	10	10	10	123.61	1075	1075	5.62		3	7	10	21	5	7	8	3	4	5	4	13	16	21
Solyc03g096950.2.1	Solyc03g096950.2.1	3	3	3	>Solyc03g096950.2.1 genomic_reference:SL2.40ch03 gene_region:52773866-52782491 transcript_region:SL2.40ch03:52773866..52782491+ go_terms:GO:0015519 functional_description:D-xylose transporter (AHRD V1 **** D0DTW3_LACFE); contains Interpro domain(s) IPR00	1	3	3	3	0	2	3	1	1	3	0	2	3	1	1	3	0	2	3	1	1	3	7	7	7	53.749	503	503	6.81				2	3	2	3	3	1	2		4	7	1	1
Solyc03g097070.2.1	Solyc03g097070.2.1	1	1	1	>Solyc03g097070.2.1 genomic_reference:SL2.40ch03 gene_region:52862873-52870296 transcript_region:SL2.40ch03:52862873..52870296- go_terms:GO:0008565 functional_description:Vacuolar protein sorting-associated protein 27 (AHRD V1 *--- B2W9Q9_PYRTR); contains	1	1	1	1	1	0	1	1	1	0	1	0	1	1	1	0	1	0	1	1	1	0	3.5	3.5	3.5	43.98	396	396	3.45		3	3	2	3						3		1	3	4
Solyc03g097110.2.1;Solyc06g072770.2.1;Solyc08g076530.2.1	Solyc03g097110.2.1	3;1;1	3;1;1	3;1;1	>Solyc03g097110.2.1 genomic_reference:SL2.40ch03 gene_region:52892623-52898264 transcript_region:SL2.40ch03:52892623..52898264- go_terms:GO:0003676,GO:0000166,GO:0055114 functional_description:RNA recognition motif-containing protein (AHRD V1 **-- D7M9G3_	3	3	3	3	0	2	2	1	0	1	0	2	2	1	0	1	0	2	2	1	0	1	12.2	12.2	12.2	29.541	278	278;364;281	2.83		3	1	2								2	2	1
Solyc03g097150.2.1	Solyc03g097150.2.1	1	1	1	>Solyc03g097150.2.1 genomic_reference:SL2.40ch03 gene_region:52923466-52925131 transcript_region:SL2.40ch03:52923466..52925131- go_terms:GO:0004428 functional_description:Inositol-tetrakisphosphate 1-kinase 1 (AHRD V1 **** B6TJ44_MAIZE); contains Interpro	1	1	1	1	0	0	0	1	0	0	0	0	0	1	0	0	0	0	0	1	0	0	5.7	5.7	5.7	38.272	336	336	2		1												1
Solyc03g097190.2.1	Solyc03g097190.2.1	13	13	13	>Solyc03g097190.2.1 genomic_reference:SL2.40ch03 gene_region:52952215-52956621 transcript_region:SL2.40ch03:52952215..52956621- functional_description:Cingulin-like (AHRD V1 *--- Q6Z7G3_ORYSJ)	1	13	13	13	0	0	0	12	11	0	0	0	0	12	11	0	0	0	0	12	11	0	18.1	18.1	18.1	110	969	969	8.31						3	3	18	14	4				21	21
Solyc03g097270.2.1	Solyc03g097270.2.1	2	2	2	>Solyc03g097270.2.1 genomic_reference:SL2.40ch03 gene_region:53034151-53040369 transcript_region:SL2.40ch03:53034151..53040369+ go_terms:GO:0004869,GO:0050897 functional_description:Cysteine proteinase inhibitor (AHRD V1 **** Q5Y7Z8_PETHY); contains Inter	1	2	2	2	0	1	2	1	1	1	0	1	2	1	1	1	0	1	2	1	1	1	6	6	6	26.249	235	235	2.38	1	10	3	2								2	4	3	4
Solyc03g097290.2.1	Solyc03g097290.2.1	4	4	4	>Solyc03g097290.2.1 genomic_reference:SL2.40ch03 gene_region:53059639-53073900 transcript_region:SL2.40ch03:53059639..53073900+ go_terms:GO:0000049 functional_description:Alanyl-tRNA synthetase (AHRD V1 **** C1EDP7_9CHLO); contains Interpro domain(s) IPR	1	4	4	4	0	0	2	3	3	2	0	0	2	3	3	2	0	0	2	3	3	2	4.5	4.5	4.5	110.87	1010	1010	7.29						5	2	6		1			2	4	6
Solyc03g097440.2.1	Solyc03g097440.2.1	1	1	1	>Solyc03g097440.2.1 genomic_reference:SL2.40ch03 gene_region:53209998-53213148 transcript_region:SL2.40ch03:53209998..53213148+ go_terms:GO:0003845 functional_description:11-beta-hydroxysteroid dehydrogenase-like (AHRD V1 **** Q9LUF1_ARATH); contains Inte	1	1	1	1	1	1	1	0	0	0	1	1	1	0	0	0	1	1	1	0	0	0	5.1	5.1	5.1	39.697	352	352	5.64		2	1	2	3	1	1	2		2	2	5	7
Solyc03g097470.2.1	Solyc03g097470.2.1	1	1	1	>Solyc03g097470.2.1 genomic_reference:SL2.40ch03 gene_region:53248143-53261349 transcript_region:SL2.40ch03:53248143..53261349- go_terms:GO:0008137 functional_description:3-oxoacyl- (AHRD V1 ***- D5A3B9_SPIPL); contains Interpro domain(s) IPR004655 Beta	1	1	1	1	0	0	1	0	1	1	0	0	1	0	1	1	0	0	1	0	1	1	3.2	3.2	3.2	45.822	431	431	2		3											1		1
Solyc03g097670.2.1	Solyc03g097670.2.1	1	1	1	>Solyc03g097670.2.1 genomic_reference:SL2.40ch03 gene_region:53436068-53446094 transcript_region:SL2.40ch03:53436068..53446094- go_terms:GO:0005524 functional_description:ATP binding protein (AHRD V1 **-- D7LS09_ARALY); contains Interpro domain(s) IPR003	1	1	1	1	0	0	0	1	0	0	0	0	0	1	0	0	0	0	0	1	0	0	0.6	0.6	0.6	194.36	1710	1710	8								1						1
Solyc03g097790.2.1	Solyc03g097790.2.1	19	19	19	>Solyc03g097790.2.1 genomic_reference:SL2.40ch03 gene_region:53564540-53576586 transcript_region:SL2.40ch03:53564540..53576586+ go_terms:GO:0005515,GO:0046961 functional_description:V-type proton ATPase subunit C (AHRD V1 **** VATC_ARATH); contains Interp	1	19	19	19	8	6	7	17	10	14	8	6	7	17	10	14	8	6	7	17	10	14	65.7	65.7	65.7	34.863	303	303	4.3		24	18	9	66	14	3	1			17	11	13	45	28
Solyc03g097800.2.1	Solyc03g097800.2.1	2	2	2	>Solyc03g097800.2.1 genomic_reference:SL2.40ch03 gene_region:53574481-53576681 transcript_region:SL2.40ch03:53574481..53576681+ go_terms:GO:0033180 functional_description:V-type proton ATPase subunit C (AHRD V1 ***- VATC_ARATH); contains Interpro domain(s	1	2	2	2	2	2	2	2	2	2	2	2	2	2	2	2	2	2	2	2	2	2	28.7	28.7	28.7	9.5939	87	87	4.15		14	8	11	17	6	2	1		1	8	6	13	10	13
Solyc03g097900.2.1;Solyc06g072490.2.1;Solyc09g082520.2.1	Solyc03g097900.2.1;Solyc06g072490.2.1	7;7;1	7;7;1	7;7;1	>Solyc03g097900.2.1 genomic_reference:SL2.40ch03 gene_region:53729328-53731821 transcript_region:SL2.40ch03:53729328..53731821- go_terms:GO:0032183 functional_description:40S ribosomal protein S1 (AHRD V1 ***- RS3A_LENED); contains Interpro domain(s) IPR	3	7	7	7	2	5	6	6	5	3	2	5	6	6	5	3	2	5	6	6	5	3	26.8	26.8	26.8	29.708	261	261;261;260	3.47		17	16	19	2					3	5	9	10	13	14
Solyc03g097970.2.1;Solyc06g072440.2.1	Solyc03g097970.2.1	3;1	3;1	3;1	>Solyc03g097970.2.1 genomic_reference:SL2.40ch03 gene_region:53785982-53789328 transcript_region:SL2.40ch03:53785982..53789328+ go_terms:GO:0005515 functional_description:Erwinia induced protein 2 (AHRD V1 ***- B4FAP8_MAIZE)	2	3	3	3	1	1	1	0	0	0	1	1	1	0	0	0	1	1	1	0	0	0	39.5	39.5	39.5	14.961	129	129;129	3.75		1	2				1				2	1	1
Solyc03g098240.2.1	Solyc03g098240.2.1	11	8	8	>Solyc03g098240.2.1 genomic_reference:SL2.40ch03 gene_region:54043609-54048042 transcript_region:SL2.40ch03:54043609..54048042+ go_terms:GO:0004351,GO:0005516 functional_description:Glutamate decarboxylase (AHRD V1 **** B6TV07_MAIZE); contains Interpro do	1	11	8	8	10	4	7	9	7	2	8	3	5	6	4	1	8	3	5	6	4	1	30.3	23.9	23.9	56.768	502	502	5.37		7	2	4	21	6	5	5	2	2	20	9	10	8	6
Solyc03g098280.2.1	Solyc03g098280.2.1	18	18	7	>Solyc03g098280.2.1 genomic_reference:SL2.40ch03 gene_region:54075745-54082377 transcript_region:SL2.40ch03:54075745..54082377+ go_terms:GO:0019899 functional_description:ARGONAUTE 1 (AHRD V1 ***- D6RUV9_TOBAC); contains Interpro domain(s) IPR003165 Ste	1	18	18	7	1	4	10	16	15	5	1	4	10	16	15	5	0	1	3	6	5	2	18.3	18.3	7	109.21	980	980	6.85		3	5	5	3	25	39	40	9	1	6	8	24	41	40
Solyc03g098450.2.1;Solyc06g072290.2.1	Solyc03g098450.2.1;Solyc06g072290.2.1	1;1	1;1	1;1	>Solyc03g098450.2.1 genomic_reference:SL2.40ch03 gene_region:54188352-54191657 transcript_region:SL2.40ch03:54188352..54191657- functional_description:Protein Kinase interacting protein (AHRD V1 ***- B6TI58_MAIZE); contains Interpro domain(s) IPR011684	2	1	1	1	0	1	1	0	0	0	0	1	1	0	0	0	0	1	1	0	0	0	2.4	2.4	2.4	42.716	372	372;345	7.2					1		2	1	1			3	2
Solyc03g098600.2.1	Solyc03g098600.2.1	3	3	3	>Solyc03g098600.2.1 genomic_reference:SL2.40ch03 gene_region:54347680-54353815 transcript_region:SL2.40ch03:54347680..54353815- go_terms:GO:0016020 functional_description:Oligosaccharyl transferase STT3 subunit (AHRD V1 ***- B6T514_MAIZE); contains Interp	1	3	3	3	1	1	3	1	2	0	1	1	3	1	2	0	1	1	3	1	2	0	5.7	5.7	5.7	81.935	725	725	8.22						3	3	3	5	4	1	2	6	3	6
Solyc03g098700.1.1	Solyc03g098700.1.1	1	1	1	>Solyc03g098700.1.1 genomic_reference:SL2.40ch03 gene_region:54427774-54428433 transcript_region:SL2.40ch03:54427774..54428433- go_terms:GO:0004866 functional_description:Cysteine protease inhibitor 8 (Fragment) (AHRD V1 ***- CPI8_SOLTU); contains Interpr	1	1	1	1	0	1	0	0	1	0	0	1	0	0	1	0	0	1	0	0	1	0	7.3	7.3	7.3	24.278	219	219	3			2									1			1
Solyc03g098730.1.1	Solyc03g098730.1.1	1	1	1	>Solyc03g098730.1.1 genomic_reference:SL2.40ch03 gene_region:54454023-54454763 transcript_region:SL2.40ch03:54454023..54454763- go_terms:GO:0004866 functional_description:Kunitz trypsin inhibitor (AHRD V1 ***- B8Y888_TOBAC); contains Interpro domain(s) I	1	1	1	1	0	1	0	0	0	0	0	1	0	0	0	0	0	1	0	0	0	0	7.3	7.3	7.3	26.96	246	246	4				1								1
Solyc03g111010.2.1	Solyc03g111010.2.1	20	7	7	>Solyc03g111010.2.1 genomic_reference:SL2.40ch03 gene_region:55761566-55765048 transcript_region:SL2.40ch03:55761566..55765048+ go_terms:GO:0004365 functional_description:Glyceraldehyde-3-phosphate dehydrogenase (AHRD V1 **** Q9XG67_TOBAC); contains Inter	1	20	7	7	9	10	16	18	16	15	3	4	4	6	5	3	3	4	4	6	5	3	75.4	38.3	38.3	36.723	337	337	3.63		19	10	10	21	2					8	11	10	15	15
Solyc03g111180.2.1	Solyc03g111180.2.1	3	3	3	>Solyc03g111180.2.1 genomic_reference:SL2.40ch03 gene_region:55881016-55887536 transcript_region:SL2.40ch03:55881016..55887536- go_terms:GO:0005773 functional_description:Aspartyl aminopeptidase-like protein (AHRD V1 ***- Q8LF32_ARATH); contains Interpro	1	3	3	3	2	2	1	3	2	1	2	2	1	3	2	1	2	2	1	3	2	1	10	10	10	52.813	482	482	4.03		10	9	3	5	3	1	1		2	2	3	6	12	9
Solyc03g111230.2.1	Solyc03g111230.2.1	2	2	2	>Solyc03g111230.2.1 genomic_reference:SL2.40ch03 gene_region:55909296-55910449 transcript_region:SL2.40ch03:55909296..55910449- go_terms:GO:0003735 functional_description:60S ribosomal protein L17 (AHRD V1 ***- D7KV33_ARALY); contains Interpro domain(s)	1	2	2	2	2	2	2	2	2	2	2	2	2	2	2	2	2	2	2	2	2	2	21.5	21.5	21.5	15.413	135	135	3		7	10		2	1					3	2	5	4	4
Solyc03g111380.2.1	Solyc03g111380.2.1	1	1	1	>Solyc03g111380.2.1 genomic_reference:SL2.40ch03 gene_region:56018424-56026055 transcript_region:SL2.40ch03:56018424..56026055- go_terms:GO:0005200 functional_description:Tubulin beta-1 chain (AHRD V1 ***- C1BSD0_9MAXI); contains Interpro domain(s) IPR00	1	1	1	1	0	0	0	1	0	0	0	0	0	1	0	0	0	0	0	1	0	0	2.1	2.1	2.1	53.335	474	474	6						1								1
Solyc03g111640.2.1;Solyc03g111630.2.1	Solyc03g111640.2.1	6;2	6;2	6;2	>Solyc03g111640.2.1 genomic_reference:SL2.40ch03 gene_region:56321502-56328275 transcript_region:SL2.40ch03:56321502..56328275- go_terms:GO:0005515 functional_description:Eukaryotic translation initiation factor 4 gamma 2 (Fragment) (AHRD V1 *--- A3KQB2_D	2	6	6	6	3	3	4	4	4	2	3	3	4	4	4	2	3	3	4	4	4	2	13.1	13.1	13.1	75.152	685	685;695	6.59		3	3	5	5	10	12	5	5	8	9	9	9	15	11
Solyc03g111670.2.1;Solyc05g009100.2.1;Solyc03g095490.2.1;Solyc06g068910.2.1;Solyc09g030450.2.1	Solyc03g111670.2.1	13;1;1;1;1	13;1;1;1;1	12;0;1;0;0	>Solyc03g111670.2.1 genomic_reference:SL2.40ch03 gene_region:56365106-56368947 transcript_region:SL2.40ch03:56365106..56368947- go_terms:GO:0005515,GO:0004674 functional_description:Receptor like kinase, RLK	5	13	13	12	3	3	8	9	12	8	3	3	8	9	12	8	3	3	8	9	11	7	22.8	22.8	21.7	71.591	659	659;668;635;634;633	7.25					4	17	32	37	6		3	4	14	24	29
Solyc03g111690.2.1;Solyc02g093580.2.1;Solyc06g071840.1.1;Solyc09g091430.2.1	Solyc03g111690.2.1	12;2;2;1	12;2;2;1	10;1;1;1	>Solyc03g111690.2.1 genomic_reference:SL2.40ch03 gene_region:56396337-56398488 transcript_region:SL2.40ch03:56396337..56398488+ go_terms:GO:0016829 functional_description:Pectate lyase (AHRD V1 **** Q2Z1Y4_PRUMU); contains Interpro domain(s) IPR002022 P	4	12	12	10	9	6	11	2	2	1	9	6	11	2	2	1	8	6	9	1	2	1	45.9	45.9	39	44.312	403	403;404;359;451	5.16		5	4	6	26	7	4	3	1	2	13	12	28	2	2
Solyc03g111720.2.1;Solyc06g034020.2.1	Solyc03g111720.2.1	6;1	6;1	5;0	>Solyc03g111720.2.1 genomic_reference:SL2.40ch03 gene_region:56431489-56432545 transcript_region:SL2.40ch03:56431489..56432545+ go_terms:GO:0008113 functional_description:Peptide methionine sulfoxide reductase msrA (AHRD V1 **** D7E9W5_METEZ); contains In	2	6	6	5	4	4	6	0	0	0	4	4	6	0	0	0	3	4	5	0	0	0	32.7	32.7	28.6	21.918	196	196;237	6.85		4	4	1	1	1	6	4	6	7	6	8	20
Solyc03g111830.2.1	Solyc03g111830.2.1	1	1	1	>Solyc03g111830.2.1 genomic_reference:SL2.40ch03 gene_region:56497562-56502317 transcript_region:SL2.40ch03:56497562..56502317+ go_terms:GO:0004719,GO:0042802 functional_description:Protein-L-isoaspartate O-methyltransferase (AHRD V1 **** B9I3I9_POPTR); c	1	1	1	1	0	0	1	0	0	0	0	0	1	0	0	0	0	0	1	0	0	0	4.4	4.4	4.4	32.474	297	297	2		1											1
Solyc03g111840.2.1	Solyc03g111840.2.1	5	5	5	>Solyc03g111840.2.1 genomic_reference:SL2.40ch03 gene_region:56501989-56506255 transcript_region:SL2.40ch03:56501989..56506255- go_terms:GO:0003676,GO:0000166 functional_description:Polyadenylate-binding protein 1-like (AHRD V1 **-- PAP1L_HUMAN); contains	1	5	5	5	4	3	2	3	2	1	4	3	2	3	2	1	4	3	2	3	2	1	25	25	25	32.648	296	296	3.1		2	14	4							5	7	2	3	2
Solyc03g112070.2.1	Solyc03g112070.2.1	5	4	3	>Solyc03g112070.2.1 genomic_reference:SL2.40ch03 gene_region:56655923-56660333 transcript_region:SL2.40ch03:56655923..56660333- go_terms:GO:0004617 functional_description:Phosphoglycerate dehydrogenase (AHRD V1 **** D2D316_GOSHI); contains Interpro domain	1	5	4	3	2	3	3	5	5	2	2	2	2	4	4	1	1	1	1	3	3	0	17.5	14.7	12.5	63.308	600	600	3.42	1	18	22	17	11	4					13	6	6	23	22
Solyc03g112150.1.1	Solyc03g112150.1.1	6	1	1	>Solyc03g112150.1.1 genomic_reference:SL2.40ch03 gene_region:56698575-56700008 transcript_region:SL2.40ch03:56698575..56700008+ go_terms:GO:0003746 functional_description:Elongation factor Tu (AHRD V1 **** D7MFK2_ARALY); contains Interpro domain(s) IPR00	1	6	1	1	3	3	4	5	4	3	1	0	1	1	1	1	1	0	1	1	1	1	18	2.3	2.3	51.805	477	477	3.79		1	5	4	4						2		3	3	3
Solyc03g112300.2.1	Solyc03g112300.2.1	1	1	1	>Solyc03g112300.2.1 genomic_reference:SL2.40ch03 gene_region:56796725-56798610 transcript_region:SL2.40ch03:56796725..56798610- functional_description:Os11g0444900 protein (Fragment) (AHRD V1 ***- Q0ISX9_ORYSJ); contains Interpro domain(s) IPR000270 Oct	1	1	1	1	1	1	1	1	1	1	1	1	1	1	1	1	1	1	1	1	1	1	14.5	14.5	14.5	9.3078	83	83	8.22						2	3	5	5	3	1	4	3	4	2
Solyc03g112360.1.1	Solyc03g112360.1.1	2	2	1	>Solyc03g112360.1.1 genomic_reference:SL2.40ch03 gene_region:56836935-56837381 transcript_region:SL2.40ch03:56836935..56837381+ go_terms:GO:0003735 functional_description:60S ribosomal protein L27A (AHRD V1 ***- B6VC54_VERFO); contains Interpro domain(s)	1	2	2	1	1	1	2	2	2	1	1	1	2	2	2	1	1	1	1	1	1	1	18.9	18.9	10.1	16.444	148	148	2.75		5	5	2							1	2	2	2	4
Solyc03g112590.2.1	Solyc03g112590.2.1	8	1	1	>Solyc03g112590.2.1 genomic_reference:SL2.40ch03 gene_region:57029718-57040222 transcript_region:SL2.40ch03:57029718..57040222- go_terms:GO:0004176 functional_description:Cell division protease ftsH homolog (AHRD V1 *--- FTSH_ODOSI); contains Interpro dom	1	8	1	1	2	4	6	5	6	5	1	1	1	1	1	1	1	1	1	1	1	1	12.3	2	2	92.831	831	831	5.45		5	5	6	10	8	6	5	2	2	3	7	14	8	11
Solyc03g112650.2.1	Solyc03g112650.2.1	6	6	6	>Solyc03g112650.2.1 genomic_reference:SL2.40ch03 gene_region:57076098-57078780 transcript_region:SL2.40ch03:57076098..57078780+ go_terms:GO:0020037 functional_description:Soul heme-binding family protein (AHRD V1 **** D7KEL8_ARALY); contains Interpro doma	1	6	6	6	4	1	3	1	1	1	4	1	3	1	1	1	4	1	3	1	1	1	47.3	47.3	47.3	24.974	222	222	3.6		1	4	10							5	1	4	3	1
Solyc03g112870.2.1	Solyc03g112870.2.1	1	1	1	>Solyc03g112870.2.1 genomic_reference:SL2.40ch03 gene_region:57216669-57220808 transcript_region:SL2.40ch03:57216669..57220808+ go_terms:GO:0015152,GO:0008524 functional_description:Glucose-6P/phosphate translocator (AHRD V1 **** Q9MSB4_MESCR); contains I	1	1	1	1	1	0	0	1	1	0	1	0	0	1	1	0	1	0	0	1	1	0	7.1	7.1	7.1	44.844	410	410	3.67		1	4	5	2						3			7	2
Solyc03g112910.2.1	Solyc03g112910.2.1	1	1	1	>Solyc03g112910.2.1 genomic_reference:SL2.40ch03 gene_region:57242394-57257123 transcript_region:SL2.40ch03:57242394..57257123+ go_terms:GO:0005515,GO:0004594 functional_description:Pantothenate kinase (AHRD V1 *-** C1FDA4_9CHLO); contains Interpro domain	1	1	1	1	0	0	0	1	0	0	0	0	0	1	0	0	0	0	0	1	0	0	2.4	2.4	2.4	99.456	901	901	7							1							1
Solyc03g113020.2.1	Solyc03g113020.2.1	1	1	1	>Solyc03g113020.2.1 genomic_reference:SL2.40ch03 gene_region:57374726-57378948 transcript_region:SL2.40ch03:57374726..57378948+ go_terms:GO:0008565,GO:0042802 functional_description:Vacuolar protein sorting 29 (AHRD V1 ***- B6SUM0_MAIZE); contains Interpr	1	1	1	1	1	0	1	1	1	1	1	0	1	1	1	1	1	0	1	1	1	1	7.4	7.4	7.4	21.03	189	189	2.67		4	8								2		1	3	3
Solyc03g113030.2.1	Solyc03g113030.2.1	1	1	1	>Solyc03g113030.2.1 genomic_reference:SL2.40ch03 gene_region:57379233-57381467 transcript_region:SL2.40ch03:57379233..57381467- go_terms:GO:0005975,GO:0019318 functional_description:Aldose 1-epimerase-like protein (AHRD V1 ***- Q8LFH1_ARATH); contains Int	1	1	1	1	1	1	0	0	1	0	1	1	0	0	1	0	1	1	0	0	1	0	9	9	9	39.399	355	355	5					3						1	1			1
Solyc03g113220.2.1;Solyc02g067470.2.1	Solyc03g113220.2.1	13;2	13;2	9;1	>Solyc03g113220.2.1 genomic_reference:SL2.40ch03 gene_region:57486387-57489392 transcript_region:SL2.40ch03:57486387..57489392- go_terms:GO:0005515 functional_description:SPFH domain/band 7 family protein (AHRD V1 **-- D7VZN9_9FLAO); contains Interpro dom	2	13	13	9	8	7	8	9	6	5	8	7	8	9	6	5	6	4	5	6	4	2	59.6	59.6	43.2	31.349	285	285;237	3.75			17	47	1						17	8	12	13	8
Solyc03g113240.2.1	Solyc03g113240.2.1	1	1	1	>Solyc03g113240.2.1 genomic_reference:SL2.40ch03 gene_region:57496233-57497718 transcript_region:SL2.40ch03:57496233..57497718+ functional_description:Unknown Protein (AHRD V1); contains Interpro domain(s) IPR009500 Protein of unknown function DUF1118	1	1	1	1	0	0	0	1	1	1	0	0	0	1	1	1	0	0	0	1	1	1	6.3	6.3	6.3	20.222	190	190	2		3												1	1
Solyc03g113400.2.1;Solyc00g257110.2.1;Solyc03g117150.2.1	Solyc03g113400.2.1	31;8;7	11;1;1	10;0;0	>Solyc03g113400.2.1 genomic_reference:SL2.40ch03 gene_region:57608874-57615656 transcript_region:SL2.40ch03:57608874..57615656+ go_terms:GO:0008553 functional_description:H-ATPase (AHRD V1 **** Q8L6I3_ORYSJ); contains Interpro domain(s) IPR006534 ATPase	3	31	11	10	8	7	18	28	27	17	3	3	4	10	10	5	3	3	4	9	10	5	40.4	15	14.1	105.1	956	956;572;954	7.29			1	2	4	13	22	30	5	5	3	4	12	31	22
Solyc03g113790.2.1	Solyc03g113790.2.1	3	3	3	>Solyc03g113790.2.1 genomic_reference:SL2.40ch03 gene_region:57888358-57893883 transcript_region:SL2.40ch03:57888358..57893883- go_terms:GO:0051015 functional_description:Mannose-1-phosphate guanyltransferase (AHRD V1 ***- B6TBA0_MAIZE); contains Interpro	1	3	3	3	2	2	3	3	3	3	2	2	3	3	3	3	2	2	3	3	3	3	9.4	9.4	9.4	45.552	415	415	2.88		18	14	5	4						4	4	6	9	10
Solyc03g113800.2.1;Solyc06g071290.2.1;Solyc03g114150.2.1;Solyc08g068190.2.1;Solyc05g005700.2.1;Solyc02g086970.2.1	Solyc03g113800.2.1	20;2;1;1;1;1	20;2;1;1;1;1	20;2;1;1;1;1	>Solyc03g113800.2.1 genomic_reference:SL2.40ch03 gene_region:57894787-57902443 transcript_region:SL2.40ch03:57894787..57902443- go_terms:GO:0004029 functional_description:Betaine aldehyde dehydrogenase (AHRD V1 **** D2DEK8_LYCBA); contains Interpro domain	6	20	20	20	8	6	9	20	18	15	8	6	9	20	18	15	8	6	9	20	18	15	48.3	48.3	48.3	55.952	505	505;504;535;534;529;473	5.12	1	39	47	56	50	53	35	22	15	12	23	19	38	108	77
Solyc03g113930.1.1	Solyc03g113930.1.1	3	2	2	>Solyc03g113930.1.1 genomic_reference:SL2.40ch03 gene_region:58031590-58032156 transcript_region:SL2.40ch03:58031590..58032156+ go_terms:GO:0005515 functional_description:class IV heat shock protein (AHRD V1 ***- B6T3F5_MAIZE); contains Interpro domain(s)	1	3	2	2	3	1	1	1	2	0	2	1	1	1	2	0	2	1	1	1	2	0	12.2	6.4	6.4	21.481	188	188	3.53		4	5	2	2	2					9	1	1	1	3
Solyc03g114500.2.1	Solyc03g114500.2.1	6	6	6	>Solyc03g114500.2.1 genomic_reference:SL2.40ch03 gene_region:58538109-58542525 transcript_region:SL2.40ch03:58538109..58542525+ go_terms:GO:0004634 functional_description:Enolase (AHRD V1 ***- A9P745_HELAN); contains Interpro domain(s) IPR000941 Enolase	1	6	6	6	0	1	1	6	6	3	0	1	1	6	6	3	0	1	1	6	6	3	18.9	18.9	18.9	52.128	488	488	5.4			3	2	8	14	3					1	2	11	10
Solyc03g114710.2.1	Solyc03g114710.2.1	1	1	1	>Solyc03g114710.2.1 genomic_reference:SL2.40ch03 gene_region:58661374-58663109 transcript_region:SL2.40ch03:58661374..58663109- go_terms:GO:0080044 functional_description:Glucosyltransferase (AHRD V1 **** B5MGN9_PHYAM); contains Interpro domain(s) IPR002	1	1	1	1	0	1	1	0	0	0	0	1	1	0	0	0	0	1	1	0	0	0	2.4	2.4	2.4	50.121	449	449	10										2		1	1
Solyc03g114860.2.1	Solyc03g114860.2.1	14	1	1	>Solyc03g114860.2.1 genomic_reference:SL2.40ch03 gene_region:58802749-58804466 transcript_region:SL2.40ch03:58802749..58804466- go_terms:GO:0016760 functional_description:Alpha-1 4-glucan-protein synthase (AHRD V1 **-* B9RLK7_RICCO); contains Interpro dom	1	14	1	1	11	6	13	10	12	11	1	0	0	0	0	0	1	0	0	0	0	0	42.7	5.4	5.4	40.115	351	351	5					1						1
Solyc03g114950.2.1;Solyc09g009910.2.1	Solyc03g114950.2.1;Solyc09g009910.2.1	2;1	2;1	2;1	>Solyc03g114950.2.1 genomic_reference:SL2.40ch03 gene_region:58864908-58870209 transcript_region:SL2.40ch03:58864908..58870209+ go_terms:GO:0042803 functional_description:Lipid a export ATP-binding/permease protein msba (AHRD V1 ***- Q17P67_AEDAE); contai	2	2	2	2	1	0	1	1	1	1	1	0	1	1	1	1	1	0	1	1	1	1	4.4	4.4	4.4	68.341	638	638;639	6.38					1	4	2	1			1		4	1	1
Solyc03g115110.2.1	Solyc03g115110.2.1	2	2	2	>Solyc03g115110.2.1 genomic_reference:SL2.40ch03 gene_region:58968179-58972603 transcript_region:SL2.40ch03:58968179..58972603- go_terms:GO:0005515 functional_description:ATP synthase gamma chain (AHRD V1 ***- B9SZS3_RICCO); contains Interpro domain(s) I	1	2	2	2	0	1	1	2	2	0	0	1	1	2	2	0	0	1	1	2	2	0	9	9	9	35.573	324	324	3.44		3		5	1							1	2	3	3
Solyc03g115230.2.1;Solyc06g082560.1.1	Solyc03g115230.2.1	55;20	55;20	52;17	>Solyc03g115230.2.1 genomic_reference:SL2.40ch03 gene_region:59065016-59069171 transcript_region:SL2.40ch03:59065016..59069171- go_terms:GO:0019538,GO:0005524,GO:0017111 functional_description:ClpB chaperone (AHRD V1 ***- D6QXI5_TRYCR); contains Interpro	2	55	55	52	27	25	38	40	44	1	27	25	38	40	44	1	25	23	35	38	42	1	68.5	68.5	66	101.12	911	911;854	6.76		19	35	36	49	81	120	136	50	50	72	63	149	136	154
Solyc03g115360.2.1	Solyc03g115360.2.1	3	3	1	>Solyc03g115360.2.1 genomic_reference:SL2.40ch03 gene_region:59143720-59146034 transcript_region:SL2.40ch03:59143720..59146034+ go_terms:GO:0005840 functional_description:40S ribosomal protein S19-like (AHRD V1 ***- Q2VCJ6_SOLTU); contains Interpro domain	1	3	3	1	1	1	2	3	3	0	1	1	2	3	3	0	1	1	1	1	1	0	23.1	23.1	11.9	16.068	143	143	2.2		12	3								2	1	2	5	5
Solyc03g115380.1.1;Solyc06g069550.1.1	Solyc03g115380.1.1;Solyc06g069550.1.1	5;4	1;1	1;1	>Solyc03g115380.1.1 genomic_reference:SL2.40ch03 gene_region:59159703-59161145 transcript_region:SL2.40ch03:59159703..59161145+ go_terms:GO:0003979,GO:0009055 functional_description:UDP-glucose dehydrogenase (AHRD V1 **** B1N754_EUCGR); contains Interpro	2	5	1	1	0	0	2	5	4	2	0	0	0	1	0	0	0	0	0	1	0	0	15	3.1	3.1	52.78	480	480;480	6						1								1
Solyc03g115760.2.1	Solyc03g115760.2.1	1	1	1	>Solyc03g115760.2.1 genomic_reference:SL2.40ch03 gene_region:59426055-59429910 transcript_region:SL2.40ch03:59426055..59429910+ go_terms:GO:0004872 functional_description:Vesicle transport v-SNARE 11-like (AHRD V1 ***- Q307Y3_SOLTU); contains Interpro dom	1	1	1	1	0	1	0	0	0	1	0	1	0	0	0	1	0	1	0	0	0	1	5	5	5	25.137	221	221	4				2								1
Solyc03g115810.2.1	Solyc03g115810.2.1	2	2	2	>Solyc03g115810.2.1 genomic_reference:SL2.40ch03 gene_region:59451563-59462697 transcript_region:SL2.40ch03:59451563..59462697+ functional_description:Vacuolar fusion protein mon1 (AHRD V1 ***- C5JTA2_AJEDS); contains Interpro domain(s) IPR004353 Vacuol	1	2	2	2	1	0	0	1	0	0	1	0	0	1	0	0	1	0	0	1	0	0	6.3	6.3	6.3	68.722	617	617	7							2				1			1
Solyc03g115820.2.1	Solyc03g115820.2.1	2	2	2	>Solyc03g115820.2.1 genomic_reference:SL2.40ch03 gene_region:59463075-59469502 transcript_region:SL2.40ch03:59463075..59469502- go_terms:GO:0005515 functional_description:Ribulose-5-phosphate-3-epimerase (AHRD V1 ***- Q8S4X2_PEA); contains Interpro domain	1	2	2	2	0	2	2	1	1	0	0	2	2	1	1	0	0	2	2	1	1	0	12.8	12.8	12.8	29.846	282	282	4.38		3	3							2		2	2	2	2
Solyc03g115990.1.1	Solyc03g115990.1.1	9	9	7	>Solyc03g115990.1.1 genomic_reference:SL2.40ch03 gene_region:59594180-59595418 transcript_region:SL2.40ch03:59594180..59595418+ go_terms:GO:0030060 functional_description:Malate dehydrogenase (AHRD V1 **** O48906_MEDSA); contains Interpro domain(s) IPR01	1	9	9	7	5	7	5	7	7	8	5	7	5	7	7	8	5	6	4	6	6	6	43.9	43.9	37.1	43.19	412	412	3.87	1	20	16	18	37	2				1	9	15	15	19	17
Solyc03g116110.2.1	Solyc03g116110.2.1	1	1	1	>Solyc03g116110.2.1 genomic_reference:SL2.40ch03 gene_region:59675160-59679638 transcript_region:SL2.40ch03:59675160..59679638- functional_description:Alpha/beta hydrolase fold protein (AHRD V1 ***- B2J569_NOSP7)	1	1	1	1	1	1	1	0	1	0	1	1	1	0	1	0	1	1	1	0	1	0	5.1	5.1	5.1	40.861	369	369	6.33		1	1	1	1	1		1	1	2	1	1	4		3
Solyc03g116230.2.1	Solyc03g116230.2.1	1	1	1	>Solyc03g116230.2.1 genomic_reference:SL2.40ch03 gene_region:59777038-59778242 transcript_region:SL2.40ch03:59777038..59778242- go_terms:GO:0008061,GO:0016998 functional_description:Agglutinin isolectin I (Fragment) (AHRD V1 *--- Q9S7K1_URTDI); contains I	1	1	1	1	0	1	0	0	0	0	0	1	0	0	0	0	0	1	0	0	0	0	11.9	11.9	11.9	30.593	295	295	5					1							1
Solyc03g116590.2.1	Solyc03g116590.2.1	6	6	6	>Solyc03g116590.2.1 genomic_reference:SL2.40ch03 gene_region:59991933-59993885 transcript_region:SL2.40ch03:59991933..59993885- functional_description:Embryo-specific 3 (AHRD V1 ***- Q2HUA9_MEDTR); contains Interpro domain(s) IPR010417 Embryo-specific 3	1	6	6	6	5	3	5	4	4	1	5	3	5	4	4	1	5	3	5	4	4	1	43.6	43.6	43.6	21.572	195	195	2.25		27	9								9	7	8	5	5
Solyc03g116760.2.1	Solyc03g116760.2.1	3	3	3	>Solyc03g116760.2.1 genomic_reference:SL2.40ch03 gene_region:60099710-60104460 transcript_region:SL2.40ch03:60099710..60104460- go_terms:GO:0005515,GO:0004674 functional_description:LRR receptor-like serine/threonine-protein kinase FEI 1 (AHRD V1 **** FEI	1	3	3	3	2	0	2	2	2	2	2	0	2	2	2	2	2	0	2	2	2	2	13.1	13.1	13.1	40.996	367	367	6.08			1		7		2	1	1	1	2		2	2	3
Solyc03g116790.2.1	Solyc03g116790.2.1	1	1	1	>Solyc03g116790.2.1 genomic_reference:SL2.40ch03 gene_region:60114726-60125680 transcript_region:SL2.40ch03:60114726..60125680+ go_terms:GO:0006457,GO:0009408,GO:0031072 functional_description:Chaperone protein dnaJ (AHRD V1 ***- B6TAJ2_MAIZE); contains I	1	1	1	1	0	0	1	0	0	0	0	0	1	0	0	0	0	0	1	0	0	0	2.2	2.2	2.2	53.557	498	498	10										1			1
Solyc03g117280.2.1	Solyc03g117280.2.1	7	7	7	>Solyc03g117280.2.1 genomic_reference:SL2.40ch03 gene_region:60511944-60516391 transcript_region:SL2.40ch03:60511944..60516391+ functional_description:Unknown Protein (AHRD V1)	1	7	7	7	4	1	2	3	4	7	4	1	2	3	4	7	4	1	2	3	4	7	19.2	19.2	19.2	58.632	536	536	6.48						16	12	1			5	1	4	4	7
Solyc03g117430.2.1	Solyc03g117430.2.1	2	2	2	>Solyc03g117430.2.1 genomic_reference:SL2.40ch03 gene_region:60652978-60660774 transcript_region:SL2.40ch03:60652978..60660774+ go_terms:GO:0005515,GO:0003824 functional_description:Cobalamin synthesis protein P (AHRD V1 ***- D3M8Z8_9ACTO); contains Inter	1	2	2	2	0	1	2	0	0	0	0	1	2	0	0	0	0	1	2	0	0	0	5.9	5.9	5.9	50.998	459	459	10										3		1	2
Solyc03g117480.2.1;Solyc06g068240.2.1;Solyc04g071880.2.1	Solyc03g117480.2.1;Solyc06g068240.2.1	16;13;1	2;1;0	2;1;0	>Solyc03g117480.2.1 genomic_reference:SL2.40ch03 gene_region:60677249-60682108 transcript_region:SL2.40ch03:60677249..60682108- go_terms:GO:0009678 functional_description:Pyrophosphate-energized proton pump (Pyrophosphate-energized inorganic pyrophosphata	3	16	2	2	11	8	11	14	14	15	1	1	1	2	2	2	1	1	1	2	2	2	22.2	6.1	6.1	80.733	767	767;767;800	5.76		4				3	8	2			1	1	3	4	5
Solyc03g117630.1.1	Solyc03g117630.1.1	17	2	2	>Solyc03g117630.1.1 genomic_reference:SL2.40ch03 gene_region:60777610-60779574 transcript_region:SL2.40ch03:60777610..60779574- go_terms:GO:0051082,GO:0005524 functional_description:heat shock protein (AHRD V1 ***- B2D2G5_CAPSN); contains Interpro domain(	1	17	2	2	14	7	12	13	12	9	2	0	0	0	1	0	2	0	0	0	1	0	35.2	8	8	71.849	654	654	3.6			2	3							4				1
Solyc03g117870.2.1;Solyc06g068650.2.1	Solyc03g117870.2.1;Solyc06g068650.2.1	1;1	1;1	1;1	>Solyc03g117870.2.1 genomic_reference:SL2.40ch03 gene_region:60933969-60937576 transcript_region:SL2.40ch03:60933969..60937576- go_terms:GO:0016207 functional_description:4-coumarate CoA ligase (AHRD V1 **** Q0GZS1_9BORA); contains Interpro domain(s) IPR	2	1	1	1	1	0	1	1	1	0	1	0	1	1	1	0	1	0	1	1	1	0	2.9	2.9	2.9	59.618	545	545;543	4.12		4		1	1	1				1	1		5	1	1
Solyc03g117940.2.1	Solyc03g117940.2.1	1	1	1	>Solyc03g117940.2.1 genomic_reference:SL2.40ch03 gene_region:60972959-60976823 transcript_region:SL2.40ch03:60972959..60976823+ go_terms:GO:0005515,GO:0003729 functional_description:U2 small nuclear ribonucleoprotein A&apos (AHRD V1 ***- Q1HPT8_BOMMO)	1	1	1	1	0	0	0	0	0	1	0	0	0	0	0	1	0	0	0	0	0	1	5.2	5.2	5.2	32.313	286	286	3			1
Solyc03g118020.2.1;Solyc03g118010.2.1	Solyc03g118020.2.1	3;1	3;1	3;1	>Solyc03g118020.2.1 genomic_reference:SL2.40ch03 gene_region:61058382-61065557 transcript_region:SL2.40ch03:61058382..61065557- go_terms:GO:0003713,GO:0003723 functional_description:Tudor / nuclease domain-containing protein (AHRD V1 ***- B6KG97_TOXGO); c	2	3	3	3	0	2	2	3	2	1	0	2	2	3	2	1	0	2	2	3	2	1	5.4	5.4	5.4	105.23	956	956;956	7.31				1	1	7	9	9	2	3		4	8	13	6
Solyc03g118030.2.1	Solyc03g118030.2.1	15	15	15	>Solyc03g118030.2.1 genomic_reference:SL2.40ch03 gene_region:61071281-61076037 transcript_region:SL2.40ch03:61071281..61076037- go_terms:GO:0004040 functional_description:Glutamyl-tRNA(Gln) amidotransferase subunit A (AHRD V1 ***- Q2S207_SALRD); contains	1	15	15	15	11	9	9	8	11	9	11	9	9	8	11	9	11	9	9	8	11	9	31.2	31.2	31.2	68.773	624	624	6.73				4	21	20	24	24	11		16	11	22	17	19
Solyc03g118040.2.1;Solyc06g068700.2.1	Solyc03g118040.2.1	15;2	15;2	15;2	>Solyc03g118040.2.1 genomic_reference:SL2.40ch03 gene_region:61077682-61081165 transcript_region:SL2.40ch03:61077682..61081165- go_terms:GO:0005509 functional_description:Calcium-binding protein Calnexin (AHRD V1 **-* Q9BLH3_HALRO); contains Interpro doma	2	15	15	15	7	5	12	13	12	6	7	5	12	13	12	6	7	5	12	13	12	6	35.7	35.7	35.7	61.033	538	538;532	6.47		4	3	2	8	51	25	13	6	6	10	12	31	31	27
Solyc03g118120.2.1	Solyc03g118120.2.1	3	3	3	>Solyc03g118120.2.1 genomic_reference:SL2.40ch03 gene_region:61132331-61133501 transcript_region:SL2.40ch03:61132331..61133501+ go_terms:GO:0016757 functional_description:Transferase transferring glycosyl groups (AHRD V1 **-* D7MH74_ARALY)	1	3	3	3	2	3	1	0	1	2	2	3	1	0	1	2	2	3	1	0	1	2	17.6	17.6	17.6	26.156	227	227	3			9								2	3	1		1
Solyc03g118170.2.1	Solyc03g118170.2.1	9	9	7	>Solyc03g118170.2.1 genomic_reference:SL2.40ch03 gene_region:61164519-61169758 transcript_region:SL2.40ch03:61164519..61169758- go_terms:GO:0004820,GO:0046983 functional_description:Glycyl-tRNA synthetase (AHRD V1 **** D7KEM8_ARALY); contains Interpro dom	1	9	9	7	4	2	6	6	7	5	4	2	6	6	7	5	4	1	5	4	6	4	20	20	15.9	70.121	621	621	5.92		10	8	6	9	16	17	8	7	6	6	7	19	18	16
Solyc03g118200.2.1	Solyc03g118200.2.1	3	3	3	>Solyc03g118200.2.1 genomic_reference:SL2.40ch03 gene_region:61188206-61198586 transcript_region:SL2.40ch03:61188206..61198586- go_terms:GO:0005544 functional_description:Copine-3 (AHRD V1 ***- B6SK39_MAIZE); contains Interpro domain(s) IPR010734 Copine	1	3	3	3	3	0	0	1	1	0	3	0	0	1	1	0	3	0	0	1	1	0	8.1	8.1	8.1	64.055	580	580	6.12					1	5	2				4			2	2
Solyc03g118240.2.1	Solyc03g118240.2.1	1	1	1	>Solyc03g118240.2.1 genomic_reference:SL2.40ch03 gene_region:61214116-61216115 transcript_region:SL2.40ch03:61214116..61216115- go_terms:GO:0046406 functional_description:Magnesium-protoporphyrin ix methyltransferase (AHRD V1 **** D7MGJ7_ARALY); contains	1	1	1	1	0	0	0	0	1	1	0	0	0	0	1	1	0	0	0	0	1	1	3.4	3.4	3.4	35.559	327	327	2.67		1	2												1
Solyc03g118510.2.1	Solyc03g118510.2.1	3	3	3	>Solyc03g118510.2.1 genomic_reference:SL2.40ch03 gene_region:61406457-61409311 transcript_region:SL2.40ch03:61406457..61409311+ go_terms:GO:0005515,GO:0004674 functional_description:Receptor like kinase, RLK	1	3	3	3	0	1	1	2	3	2	0	1	1	2	3	2	0	1	1	2	3	2	7.9	7.9	7.9	71.834	661	661	6.29				1	4	3	7	2				2	1	5	6
Solyc03g118550.2.1	Solyc03g118550.2.1	3	3	3	>Solyc03g118550.2.1 genomic_reference:SL2.40ch03 gene_region:61487486-61491647 transcript_region:SL2.40ch03:61487486..61491647+ go_terms:GO:0030544 functional_description:Thioredoxin h2 (AHRD V1 *-*- A1BLP7_MEDTR); contains Interpro domain(s) IPR013766	1	3	3	3	0	0	1	3	3	1	0	0	1	3	3	1	0	0	1	3	3	1	13.2	13.2	13.2	43.166	386	386	3.08		5	3	2	2								2	3	5
Solyc03g118640.2.1	Solyc03g118640.2.1	5	5	5	>Solyc03g118640.2.1 genomic_reference:SL2.40ch03 gene_region:61555027-61574682 transcript_region:SL2.40ch03:61555027..61574682+ go_terms:GO:0050662,GO:0008152,GO:0006096,GO:0016491,GO:0055114 functional_description:D-tagatose-1,6-bisphosphate aldolase sub	1	5	5	5	1	1	3	5	4	2	1	1	3	5	4	2	1	1	3	5	4	2	6	6	6	144.17	1343	1343	7.07			1	1	4	8	9	12	4	2	1	2	11	13	11
Solyc03g118710.2.1;Solyc03g118720.2.1	Solyc03g118710.2.1;Solyc03g118720.2.1	1;1	1;1	1;1	>Solyc03g118710.2.1 genomic_reference:SL2.40ch03 gene_region:61609529-61612357 transcript_region:SL2.40ch03:61609529..61612357+ functional_description:C2 domain-containing protein (AHRD V1 **-- D7L7Y3_ARALY); contains Interpro domain(s) IPR018029 C2 mem	2	1	1	1	0	0	1	0	0	1	0	0	1	0	0	1	0	0	1	0	0	1	5.5	5.5	5.5	18.593	165	165;165	7.67						1	1			1			2
Solyc03g118910.1.1	Solyc03g118910.1.1	7	7	7	>Solyc03g118910.1.1 genomic_reference:SL2.40ch03 gene_region:61737005-61738624 transcript_region:SL2.40ch03:61737005..61738624- go_terms:GO:0044267,GO:0006457 functional_description:T-complex protein 1 subunit delta (AHRD V1 ***- B9S339_RICCO); contains I	1	7	7	7	3	2	4	4	7	2	3	2	4	4	7	2	3	2	4	4	7	2	24.1	24.1	24.1	58.037	539	539	4.88		10	8	14	11	13	2	3	4	2	6	8	13	14	21
Solyc03g119080.2.1;Solyc12g040640.1.1;Solyc07g063390.2.1;Solyc07g063370.2.1;Solyc09g075070.2.1;Solyc08g044510.2.1;Solyc09g075060.2.1;Solyc01g074040.1.1;Solyc01g081180.1.1	Solyc03g119080.2.1	13;2;1;1;1;1;1;1;1	13;2;1;1;1;1;1;1;1	12;1;0;0;0;0;0;0;0	>Solyc03g119080.2.1 genomic_reference:SL2.40ch03 gene_region:61837300-61840225 transcript_region:SL2.40ch03:61837300..61840225- go_terms:GO:0080083 functional_description:Beta-glucosidase (AHRD V1 **** D7L7Z3_ARALY); contains Interpro domain(s) IPR001360	9	13	13	12	5	4	8	5	0	2	5	4	8	5	0	2	5	4	7	5	0	2	31.3	31.3	30	59.271	514	514;504;538;521;521;511;504;503;106	5.71					10	16	2				6	4	11	5
Solyc03g119360.2.1	Solyc03g119360.2.1	7	2	2	>Solyc03g119360.2.1 genomic_reference:SL2.40ch03 gene_region:62044635-62047323 transcript_region:SL2.40ch03:62044635..62047323- go_terms:GO:0032183,GO:0003735 functional_description:40S ribosomal protein S7-like protein (AHRD V1 ***- Q3HRX6_SOLTU); contai	1	7	2	2	3	3	6	6	6	2	1	0	1	2	2	0	1	0	1	2	2	0	46.1	26.2	26.2	22.081	191	191	2.7		4	5	1							1		1	4	4
Solyc03g119650.2.1	Solyc03g119650.2.1	1	1	1	>Solyc03g119650.2.1 genomic_reference:SL2.40ch03 gene_region:62258376-62277816 transcript_region:SL2.40ch03:62258376..62277816+ functional_description:WD-40 repeat protein (AHRD V1 *--- B2J557_NOSP7); contains Interpro domain(s) IPR001194 DENN	1	1	1	1	0	0	0	0	1	0	0	0	0	0	1	0	0	0	0	0	1	0	1.2	1.2	1.2	134.27	1215	1215	8								1							1
Solyc03g119690.1.1	Solyc03g119690.1.1	2	2	2	>Solyc03g119690.1.1 genomic_reference:SL2.40ch03 gene_region:62293271-62294875 transcript_region:SL2.40ch03:62293271..62294875- go_terms:GO:0006508 functional_description:Aspartic proteinase nepenthesin-1 (AHRD V1 **-- C0JAA3_9ORYZ); contains Interpro dom	1	2	2	2	0	0	1	2	1	2	0	0	1	2	1	2	0	0	1	2	1	2	5.6	5.6	5.6	57.649	534	534	4.64			1	3	6	1							1	4	2
Solyc03g120270.2.1	Solyc03g120270.2.1	20	20	7	>Solyc03g120270.2.1 genomic_reference:SL2.40ch03 gene_region:62768790-62778357 transcript_region:SL2.40ch03:62768790..62778357+ go_terms:GO:0005080,GO:0016286 functional_description:Coatomer beta&apos subunit (AHRD V1 ***- C5FJ65_NANOT); contains Interpro	1	20	20	7	6	9	17	18	17	14	6	9	17	18	17	14	1	2	6	6	7	4	28.1	28.1	11.5	103.61	917	917	7.14			1	5	7	49	67	62	13	8	7	17	49	52	54
Solyc03g120280.1.1	Solyc03g120280.1.1	1	1	1	>Solyc03g120280.1.1 genomic_reference:SL2.40ch03 gene_region:62781048-62782397 transcript_region:SL2.40ch03:62781048..62782397+ go_terms:GO:0005643,GO:0046907 functional_description:RAN binding protein 3 (AHRD V1 *-*- Q6DJQ7_XENTR); contains Interpro doma	1	1	1	1	1	1	1	1	1	1	1	1	1	1	1	1	1	1	1	1	1	1	2.7	2.7	2.7	47.691	449	449	2.25		6	2								1	1	1	1	2
Solyc03g120350.2.1	Solyc03g120350.2.1	7	7	3	>Solyc03g120350.2.1 genomic_reference:SL2.40ch03 gene_region:62825268-62842470 transcript_region:SL2.40ch03:62825268..62842470+ go_terms:GO:0005515,GO:0004596 functional_description:N-alpha-acetyltransferase 16, NatA auxiliary subunit (AHRD V1 **-* NAA16_	1	7	7	3	0	0	3	5	4	2	0	0	3	5	4	2	0	0	3	3	2	0	8.8	8.8	4.7	102.56	897	897	7.67						2	5	13		1			5	10	4
Solyc03g120420.2.1	Solyc03g120420.2.1	2	2	2	>Solyc03g120420.2.1 genomic_reference:SL2.40ch03 gene_region:62873956-62875151 transcript_region:SL2.40ch03:62873956..62875151+ functional_description:Unknown Protein (AHRD V1)	1	2	2	2	2	1	1	2	2	0	2	1	1	2	2	0	2	1	1	2	2	0	32.1	32.1	32.1	6.2173	53	53	6.41		4	4						1	8	4	3	3	4	3
Solyc03g120470.2.1	Solyc03g120470.2.1	1	1	1	>Solyc03g120470.2.1 genomic_reference:SL2.40ch03 gene_region:62903860-62913100 transcript_region:SL2.40ch03:62903860..62913100- go_terms:GO:0042781 functional_description:Aquaporin (AHRD V1 *-*- O81186_VERFO); contains Interpro domain(s) IPR012269 Aquap	1	1	1	1	1	0	0	0	1	0	1	0	0	0	1	0	1	0	0	0	1	0	2.7	2.7	2.7	136.93	1264	1264	3			2								1				1
Solyc03g120540.2.1	Solyc03g120540.2.1	1	1	1	>Solyc03g120540.2.1 genomic_reference:SL2.40ch03 gene_region:62962251-62964678 transcript_region:SL2.40ch03:62962251..62964678+ go_terms:GO:0008936 functional_description:Isochorismatase hydrolase-like (AHRD V1 ***- Q6K7V7_ORYSJ); contains Interpro domain	1	1	1	1	1	0	1	0	0	1	1	0	1	0	0	1	1	0	1	0	0	1	4.6	4.6	4.6	21.673	197	197	2		3									1		1
Solyc03g120640.2.1;Solyc06g066640.2.1;Solyc12g044280.1.1	Solyc03g120640.2.1;Solyc06g066640.2.1;Solyc12g044280.1.1	3;3;3	3;3;3	3;3;3	>Solyc03g120640.2.1 genomic_reference:SL2.40ch03 gene_region:63030273-63032006 transcript_region:SL2.40ch03:63030273..63032006+ go_terms:GO:0009538 functional_description:Photosystem I reaction center subunit VI-1, chloroplastic (AHRD V1 ***- PSAH1_ARATH)	3	3	3	3	0	0	0	1	3	1	0	0	0	1	3	1	0	0	0	1	3	1	48.3	48.3	48.3	15.523	145	145;145;142	2		5												1	3
Solyc03g120670.2.1;Solyc12g044260.1.1	Solyc03g120670.2.1;Solyc12g044260.1.1	2;1	2;1	2;1	>Solyc03g120670.2.1 genomic_reference:SL2.40ch03 gene_region:63038516-63041258 transcript_region:SL2.40ch03:63038516..63041258+ go_terms:GO:0042802 functional_description:D-isomer specific 2-hydroxyacid dehydrogenase NAD-binding (AHRD V1 **** C6BAQ7_RHILS	2	2	2	2	1	1	1	2	2	1	1	1	1	2	2	1	1	1	1	2	2	1	15.3	15.3	15.3	34.292	313	313;313	3.71		5	7	5	6			1			1	2	3	8	5
Solyc03g120720.2.1	Solyc03g120720.2.1	4	4	4	>Solyc03g120720.2.1 genomic_reference:SL2.40ch03 gene_region:63066502-63072695 transcript_region:SL2.40ch03:63066502..63072695+ go_terms:GO:0003756 functional_description:Protein disulfide isomerase L-3b (AHRD V1 **** C6KXH6_SOYBN); contains Interpro doma	1	4	4	4	2	0	2	4	3	1	2	0	2	4	3	1	2	0	2	4	3	1	12.3	12.3	12.3	60.676	538	538	5.4				6	6	5	1	1	1		4		6	6	3
Solyc03g120750.2.1	Solyc03g120750.2.1	5	2	2	>Solyc03g120750.2.1 genomic_reference:SL2.40ch03 gene_region:63080116-63084324 transcript_region:SL2.40ch03:63080116..63084324- go_terms:GO:0003924 functional_description:Ras-related protein Rab-7 (AHRD V1 ***- C1BJT6_OSMMO); contains Interpro domain(s)	1	5	2	2	2	3	3	3	3	3	0	1	1	1	1	1	0	1	1	1	1	1	32.7	11.2	11.2	22.969	205	205	3			5									1	1	1	1
Solyc03g120850.2.1	Solyc03g120850.2.1	6	1	1	>Solyc03g120850.2.1 genomic_reference:SL2.40ch03 gene_region:63150621-63156052 transcript_region:SL2.40ch03:63150621..63156052- go_terms:GO:0042623 functional_description:chaperonin (AHRD V1 ***- B2IXD2_NOSP7); contains Interpro domain(s) IPR001844 Chap	1	6	1	1	2	1	3	5	6	1	1	0	0	1	1	0	1	0	0	1	1	0	10.2	1.8	1.8	64.223	605	605	2.33		2	1								1			1	1
Solyc03g120990.2.1	Solyc03g120990.2.1	10	1	1	>Solyc03g120990.2.1 genomic_reference:SL2.40ch03 gene_region:63268132-63273261 transcript_region:SL2.40ch03:63268132..63273261+ go_terms:GO:0004473 functional_description:Malic enzyme (AHRD V1 ***- O04935_SOLLC); contains Interpro domain(s) IPR012302 Ma	1	10	1	1	7	4	10	10	7	10	1	0	1	1	1	1	1	0	1	1	1	1	15	1.2	1.2	70.94	642	642	5.62					5	2		1			1		1	2	1
Solyc03g121050.2.1	Solyc03g121050.2.1	4	4	4	>Solyc03g121050.2.1 genomic_reference:SL2.40ch03 gene_region:63329506-63336332 transcript_region:SL2.40ch03:63329506..63336332- go_terms:GO:0006468,GO:0016998 functional_description:Receptor-like kinase (AHRD V1 *-*- C0SW32_SOYBN); contains Interpro domai	1	4	4	4	1	0	1	3	4	2	1	0	1	3	4	2	1	0	1	3	4	2	8.1	8.1	8.1	73	663	663	6.5		1		2	3			6	2		1		1	3	7
Solyc03g121070.2.1	Solyc03g121070.2.1	10	10	7	>Solyc03g121070.2.1 genomic_reference:SL2.40ch03 gene_region:63353339-63358640 transcript_region:SL2.40ch03:63353339..63358640- go_terms:GO:0004340 functional_description:Hexokinase (AHRD V1 ***- Q8H0Q2_SOLLC); contains Interpro domain(s) IPR019807 Hexo	1	10	10	7	1	4	4	9	7	10	1	4	4	9	7	10	0	2	3	6	4	7	24.1	24.1	17.3	54.038	498	498	5.02		2	3	8	32	7	1	1	1	1	1	4	5	10	11
Solyc03g121270.2.1	Solyc03g121270.2.1	3	3	3	>Solyc03g121270.2.1 genomic_reference:SL2.40ch03 gene_region:63482883-63487287 transcript_region:SL2.40ch03:63482883..63487287+ go_terms:GO:0010179 functional_description:IAA-amino acid hydrolase (AHRD V1 **** D5FTH2_POPTO); contains Interpro domain(s) I	1	3	3	3	1	0	2	3	3	2	1	0	2	3	3	2	1	0	2	3	3	2	16	16	16	48.753	445	445	3.89		4	9	12	13						6		4	11	12
Solyc03g121310.2.1	Solyc03g121310.2.1	2	2	2	>Solyc03g121310.2.1 genomic_reference:SL2.40ch03 gene_region:63499998-63504830 transcript_region:SL2.40ch03:63499998..63504830- go_terms:GO:0005515 functional_description:RWD domain-containing protein (AHRD V1 ***- Q38HU0_SOLTU); contains Interpro domain(	1	2	2	2	0	0	0	2	1	0	0	0	0	2	1	0	0	0	0	2	1	0	9.8	9.8	9.8	27.922	246	246	3.5			3	3										4	2
Solyc03g121330.2.1	Solyc03g121330.2.1	2	2	2	>Solyc03g121330.2.1 genomic_reference:SL2.40ch03 gene_region:63514413-63516687 transcript_region:SL2.40ch03:63514413..63516687+ go_terms:GO:0005515 functional_description:60S ribosomal protein L28 (AHRD V1 ***- B3TLS3_ELAGV); contains Interpro domain(s)	1	2	2	2	1	1	1	0	0	1	1	1	1	0	0	1	1	1	1	0	0	1	9.8	9.8	9.8	15.943	143	143	2.17		5	1								1	3	1
Solyc03g121410.2.1;Solyc12g044800.1.1;Solyc06g062530.2.1	Solyc03g121410.2.1;Solyc12g044800.1.1;Solyc06g062530.2.1	1;1;1	1;1;1	1;1;1	>Solyc03g121410.2.1 genomic_reference:SL2.40ch03 gene_region:63565537-63573588 transcript_region:SL2.40ch03:63565537..63573588- go_terms:GO:0000159 functional_description:Serine/threonine protein phosphatase 2A 55 kDa regulatory subunit B beta isoform (AH	3	1	1	1	1	0	0	1	1	0	1	0	0	1	1	0	1	0	0	1	1	0	2.7	2.7	2.7	57.565	517	517;516;512	3.33		2	3	3	1						3			3	3
Solyc03g121460.1.1	Solyc03g121460.1.1	1	1	1	>Solyc03g121460.1.1 genomic_reference:SL2.40ch03 gene_region:63616739-63617287 transcript_region:SL2.40ch03:63616739..63617287- go_terms:GO:0005515 functional_description:Prenylated rab acceptor PRA1 (AHRD V1 ***- A2Q469_MEDTR); contains Interpro domain(s	1	1	1	1	1	1	0	1	1	0	1	1	0	1	1	0	1	1	0	1	1	0	11	11	11	20.2	182	182	3.14			6	1							3	2		1	1
Solyc03g121590.2.1;Solyc12g044900.1.1	Solyc03g121590.2.1	6;1	6;1	6;1	>Solyc03g121590.2.1 genomic_reference:SL2.40ch03 gene_region:63727316-63737352 transcript_region:SL2.40ch03:63727316..63737352+ go_terms:GO:0031177 functional_description:Protein SEY1 (AHRD V1 ***- B6U4D9_MAIZE); contains Interpro domain(s) IPR008803 Ro	2	6	6	6	2	3	4	5	4	2	2	3	4	5	4	2	2	3	4	5	4	2	9.9	9.9	9.9	90.719	815	815;786	7.71				1	3	8	10	11	5	10	2	4	13	19	8
Solyc03g121700.2.1;Solyc06g062690.2.1	Solyc03g121700.2.1	3;1	3;1	3;1	>Solyc03g121700.2.1 genomic_reference:SL2.40ch03 gene_region:63834502-63838592 transcript_region:SL2.40ch03:63834502..63838592- go_terms:GO:0003677,GO:0042393 functional_description:Nucleosome assembly protein 1-like protein 4 (AHRD V1 ***- Q70Z16_TOBAC);	2	3	3	3	1	1	1	1	3	0	1	1	1	1	3	0	1	1	1	1	3	0	9.9	9.9	9.9	42.398	372	372;349	4.27		1	3	2	2	3					1	1	4	1	4
Solyc03g121830.1.1	Solyc03g121830.1.1	1	1	1	>Solyc03g121830.1.1 genomic_reference:SL2.40ch03 gene_region:63926516-63927811 transcript_region:SL2.40ch03:63926516..63927811+ go_terms:GO:0004379 functional_description:Glycylpeptide N-tetradecanoyltransferase (AHRD V1 **** B9N5F3_POPTR); contains Inter	1	1	1	1	0	1	1	1	1	0	0	1	1	1	1	0	0	1	1	1	1	0	3.5	3.5	3.5	49.757	431	431	5.43				1	3	2	1					1	1	2	3
Solyc03g121960.2.1	Solyc03g121960.2.1	3	3	3	>Solyc03g121960.2.1 genomic_reference:SL2.40ch03 gene_region:64008721-64015716 transcript_region:SL2.40ch03:64008721..64015716- go_terms:GO:0046027 functional_description:Phospholipid diacylglycerol acyltransferase (AHRD V1 **** C5ME98_CANTT); contains In	1	3	3	3	1	0	1	2	3	0	1	0	1	2	3	0	1	0	1	2	3	0	6.1	6.1	6.1	74.279	668	668	6.91						2	8	1			1		3	3	4
Solyc03g121980.2.1;Solyc12g049270.1.1	Solyc03g121980.2.1;Solyc12g049270.1.1	1;1	1;1	1;1	>Solyc03g121980.2.1 genomic_reference:SL2.40ch03 gene_region:64042135-64049964 transcript_region:SL2.40ch03:64042135..64049964- go_terms:GO:0008134,GO:0005525 functional_description:Developmentally-regulated GTP-binding protein 2 (AHRD V1 **-* B6TJC5_MAIZ	2	1	1	1	1	1	1	0	1	1	1	1	1	0	1	1	1	1	1	0	1	1	4.4	4.4	4.4	43.046	387	387;368	6.25		1			1	3	1	1		1	1	1	4		1
Solyc03g122270.2.1	Solyc03g122270.2.1	1	1	1	>Solyc03g122270.2.1 genomic_reference:SL2.40ch03 gene_region:64196840-64202987 transcript_region:SL2.40ch03:64196840..64202987- functional_description:Inter-alpha-trypsin inhibitor domain protein (AHRD V1 ***- Q1YZ74_PHOPR); contains Interpro domain(s) I	1	1	1	1	0	0	1	1	1	0	0	0	1	1	1	0	0	0	1	1	1	0	2.2	2.2	2.2	81.877	744	744	6.83						2	3	1					2	3	1
Solyc03g122310.2.1	Solyc03g122310.2.1	11	11	11	>Solyc03g122310.2.1 genomic_reference:SL2.40ch03 gene_region:64227127-64232821 transcript_region:SL2.40ch03:64227127..64232821- go_terms:GO:0004029 functional_description:Aldehyde dehydrogenase 7b (AHRD V1 **** D9IFB7_WHEAT); contains Interpro domain(s)	1	11	11	11	8	5	9	9	8	8	8	5	9	9	8	8	8	5	9	9	8	8	29.9	29.9	29.9	57.194	531	531	4.77		11	11	24	30	27	10	2			16	9	26	24	23
Solyc03g122350.2.1;Solyc03g122360.2.1	Solyc03g122350.2.1;Solyc03g122360.2.1	1;1	1;1	1;1	>Solyc03g122350.2.1 genomic_reference:SL2.40ch03 gene_region:64280253-64282856 transcript_region:SL2.40ch03:64280253..64282856+ go_terms:GO:0004508 functional_description:Cytochrome P450;>Solyc03g122360.2.1 genomic_reference:SL2.40ch03 gene_region:642844	2	1	1	1	0	0	1	0	0	0	0	0	1	0	0	0	0	0	1	0	0	0	2.6	2.6	2.6	57.829	508	508;506	7.75						1	1	1		1			4
Solyc03g123540.2.1	Solyc03g123540.2.1	2	2	2	>Solyc03g123540.2.1 genomic_reference:SL2.40ch03 gene_region:64419768-64420397 transcript_region:SL2.40ch03:64419768..64420397- functional_description:class II heat shock protein (AHRD V1 ***- B6U175_MAIZE); contains Interpro domain(s) IPR002068 Heat sh	1	2	2	2	0	0	0	2	2	0	0	0	0	2	2	0	0	0	0	2	2	0	20.1	20.1	20.1	16.145	144	144	2		5												2	3
Solyc03g123610.2.1	Solyc03g123610.2.1	1	1	1	>Solyc03g123610.2.1 genomic_reference:SL2.40ch03 gene_region:64464540-64471268 transcript_region:SL2.40ch03:64464540..64471268- go_terms:GO:0005524 functional_description:Alanine aminotransferase (AHRD V1 ***- Q6VEJ5_CAPAN); contains Interpro domain(s) I	1	1	1	1	1	1	1	1	0	1	1	1	1	1	0	1	1	1	1	1	0	1	3.5	3.5	3.5	66.342	606	606	9							1	3	5	5	3	4	4	1
Solyc03g123630.2.1	Solyc03g123630.2.1	13	12	11	>Solyc03g123630.2.1 genomic_reference:SL2.40ch03 gene_region:64478109-64481386 transcript_region:SL2.40ch03:64478109..64481386- go_terms:GO:0005618,GO:0030599 functional_description:Pectinesterase (AHRD V1 ***- Q564D7_SOLLC); contains Interpro domain(s)	1	13	12	11	11	5	9	3	1	3	10	4	8	2	1	2	9	4	8	2	1	2	32.9	31.7	30.4	64.035	583	583	3.87		2	17	3	16						15	5	10	4	1
Solyc03g123740.2.1	Solyc03g123740.2.1	4	4	4	>Solyc03g123740.2.1 genomic_reference:SL2.40ch03 gene_region:64528644-64537461 transcript_region:SL2.40ch03:64528644..64537461- go_terms:GO:0005515,GO:0006468 functional_description:Receptor like kinase, RLK	1	4	4	4	0	0	0	3	2	0	0	0	0	3	2	0	0	0	0	3	2	0	12.1	12.1	12.1	76.619	710	710	7						3	4	3						8	2
Solyc03g123760.2.1	Solyc03g123760.2.1	3	3	3	>Solyc03g123760.2.1 genomic_reference:SL2.40ch03 gene_region:64554061-64561664 transcript_region:SL2.40ch03:64554061..64561664+ go_terms:GO:0016166 functional_description:Phytoene desaturase	1	3	3	3	0	0	2	0	2	0	0	0	2	0	2	0	0	0	2	0	2	0	7.9	7.9	7.9	64.884	583	583	6.5					1	2			1				2		2
Solyc03g123830.2.1	Solyc03g123830.2.1	10	10	8	>Solyc03g123830.2.1 genomic_reference:SL2.40ch03 gene_region:64593806-64596894 transcript_region:SL2.40ch03:64593806..64596894+ go_terms:GO:0004617 functional_description:Phosphoglycerate dehydrogenase (AHRD V1 **** D2D316_GOSHI); contains Interpro domain	1	10	10	8	0	2	3	10	10	4	0	2	3	10	10	4	0	1	2	8	8	3	27.9	27.9	23.6	66.133	627	627	4.62		11	17	20	18	15	8	2	1	2		3	4	44	36
Solyc03g123870.2.1	Solyc03g123870.2.1	2	2	2	>Solyc03g123870.2.1 genomic_reference:SL2.40ch03 gene_region:64609111-64617320 transcript_region:SL2.40ch03:64609111..64617320- functional_description:Exocyst complex component 8 (AHRD V1 *-*- B5X3R0_SALSA); contains Interpro domain(s) IPR014812 Vps51/V	1	2	2	2	0	0	0	2	1	1	0	0	0	2	1	1	0	0	0	2	1	1	4.8	4.8	4.8	85.078	772	772	6.82					1	3	4	3						7	3
Solyc04g005030.2.1	Solyc04g005030.2.1	3	3	3	>Solyc04g005030.2.1 genomic_reference:SL2.40ch04 gene_region:30217-42552 transcript_region:SL2.40ch04:30217..42552- go_terms:GO:0004614,GO:0004615 functional_description:Phosphoglucomutase/phosphomannomutase family protein (AHRD V1 **-* A3IPW6_9CHRO); con	1	3	3	3	0	0	0	2	2	1	0	0	0	2	2	1	0	0	0	2	2	1	10.2	10.2	10.2	63.927	596	596	5.12		1		1	2	3	1							4	3
Solyc04g005160.1.1	Solyc04g005160.1.1	5	4	2	>Solyc04g005160.1.1 genomic_reference:SL2.40ch04 gene_region:106694-108109 transcript_region:SL2.40ch04:106694..108109- go_terms:GO:0004616,GO:0042802 functional_description:6-phosphogluconate dehydrogenase decarboxylating (AHRD V1 **** B9N1W3_POPTR); con	1	5	4	2	1	1	1	5	4	3	1	1	1	4	4	3	0	0	0	2	2	1	15.7	13.6	10.4	52.086	471	471	4.57		4	5	10	12	2	1	1	1	1	1	4	4	11	7
Solyc04g005340.2.1	Solyc04g005340.2.1	25	25	9	>Solyc04g005340.2.1 genomic_reference:SL2.40ch04 gene_region:248903-251735 transcript_region:SL2.40ch04:248903..251735- go_terms:GO:0016760 functional_description:Alpha-1 4-glucan protein synthase (AHRD V1 **-* Q8H8T0_ORYSJ); contains Interpro domain(s)	1	25	25	9	20	14	22	21	23	24	20	14	22	21	23	24	8	5	7	9	9	9	80.4	80.4	42.3	40.569	357	357	5.04		24	42	56	145	97	38	9	3	3	65	32	75	87	82
Solyc04g005450.2.1	Solyc04g005450.2.1	7	7	7	>Solyc04g005450.2.1 genomic_reference:SL2.40ch04 gene_region:310785-314269 transcript_region:SL2.40ch04:310785..314269- go_terms:GO:0004722,GO:0003993 functional_description:Purple acid phosphatase (AHRD V1 *-** B0WRM8_CULQU); contains Interpro domain(s)	1	7	7	7	2	1	4	5	4	6	2	1	4	5	4	6	2	1	4	5	4	6	16	16	16	73.022	648	648	5.5		3			5	17	3				2	1	4	9	4
Solyc04g006970.2.1	Solyc04g006970.2.1	37	36	36	>Solyc04g006970.2.1 genomic_reference:SL2.40ch04 gene_region:663594-674845 transcript_region:SL2.40ch04:663594..674845- go_terms:GO:0005515,GO:0008964 functional_description:Phosphoenolpyruvate carboxylase (AHRD V1 **** A6YM33_RICCO); contains Interpro do	1	37	36	36	7	5	14	35	31	17	6	4	13	34	30	16	6	4	13	34	30	16	43	41.8	41.8	117.87	1050	1050	5.59	1	20	26	37	54	48	38	34	9	11	13	4	26	110	95
Solyc04g007060.2.1	Solyc04g007060.2.1	3	3	3	>Solyc04g007060.2.1 genomic_reference:SL2.40ch04 gene_region:773650-778371 transcript_region:SL2.40ch04:773650..778371+ go_terms:GO:0006952,GO:0006915 functional_description:Cc-nbs-lrr, resistance protein	1	3	3	3	0	0	1	3	2	0	0	0	1	3	2	0	0	0	1	3	2	0	6	6	6	99.705	879	879	5		3	4	4	4	1	1	3	1	1			1	13	8
Solyc04g007070.2.1	Solyc04g007070.2.1	1	1	1	>Solyc04g007070.2.1 genomic_reference:SL2.40ch04 gene_region:791050-796086 transcript_region:SL2.40ch04:791050..796086+ go_terms:GO:0006952,GO:0006915 functional_description:Cc-nbs-lrr, resistance protein	1	1	1	1	0	0	0	1	1	0	0	0	0	1	1	0	0	0	0	1	1	0	2.5	2.5	2.5	98.979	869	869	7.67							1	2						2	1
Solyc04g007150.2.1	Solyc04g007150.2.1	4	2	2	>Solyc04g007150.2.1 genomic_reference:SL2.40ch04 gene_region:866279-870950 transcript_region:SL2.40ch04:866279..870950+ go_terms:GO:0004558 functional_description:Alpha-glucosidase (AHRD V1 **** Q9LEC9_SOLTU); contains Interpro domain(s) IPR000322 Glyco	1	4	2	2	4	2	4	2	1	0	2	0	2	0	1	0	2	0	2	0	1	0	8.8	5	5	67.547	599	599	7							6				3		2		1
Solyc04g007160.1.1	Solyc04g007160.1.1	2	1	1	>Solyc04g007160.1.1 genomic_reference:SL2.40ch04 gene_region:870645-871454 transcript_region:SL2.40ch04:870645..871454+ go_terms:GO:0005975 functional_description:Alpha-glucosidase (AHRD V1 ***- Q9LEC9_SOLTU); contains Interpro domain(s) IPR000322 Glyco	1	2	1	1	2	2	2	2	2	2	1	1	1	1	1	1	1	1	1	1	1	1	12.6	7.4	7.4	30.295	269	269	7.39						1	10	6	1		3	3	3	5	3
Solyc04g007550.2.1	Solyc04g007550.2.1	20	2	2	>Solyc04g007550.2.1 genomic_reference:SL2.40ch04 gene_region:1237504-1241655 transcript_region:SL2.40ch04:1237504..1241655+ go_terms:GO:0005507 functional_description:ATP synthase subunit beta (AHRD V1 ***- O82722_NICSY); contains Interpro domain(s) IPR0	1	20	2	2	3	11	13	18	18	4	0	0	1	2	2	0	0	0	1	2	2	0	57.3	5.7	5.7	59.861	562	562	4.19		4	5	7	5	5	1						2	13	12
Solyc04g007560.2.1;Solyc05g008430.2.1	Solyc04g007560.2.1	3;1	3;1	3;1	>Solyc04g007560.2.1 genomic_reference:SL2.40ch04 gene_region:1242130-1252566 transcript_region:SL2.40ch04:1242130..1252566+ functional_description:pH-response regulator protein palA/RIM20 (AHRD V1 **-- C8V8Z2_EMENI); contains Interpro domain(s) IPR004328	2	3	3	3	0	1	2	3	3	0	0	1	2	3	3	0	0	1	2	3	3	0	5.4	5.4	5.4	101.64	908	908;888	7.12						4	7	6				1	4	9	3
Solyc04g007770.2.1	Solyc04g007770.2.1	10	10	10	>Solyc04g007770.2.1 genomic_reference:SL2.40ch04 gene_region:1456588-1458908 transcript_region:SL2.40ch04:1456588..1458908- go_terms:GO:0009607 functional_description:Major latex-like protein (AHRD V1 **-- Q9AXU0_PRUPE); contains Interpro domain(s) IPR00	1	10	10	10	9	8	8	10	9	9	9	8	8	10	9	9	9	8	8	10	9	9	63.3	63.3	63.3	16.595	147	147	4.66	10	78	57	29	23	17	26	17	20	23	44	44	46	54	50
Solyc04g007860.2.1	Solyc04g007860.2.1	1	1	1	>Solyc04g007860.2.1 genomic_reference:SL2.40ch04 gene_region:1532848-1539431 transcript_region:SL2.40ch04:1532848..1539431+ go_terms:GO:0005488 functional_description:Phosphatidylinositol binding clathrin assembly protein like (AHRD V1 *-** Q6AXI5_DANRE);	1	1	1	1	0	0	0	1	0	0	0	0	0	1	0	0	0	0	0	1	0	0	4.4	4.4	4.4	62.367	563	563	4				1										1
Solyc04g007980.2.1	Solyc04g007980.2.1	1	1	1	>Solyc04g007980.2.1 genomic_reference:SL2.40ch04 gene_region:1636283-1640787 transcript_region:SL2.40ch04:1636283..1640787+ go_terms:GO:0009815 functional_description:1-aminocyclopropane-1-carboxylate oxidase (AHRD V1 **-* B6SUN2_MAIZE); contains Interpro	1	1	1	1	0	1	1	0	0	0	0	1	1	0	0	0	0	1	1	0	0	0	5.5	5.5	5.5	41.296	366	366	10										2		1	1
Solyc04g008010.2.1	Solyc04g008010.2.1	3	3	1	>Solyc04g008010.2.1 genomic_reference:SL2.40ch04 gene_region:1656495-1673137 transcript_region:SL2.40ch04:1656495..1673137- go_terms:GO:0030674 functional_description:Protein VAC14 homolog (AHRD V1 **-- VAC14_XENLA); contains Interpro domain(s) IPR011989	1	3	3	1	1	1	2	2	1	1	1	1	2	2	1	1	1	1	1	1	0	0	5.9	5.9	2.2	77.922	692	692	7.85						4	3	1	1	4	2	1	5	3	1
Solyc04g008280.2.1	Solyc04g008280.2.1	8	8	8	>Solyc04g008280.2.1 genomic_reference:SL2.40ch04 gene_region:1954623-1957620 transcript_region:SL2.40ch04:1954623..1957620+ go_terms:GO:0008757 functional_description:Regulator of ribonuclease activity A (AHRD V1 ***- B6T0A4_MAIZE); contains Interpro doma	1	8	8	8	6	1	8	6	8	7	6	1	8	6	8	7	6	1	8	6	8	7	29.9	29.9	29.9	27.781	251	251	6.53		2	4		2	48	26	13	4	3	13	2	23	15	25
Solyc04g008460.2.1;Solyc06g060400.2.1;Solyc06g064630.2.1	Solyc04g008460.2.1;Solyc06g060400.2.1;Solyc06g064630.2.1	6;6;6	6;6;6	6;6;6	>Solyc04g008460.2.1 genomic_reference:SL2.40ch04 gene_region:2077830-2080111 transcript_region:SL2.40ch04:2077830..2080111+ go_terms:GO:0005840 functional_description:Ribosomal protein L15 (AHRD V1 ***- B9GPA1_POPTR); contains Interpro domain(s) IPR00043	3	6	6	6	1	4	5	6	6	5	1	4	5	6	6	5	1	4	5	6	6	5	31.9	31.9	31.9	24.189	204	204;204;204	8.28		5	3			1	1	3	5	28	3	5	9	12	12
Solyc04g008590.2.1;Solyc08g016750.2.1	Solyc04g008590.2.1;Solyc08g016750.2.1	3;3	3;3	3;3	>Solyc04g008590.2.1 genomic_reference:SL2.40ch04 gene_region:2195990-2201197 transcript_region:SL2.40ch04:2195990..2201197+ go_terms:GO:0008152 functional_description:Pyruvate dehydrogenase E1 component subunit beta (AHRD V1 ***- B6TQ36_MAIZE); contains I	2	3	3	3	1	0	2	3	3	2	1	0	2	3	3	2	1	0	2	3	3	2	13.5	13.5	13.5	44.33	408	408;408	3.5		10	9	9	10						3		5	15	12
Solyc04g008730.2.1	Solyc04g008730.2.1	3	2	2	>Solyc04g008730.2.1 genomic_reference:SL2.40ch04 gene_region:2393747-2398009 transcript_region:SL2.40ch04:2393747..2398009- go_terms:GO:0004557,GO:0008456 functional_description:Alpha-galactosidase 1 (AHRD V1 **** Q5ZP79_PEA); contains Interpro domain(s)	1	3	2	2	1	1	1	0	0	1	1	1	0	0	0	0	1	1	0	0	0	0	11.2	8.9	8.9	46.965	418	418	5					2						1	1
Solyc04g008740.2.1	Solyc04g008740.2.1	14	14	14	>Solyc04g008740.2.1 genomic_reference:SL2.40ch04 gene_region:2398964-2404186 transcript_region:SL2.40ch04:2398964..2404186- go_terms:GO:0004743 functional_description:Pyruvate kinase (AHRD V1 **** Q3S1N4_SOLTU); contains Interpro domain(s) IPR001697 Pyr	1	14	14	14	8	8	13	7	8	6	8	8	13	7	8	6	8	8	13	7	8	6	40.2	40.2	40.2	55.224	510	510	5.58		27	14	12	11	14	14	13	10	15	15	23	48	17	14
Solyc04g008760.1.1	Solyc04g008760.1.1	2	2	2	>Solyc04g008760.1.1 genomic_reference:SL2.40ch04 gene_region:2412878-2414011 transcript_region:SL2.40ch04:2412878..2414011+ go_terms:GO:0004413 functional_description:Homoserine kinase (AHRD V1 **** D2DKF1_SOYBN); contains Interpro domain(s) IPR000870 H	1	2	2	2	0	0	0	2	2	0	0	0	0	2	2	0	0	0	0	2	2	0	11.7	11.7	11.7	39.585	377	377	3.25		2	2	4										4	4
Solyc04g008810.2.1;Solyc06g007470.2.1	Solyc04g008810.2.1;Solyc06g007470.2.1	3;3	3;3	3;3	>Solyc04g008810.2.1 genomic_reference:SL2.40ch04 gene_region:2432009-2434241 transcript_region:SL2.40ch04:2432009..2434241+ go_terms:GO:0005840 functional_description:40S ribosomal protein S26 (AHRD V1 ***- B6TXN6_MAIZE); contains Interpro domain(s) IPR0	2	3	3	3	2	2	3	3	3	2	2	2	3	3	3	2	2	2	3	3	3	2	28.1	28.1	28.1	14.589	128	128;127	5.62		13	12	3		1	2	3	6	12	5	7	14	11	11
Solyc04g009030.2.1	Solyc04g009030.2.1	9	9	4	>Solyc04g009030.2.1 genomic_reference:SL2.40ch04 gene_region:2597412-2600773 transcript_region:SL2.40ch04:2597412..2600773+ go_terms:GO:0004365 functional_description:Glyceraldehyde-3-phosphate dehydrogenase (AHRD V1 **** D7UNZ5_BRARC); contains Interpro	1	9	9	4	2	4	5	9	8	4	2	4	5	9	8	4	1	3	2	4	4	2	29.8	29.8	13.8	42.681	399	399	3.18	2	28	11	6	9	5	1				2	5	8	21	21
Solyc04g009200.2.1	Solyc04g009200.2.1	6	6	6	>Solyc04g009200.2.1 genomic_reference:SL2.40ch04 gene_region:2695320-2699163 transcript_region:SL2.40ch04:2695320..2699163- go_terms:GO:0005515,GO:0042286 functional_description:Glutamate-1-semialdehyde-2 1-aminomutase (AHRD V1 **** D7MPQ2_ARALY); contain	1	6	6	6	0	0	0	5	4	0	0	0	0	5	4	0	0	0	0	5	4	0	24.5	24.5	24.5	51.499	482	482	3.05		6	9	3	2									12	8
Solyc04g009350.2.1	Solyc04g009350.2.1	1	1	1	>Solyc04g009350.2.1 genomic_reference:SL2.40ch04 gene_region:2786259-2793145 transcript_region:SL2.40ch04:2786259..2793145- go_terms:GO:0004400 functional_description:Histidinol-phosphate aminotransferase (AHRD V1 **** B6TRS1_MAIZE); contains Interpro dom	1	1	1	1	0	0	1	1	1	1	0	0	1	1	1	1	0	0	1	1	1	1	1.9	1.9	1.9	46.355	414	414	3.12		2	3	3									1	2	2
Solyc04g009410.2.1	Solyc04g009410.2.1	6	6	6	>Solyc04g009410.2.1 genomic_reference:SL2.40ch04 gene_region:2835286-2840148 transcript_region:SL2.40ch04:2835286..2840148+ go_terms:GO:0005515,GO:0004175 functional_description:Proteasome subunit beta type (AHRD V1 ***- C6SXW4_SOYBN); contains Interpro d	1	6	6	6	2	2	3	5	5	3	2	2	3	5	5	3	2	2	3	5	5	3	51.5	51.5	51.5	22.834	204	204	2.86		9	16	3	1						3	3	5	6	7
Solyc04g009550.2.1	Solyc04g009550.2.1	1	1	1	>Solyc04g009550.2.1 genomic_reference:SL2.40ch04 gene_region:2955891-2960456 transcript_region:SL2.40ch04:2955891..2960456+ go_terms:GO:0005515 functional_description:FGFR1 oncogene partner (AHRD V1 *--- C1C1K3_9MAXI); contains Interpro domain(s) IPR0065	1	1	1	1	0	0	0	1	1	0	0	0	0	1	1	0	0	0	0	1	1	0	6.7	6.7	6.7	28.532	255	255	2.67		1	2											2	1
Solyc04g009630.2.1	Solyc04g009630.2.1	9	9	8	>Solyc04g009630.2.1 genomic_reference:SL2.40ch04 gene_region:3009140-3012779 transcript_region:SL2.40ch04:3009140..3012779+ go_terms:GO:0004558 functional_description:Alpha-glucosidase 1 (AHRD V1 **** O22444_ARATH); contains Interpro domain(s) IPR000322	1	9	9	8	8	6	8	6	3	2	8	6	8	6	3	2	7	5	7	5	3	2	13.3	13.3	12.2	72.781	649	649	7.31						4	29	18	1		11	7	14	12	5
Solyc04g009700.2.1	Solyc04g009700.2.1	1	1	1	>Solyc04g009700.2.1 genomic_reference:SL2.40ch04 gene_region:3045839-3049663 transcript_region:SL2.40ch04:3045839..3049663+ go_terms:GO:0016311,GO:0006470 functional_description:Dual specificity phosphatase catalytic domain containing protein expressed (A	1	1	1	1	0	0	1	0	0	0	0	0	1	0	0	0	0	0	1	0	0	0	4.7	4.7	4.7	28.176	255	255	7							1						1
Solyc04g009740.2.1;Solyc11g006620.1.1;Solyc10g081940.1.1	Solyc04g009740.2.1	3;1;1	3;1;1	3;1;1	>Solyc04g009740.2.1 genomic_reference:SL2.40ch04 gene_region:3062113-3072311 transcript_region:SL2.40ch04:3062113..3072311- go_terms:GO:0005515 functional_description:Exocyst complex protein EXO70 (AHRD V1 *--- EXO70_YARLI); contains Interpro domain(s) I	3	3	3	3	0	0	0	2	1	0	0	0	0	2	1	0	0	0	0	2	1	0	6.3	6.3	6.3	73.117	651	651;658;640	7							3							2	1
Solyc04g010070.2.1;Solyc05g054980.2.1	Solyc04g010070.2.1;Solyc05g054980.2.1	2;1	2;1	2;1	>Solyc04g010070.2.1 genomic_reference:SL2.40ch04 gene_region:3365037-3378848 transcript_region:SL2.40ch04:3365037..3378848+ go_terms:GO:0005509 functional_description:Protein phosphatase 2A regulatory subunit B&apos-like protein (AHRD V1 ***- Q56WJ0_ARATH	2	2	2	2	1	0	1	1	1	1	1	0	1	1	1	1	1	0	1	1	1	1	3.3	3.3	3.3	62.187	539	539;539	5.67				1	4					1	1		1	1	2
Solyc04g010080.2.1	Solyc04g010080.2.1	1	1	1	>Solyc04g010080.2.1 genomic_reference:SL2.40ch04 gene_region:3379820-3388745 transcript_region:SL2.40ch04:3379820..3388745+ go_terms:GO:0004521 functional_description:ATP-binding domain-containing protein 4 (AHRD V1 *--- C1C352_9MAXI); contains Interpro d	1	1	1	1	1	1	1	1	1	0	1	1	1	1	1	0	1	1	1	1	1	0	1.9	1.9	1.9	80.69	729	729	6.42				2	3	2	2	1		2	2	1	4	3	2
Solyc04g010240.2.1;Solyc05g054810.2.1;Solyc06g075620.2.1	Solyc04g010240.2.1;Solyc05g054810.2.1;Solyc06g075620.2.1	2;2;2	2;2;2	2;2;2	>Solyc04g010240.2.1 genomic_reference:SL2.40ch04 gene_region:3562006-3565042 transcript_region:SL2.40ch04:3562006..3565042- go_terms:GO:0003735 functional_description:60S ribosomal protein L35 (AHRD V1 ***- D7M7V2_ARALY); contains Interpro domain(s) IPR0	3	2	2	2	1	1	2	2	2	1	1	1	2	2	2	1	1	1	2	2	2	1	18.7	18.7	18.7	14.289	123	123;123;123	2.31	1	9	6								1	2	2	5	4
Solyc04g010260.2.1	Solyc04g010260.2.1	4	4	4	>Solyc04g010260.2.1 genomic_reference:SL2.40ch04 gene_region:3583577-3588628 transcript_region:SL2.40ch04:3583577..3588628- go_terms:GO:0005515 functional_description:Pre-mRNA-splicing factor RSE1 (AHRD V1 ***- A8N7S1_COPC7); contains Interpro domain(s)	1	4	4	4	0	0	2	3	4	0	0	0	2	3	4	0	0	0	2	3	4	0	4.3	4.3	4.3	130.43	1175	1175	7.75						1	3	6	2				2	3	7
Solyc04g011350.2.1	Solyc04g011350.2.1	6	1	1	>Solyc04g011350.2.1 genomic_reference:SL2.40ch04 gene_region:3828961-3837844 transcript_region:SL2.40ch04:3828961..3837844- go_terms:GO:0004591 functional_description:2-oxoglutarate dehydrogenase E1 component (AHRD V1 **** Q9FLH2_ARATH); contains Interpro	1	6	1	1	0	0	3	5	5	0	0	0	0	1	1	0	0	0	0	1	1	0	7.5	1.2	1.2	115.4	1020	1020	6						2								1	1
Solyc04g011360.2.1;Solyc10g086350.1.1;Solyc11g073050.1.1;Solyc06g005350.2.1;Solyc04g064510.2.1	Solyc04g011360.2.1;Solyc10g086350.1.1;Solyc11g073050.1.1	6;4;4;2;1	6;4;4;2;1	2;0;0;0;0	>Solyc04g011360.2.1 genomic_reference:SL2.40ch04 gene_region:3839267-3844110 transcript_region:SL2.40ch04:3839267..3844110- go_terms:GO:0015031,GO:0007264,GO:0005525,GO:0007165,GO:0005622 functional_description:Ras-related protein Rab-8A (AHRD V1 ***- C1C	5	6	6	2	2	2	3	4	1	1	2	2	3	4	1	1	2	1	0	1	0	0	35.6	35.6	13.9	23.897	216	216;216;216;144;209	4.09		5	11	1		1	2	1	1	1	2	3	8	5	2
Solyc04g011390.1.1;Solyc05g054610.1.1;Solyc06g005420.1.1;Solyc06g005430.1.1;Solyc06g072240.1.1;Solyc06g075830.1.1;Solyc06g075850.1.1;Solyc06g075930.1.1;Solyc06g075960.1.1;Solyc11g066160.1.1;Solyc11g072840.1.1;Solyc11g072860.1.1	Solyc04g011390.1.1;Solyc05g054610.1.1;Solyc06g005420.1.1;Solyc06g005430.1.1;Solyc06g072240.1.1;Solyc06g075830.1.1;Solyc06g075850.1.1;Solyc06g075930.1.1;Solyc06g075960.1.1;Solyc11g066160.1.1;Solyc11g072840.1.1;Solyc11g072860.1.1	2;2;2;2;2;2;2;2;2;2;2;2	2;2;2;2;2;2;2;2;2;2;2;2	2;2;2;2;2;2;2;2;2;2;2;2	>Solyc04g011390.1.1 genomic_reference:SL2.40ch04 gene_region:3865521-3865832 transcript_region:SL2.40ch04:3865521..3865832- go_terms:GO:0005634,GO:0003677 functional_description:Histone H4 (AHRD V1 ***- B6T0P4_MAIZE); contains Interpro domain(s) IPR00195	12	2	2	2	0	2	1	1	1	1	0	2	1	1	1	1	0	2	1	1	1	1	21.4	21.4	21.4	11.425	103	103;103;103;103;103;103;103;103;103;103;103;103	2	1	6	1									3	1	1	2
Solyc04g011400.2.1;Solyc05g054590.2.1;Solyc11g066150.1.1;Solyc10g085920.1.1;Solyc12g099480.1.1;Solyc09g075120.2.1;Solyc01g066700.2.1;Solyc09g005810.2.1	Solyc04g011400.2.1	15;7;6;1;1;1;1;1	15;7;6;1;1;1;1;1	15;7;6;1;1;1;1;1	>Solyc04g011400.2.1 genomic_reference:SL2.40ch04 gene_region:3868800-3872796 transcript_region:SL2.40ch04:3868800..3872796- go_terms:GO:0048040 functional_description:UDP-glucose 4-epimerase (AHRD V1 **-* D5RML8_9PROT); contains Interpro domain(s) IPR016	8	15	15	15	5	2	4	15	11	11	5	2	4	15	11	11	5	2	4	15	11	11	63.3	63.3	63.3	38.564	343	343;343;346;416;394;224;163;113	4.18		24	30	35	65	14	3	2			18	4	9	57	46
Solyc04g011440.2.1	Solyc04g011440.2.1	42	42	13	>Solyc04g011440.2.1 genomic_reference:SL2.40ch04 gene_region:3894918-3898067 transcript_region:SL2.40ch04:3894918..3898067+ go_terms:GO:0051082 functional_description:heat shock protein (AHRD V1 ***- B2D2G5_CAPSN); contains Interpro domain(s) IPR013126	1	42	42	13	29	20	30	35	32	22	29	20	30	35	32	22	8	6	7	8	8	3	68.8	68.8	19.7	71.389	651	651	5.81	7	80	76	101	80	142	147	79	54	60	129	95	192	173	160
Solyc04g011500.2.1	Solyc04g011500.2.1	19	3	0	>Solyc04g011500.2.1 genomic_reference:SL2.40ch04 gene_region:3937899-3939826 transcript_region:SL2.40ch04:3937899..3939826+ go_terms:GO:0005200 functional_description:Actin 4 (AHRD V1 ***- B9HMH5_POPTR); contains Interpro domain(s) IPR004000 Actin/actin	1	19	3	0	8	7	13	15	11	9	1	1	2	3	3	3	0	0	0	0	0	0	57	12.5	0	41.656	377	377	5.18		6	11	11	10	5	7	5	2	4	4	7	11	16	12
Solyc04g011510.2.1	Solyc04g011510.2.1	15	15	13	>Solyc04g011510.2.1 genomic_reference:SL2.40ch04 gene_region:3944572-3949105 transcript_region:SL2.40ch04:3944572..3949105+ go_terms:GO:0004807 functional_description:Triosephosphate isomerase (AHRD V1 **** Q38JI4_SOLTU); contains Interpro domain(s) IPR0	1	15	15	13	8	2	9	13	12	10	8	2	9	13	12	10	7	1	8	12	11	8	71.8	71.8	67.2	27.504	259	259	3.65	3	43	50	33	14	2	2		6	6	16	8	17	44	39
Solyc04g011790.1.1	Solyc04g011790.1.1	1	1	1	>Solyc04g011790.1.1 genomic_reference:SL2.40ch04 gene_region:4230288-4230596 transcript_region:SL2.40ch04:4230288..4230596- go_terms:GO:0008794 functional_description:Glutaredoxin (AHRD V1 **** B9I9V9_POPTR); contains Interpro domain(s) IPR011905 Glutar	1	1	1	1	0	0	0	1	1	0	0	0	0	1	1	0	0	0	0	1	1	0	17.6	17.6	17.6	11.075	102	102	5.5					1	1								1	1
Solyc04g012120.2.1	Solyc04g012120.2.1	13	9	3	>Solyc04g012120.2.1 genomic_reference:SL2.40ch04 gene_region:4428571-4430128 transcript_region:SL2.40ch04:4428571..4430128- go_terms:GO:0050815 functional_description:14-3-3 protein beta/alpha-1 (AHRD V1 **-- 143B1_ONCMY); contains Interpro domain(s) IPR	1	13	9	3	6	8	11	9	5	9	3	6	7	6	3	5	1	3	2	1	1	1	60	50.2	23.1	28.795	255	255	4.01		36	21	39	11	2	2	4	3	7	12	22	31	20	19
Solyc04g014600.2.1	Solyc04g014600.2.1	4	4	4	>Solyc04g014600.2.1 genomic_reference:SL2.40ch04 gene_region:4872992-4874958 transcript_region:SL2.40ch04:4872992..4874958+ go_terms:GO:0006950 functional_description:Universal stress protein family protein (AHRD V1 ***- D7L0F0_ARALY); contains Interpro d	1	4	4	4	4	3	4	3	3	0	4	3	4	3	3	0	4	3	4	3	3	0	41.4	41.4	41.4	17.66	162	162	2.59	4	17	10	3	2	1					10	5	11	5	6
Solyc04g014670.2.1	Solyc04g014670.2.1	1	1	1	>Solyc04g014670.2.1 genomic_reference:SL2.40ch04 gene_region:4934139-4937078 transcript_region:SL2.40ch04:4934139..4937078+ go_terms:GO:0001758 functional_description:Short-chain dehydrogenase/reductase SDR (AHRD V1 **** C0BIG4_9BACT); contains Interpro d	1	1	1	1	1	0	1	1	0	1	1	0	1	1	0	1	1	0	1	1	0	1	5.5	5.5	5.5	26.896	253	253	3.17		2	1	3							1		2	1
Solyc04g014800.2.1	Solyc04g014800.2.1	1	1	1	>Solyc04g014800.2.1 genomic_reference:SL2.40ch04 gene_region:5038853-5042771 transcript_region:SL2.40ch04:5038853..5042771+ go_terms:GO:0008934 functional_description:L-galactose-1-phosphate phosphatase 2	1	1	1	1	0	0	0	0	0	1	0	0	0	0	0	1	0	0	0	0	0	1	3.7	3.7	3.7	29.602	273	273	4				1
Solyc04g015340.2.1	Solyc04g015340.2.1	9	9	9	>Solyc04g015340.2.1 genomic_reference:SL2.40ch04 gene_region:5526389-5531684 transcript_region:SL2.40ch04:5526389..5531684- go_terms:GO:0042802,GO:0004185 functional_description:Serine carboxypeptidase K10B2.2 (AHRD V1 **** B6TM29_MAIZE); contains Interpr	1	9	9	9	7	5	9	2	1	4	7	5	9	2	1	4	7	5	9	2	1	4	34	34	34	52.172	456	456	3.4		2	18	14	1						9	6	11	2	1
Solyc04g015560.2.1	Solyc04g015560.2.1	5	5	5	>Solyc04g015560.2.1 genomic_reference:SL2.40ch04 gene_region:5817557-5825924 transcript_region:SL2.40ch04:5817557..5825924+ go_terms:GO:0005515 functional_description:Beta-D-glucosidase (AHRD V1 ***- Q7XAS3_GOSHI); contains Interpro domain(s) IPR001764	1	5	5	5	4	4	0	0	0	1	4	4	0	0	0	1	4	4	0	0	0	1	13.1	13.1	13.1	68.707	625	625	6.6						4	6				5	4
Solyc04g015690.2.1;Solyc04g015680.2.1	Solyc04g015690.2.1;Solyc04g015680.2.1	1;1	1;1	1;1	>Solyc04g015690.2.1 genomic_reference:SL2.40ch04 gene_region:5978334-6005712 transcript_region:SL2.40ch04:5978334..6005712+ go_terms:GO:0048408,GO:0042803 functional_description:Insulin degrading enzyme (AHRD V1 **-- Q93YG9_SOLLC); contains Interpro domai	2	1	1	1	1	0	1	0	1	1	1	0	1	0	1	1	1	0	1	0	1	1	0.9	0.9	0.9	111.93	975	975;971	3		4	1	2	1						1		3		3
Solyc04g015830.2.1;Solyc10g080100.1.1;Solyc10g079400.1.1	Solyc04g015830.2.1	21;6;2	21;6;2	21;6;2	>Solyc04g015830.2.1 genomic_reference:SL2.40ch04 gene_region:6174875-6186468 transcript_region:SL2.40ch04:6174875..6186468+ go_terms:GO:0051015 functional_description:Actin-binding protein gelsolin (AHRD V1 **-* D8UJD7_VOLCA); contains Interpro domain(s)	3	21	21	21	10	13	12	14	12	18	10	13	12	14	12	18	10	13	12	14	12	18	29.3	29.3	29.3	104.01	948	948;945;875	5.18		27	19	22	49	15	22	19	6	7	19	23	25	41	44
Solyc04g016360.2.1	Solyc04g016360.2.1	6	6	6	>Solyc04g016360.2.1 genomic_reference:SL2.40ch04 gene_region:7158486-7165657 transcript_region:SL2.40ch04:7158486..7165657+ go_terms:GO:0018738 functional_description:S-formylglutathione hydrolase (AHRD V1 **** D2D314_GOSHI); contains Interpro domain(s)	1	6	6	6	5	3	3	6	5	4	5	3	3	6	5	4	5	3	3	6	5	4	37.3	37.3	37.3	32.089	284	284	4.03	1	17	8	15	20	1	1		2	2	11	8	10	17	10
Solyc04g016470.2.1	Solyc04g016470.2.1	3	3	3	>Solyc04g016470.2.1 genomic_reference:SL2.40ch04 gene_region:7303341-7305043 transcript_region:SL2.40ch04:7303341..7305043+ go_terms:GO:0008810 functional_description:Beta-1 3-glucanase (AHRD V1 ***- B2ZP01_VITRI); contains Interpro domain(s) IPR000490	1	3	3	3	2	1	1	0	0	0	2	1	1	0	0	0	2	1	1	0	0	0	15.9	15.9	15.9	38.361	345	345	4.38				5	3						6	1	1
Solyc04g016530.2.1	Solyc04g016530.2.1	2	2	2	>Solyc04g016530.2.1 genomic_reference:SL2.40ch04 gene_region:7356030-7363750 transcript_region:SL2.40ch04:7356030..7363750- go_terms:GO:0003676,GO:0006281,GO:0005622 functional_description:Exodeoxyribonuclease III (AHRD V1 *-*- B8DDX5_LISMH); contains Int	1	2	2	2	1	0	2	0	0	0	1	0	2	0	0	0	1	0	2	0	0	0	3.7	3.7	3.7	60.244	539	539	6		1				2	2	1			1		5
Solyc04g024590.2.1	Solyc04g024590.2.1	1	1	1	>Solyc04g024590.2.1 genomic_reference:SL2.40ch04 gene_region:13496900-13513313 transcript_region:SL2.40ch04:13496900..13513313- go_terms:GO:0008152,GO:0055114 functional_description:Dehydrogenase/reductase SDR family member 7 (AHRD V1 ***- B6T753_MAIZE);	1	1	1	1	0	0	1	0	0	0	0	0	1	0	0	0	0	0	1	0	0	0	5.3	5.3	5.3	35.191	318	318	10										1			1
Solyc04g025870.2.1	Solyc04g025870.2.1	1	1	1	>Solyc04g025870.2.1 genomic_reference:SL2.40ch04 gene_region:22707259-22748403 transcript_region:SL2.40ch04:22707259..22748403- go_terms:GO:0030276 functional_description:AP-1 complex subunit gamma-1 (AHRD V1 ***- B6SV75_MAIZE); contains Interpro domain(s	1	1	1	1	0	0	0	0	1	0	0	0	0	0	1	0	0	0	0	0	1	0	2.1	2.1	2.1	96.194	877	877	6						1									1
Solyc04g025990.2.1	Solyc04g025990.2.1	1	1	1	>Solyc04g025990.2.1 genomic_reference:SL2.40ch04 gene_region:23432889-23439874 transcript_region:SL2.40ch04:23432889..23439874- go_terms:GO:0009674 functional_description:Potassium transporter family protein (AHRD V1 **** D7KXB7_ARALY); contains Interpro	1	1	1	1	0	0	0	1	1	0	0	0	0	1	1	0	0	0	0	1	1	0	3.9	3.9	3.9	94.326	850	850	8								2						1	1
Solyc05g013850.2.1;Solyc05g013870.2.1;Solyc04g026020.2.1	Solyc05g013850.2.1;Solyc05g013870.2.1;Solyc04g026020.2.1	2;2;2	2;2;2	2;2;2	>Solyc05g013850.2.1 genomic_reference:SL2.40ch05 gene_region:7237101-7240446 transcript_region:SL2.40ch05:7237101..7240446- functional_description:Sieve element-occluding protein 3 (AHRD V1 **-- B5THF7_MEDTR);>Solyc05g013870.2.1 genomic_reference:SL2.40c	3	2	2	2	0	0	1	0	2	0	0	0	1	0	2	0	0	0	1	0	2	0	2.6	2.6	2.6	90.712	795	795;789;788	7							3						1		2
Solyc04g026100.1.1	Solyc04g026100.1.1	3	3	1	>Solyc04g026100.1.1 genomic_reference:SL2.40ch04 gene_region:24590324-24590767 transcript_region:SL2.40ch04:24590324..24590767+ go_terms:GO:0032183,GO:0003723 functional_description:30S ribosomal protein S9 (AHRD V1 ***- C5JX04_AJEDS); contains Interpro d	1	3	3	1	2	2	3	2	2	1	2	2	3	2	2	1	1	1	1	0	0	0	22.4	22.4	6.8	16.651	147	147	3.04		12	8	1		1	1	1			2	5	7	4	4
Solyc05g013340.2.1;Solyc04g026360.2.1	Solyc05g013340.2.1;Solyc04g026360.2.1	1;1	1;1	1;1	>Solyc05g013340.2.1 genomic_reference:SL2.40ch05 gene_region:6428106-6437810 transcript_region:SL2.40ch05:6428106..6437810- go_terms:GO:0030276 functional_description:AP-1 complex subunit mu-1 (AHRD V1 ***- B5X228_SALSA); contains Interpro domain(s) IPR0	2	1	1	1	0	0	0	1	1	0	0	0	0	1	1	0	0	0	0	1	1	0	3.1	3.1	3.1	48.795	426	426;227	2.33		2	1											1	2
Solyc04g039650.2.1	Solyc04g039650.2.1	1	1	1	>Solyc04g039650.2.1 genomic_reference:SL2.40ch04 gene_region:29699081-29703818 transcript_region:SL2.40ch04:29699081..29703818+ functional_description:Ribose-phosphate pyrophosphokinase 4 (AHRD V1 ***- D7LJE3_ARALY)	1	1	1	1	1	0	0	1	0	0	1	0	0	1	0	0	1	0	0	1	0	0	25.3	25.3	25.3	8.8371	79	79	4.4			1	1	3						4			1
Solyc04g040180.2.1	Solyc04g040180.2.1	4	4	4	>Solyc04g040180.2.1 genomic_reference:SL2.40ch04 gene_region:31093421-31095617 transcript_region:SL2.40ch04:31093421..31095617- go_terms:GO:0008757 functional_description:S-adenosylmethionine-dependent methyltransferase (Fragment) (AHRD V1 **** B3VXJ7_POP	1	4	4	4	2	2	4	0	1	0	2	2	4	0	1	0	2	2	4	0	1	0	22.7	22.7	22.7	29.923	264	264	7.27				4	1		2	2	2	4	2	3	9		1
Solyc04g045340.2.1	Solyc04g045340.2.1	14	14	14	>Solyc04g045340.2.1 genomic_reference:SL2.40ch04 gene_region:31642460-31657602 transcript_region:SL2.40ch04:31642460..31657602+ go_terms:GO:0004614 functional_description:Phosphoglucomutase (AHRD V1 **** Q9AUQ4_ORYSA); contains Interpro domain(s) IPR0160	1	14	14	14	5	4	10	7	12	7	5	4	10	7	12	7	5	4	10	7	12	7	40.8	40.8	40.8	63.451	583	583	4.39		34	27	31	9	9	4	2	8	10	7	11	27	26	39
Solyc04g048900.2.1	Solyc04g048900.2.1	7	1	1	>Solyc04g048900.2.1 genomic_reference:SL2.40ch04 gene_region:37712981-37716439 transcript_region:SL2.40ch04:37712981..37716439+ go_terms:GO:0005509 functional_description:Calreticulin 2 calcium-binding protein (AHRD V1 **** A8HMC0_CHLRE); contains Interpr	1	7	1	1	4	1	4	7	7	5	1	0	1	1	1	1	1	0	1	1	1	1	12.1	1.7	1.7	48.541	413	413	5.5					5	5					1		2	2	3
Solyc04g049070.2.1	Solyc04g049070.2.1	21	21	21	>Solyc04g049070.2.1 genomic_reference:SL2.40ch04 gene_region:38473202-38481643 transcript_region:SL2.40ch04:38473202..38481643- go_terms:GO:0004558 functional_description:Alpha glucosidase II (AHRD V1 **** Q70AC6_SOLLC); contains Interpro domain(s) IPR00	1	21	21	21	2	3	13	18	15	4	2	3	13	18	15	4	2	3	13	18	15	4	23.5	23.5	23.5	105.11	921	921	7.54					3	25	32	56	14	7	4	8	36	47	34
Solyc04g049330.2.1;Solyc05g056020.2.1	Solyc04g049330.2.1	10;1	10;1	10;1	>Solyc04g049330.2.1 genomic_reference:SL2.40ch04 gene_region:40646720-40649557 transcript_region:SL2.40ch04:40646720..40649557+ go_terms:GO:0046933 functional_description:V-type proton ATPase subunit G 1 (AHRD V1 ***- VATG1_TOBAC); contains Interpro domai	2	10	10	10	8	6	8	9	7	9	8	6	8	9	7	9	8	6	8	9	7	9	77.5	77.5	77.5	12.509	111	111;111	2.05	1	76	5								11	8	14	18	11
Solyc04g049450.2.1	Solyc04g049450.2.1	3	3	3	>Solyc04g049450.2.1 genomic_reference:SL2.40ch04 gene_region:41119290-41124805 transcript_region:SL2.40ch04:41119290..41124805+ go_terms:GO:0003756 functional_description:Protein disulfide isomerase L-2 (AHRD V1 **** B1Q2X5_SOYBN); contains Interpro domai	1	3	3	3	0	0	0	2	2	0	0	0	0	2	2	0	0	0	0	2	2	0	5.9	5.9	5.9	63.096	563	563	5			2			2	1							2	3
Solyc04g049630.2.1	Solyc04g049630.2.1	1	1	1	>Solyc04g049630.2.1 genomic_reference:SL2.40ch04 gene_region:41776714-41794055 transcript_region:SL2.40ch04:41776714..41794055- go_terms:GO:0008233 functional_description:Peptidase S9 prolyl oligopeptidase active site domain protein (AHRD V1 **** B7K7L2_C	1	1	1	1	1	0	0	1	1	0	1	0	0	1	1	0	1	0	0	1	1	0	3.3	3.3	3.3	80.577	722	722	5.4				1	2	1	1				1			3	1
Solyc04g049710.2.1	Solyc04g049710.2.1	1	1	1	>Solyc04g049710.2.1 genomic_reference:SL2.40ch04 gene_region:42288001-42302109 transcript_region:SL2.40ch04:42288001..42302109- go_terms:GO:0005515 functional_description:FGFR1 oncogene partner (AHRD V1 *--- FR1OP_HUMAN); contains Interpro domain(s) IPR0	1	1	1	1	0	0	0	1	0	0	0	0	0	1	0	0	0	0	0	1	0	0	6.4	6.4	6.4	29.605	264	264	3		1	1	1										3
Solyc04g050150.2.1	Solyc04g050150.2.1	1	1	1	>Solyc04g050150.2.1 genomic_reference:SL2.40ch04 gene_region:44804160-44840698 transcript_region:SL2.40ch04:44804160..44840698- go_terms:GO:0005524 functional_description:Chromodomain-helicase-DNA-binding protein 7 (AHRD V1 *--- CHD7_CHICK); contains Inte	1	1	1	1	1	1	1	1	1	1	1	1	1	1	1	1	1	1	1	1	1	1	1.6	1.6	1.6	139.08	1217	1217	4.81		3	4	3	3	3	3	1	1		4	4	4	4	2
Solyc04g050510.2.1	Solyc04g050510.2.1	7	7	7	>Solyc04g050510.2.1 genomic_reference:SL2.40ch04 gene_region:46555397-46578300 transcript_region:SL2.40ch04:46555397..46578300- go_terms:GO:0005515 functional_description:Translational activator gcn1 (AHRD V1 **-- B0W357_CULQU); contains Interpro domain(s	1	7	7	7	0	0	2	4	4	1	0	0	2	4	4	1	0	0	2	4	4	1	6.4	6.4	6.4	141.36	1314	1314	8.76						1		7	3	6			4	6	6
Solyc04g050520.2.1	Solyc04g050520.2.1	10	10	10	>Solyc04g050520.2.1 genomic_reference:SL2.40ch04 gene_region:46580155-46600878 transcript_region:SL2.40ch04:46580155..46600878- go_terms:GO:0005488 functional_description:Translational activator gcn1 (AHRD V1 **-- Q177C0_AEDAE); contains Interpro domain(s	1	10	10	10	1	4	6	6	5	1	1	4	6	6	5	1	1	4	6	6	5	1	11.6	11.6	11.6	147.73	1340	1340	8.66					1	4	4	5	8	16	1	4	9	13	8
Solyc04g051370.2.1;Solyc04g012040.2.1	Solyc04g051370.2.1;Solyc04g012040.2.1	7;4	7;4	7;4	>Solyc04g051370.2.1 genomic_reference:SL2.40ch04 gene_region:49587657-49596538 transcript_region:SL2.40ch04:49587657..49596538- go_terms:GO:0005515,GO:0004175 functional_description:26S proteasome non-ATPase regulatory subunit 12 (AHRD V1 ***- B5X386_SALS	2	7	7	7	4	2	6	7	7	6	4	2	6	7	7	6	4	2	6	7	7	6	21	21	21	50.65	442	442;442	5.02		19	13	9	18	5	6	5	8	6	5	5	23	27	18
Solyc04g051510.1.1	Solyc04g051510.1.1	1	1	1	>Solyc04g051510.1.1 genomic_reference:SL2.40ch04 gene_region:49870634-49874257 transcript_region:SL2.40ch04:49870634..49874257+ go_terms:GO:0042803 functional_description:Receptor like kinase, RLK	1	1	1	1	0	0	0	0	1	0	0	0	0	0	1	0	0	0	0	0	1	0	1.1	1.1	1.1	131.96	1207	1207	9									1						1
Solyc04g051580.2.1	Solyc04g051580.2.1	1	1	1	>Solyc04g051580.2.1 genomic_reference:SL2.40ch04 gene_region:50020620-50028376 transcript_region:SL2.40ch04:50020620..50028376- go_terms:GO:0016020,GO:0005743 functional_description:Mitochondrial carrier C12B10.09 (AHRD V1 ***- B6TYC7_MAIZE); contains Int	1	1	1	1	0	0	0	1	1	0	0	0	0	1	1	0	0	0	0	1	1	0	9.9	9.9	9.9	31.564	294	294	3.25		1	1	2										1	3
Solyc04g051830.2.1	Solyc04g051830.2.1	1	1	1	>Solyc04g051830.2.1 genomic_reference:SL2.40ch04 gene_region:50286084-50298122 transcript_region:SL2.40ch04:50286084..50298122- go_terms:GO:0008134 functional_description:Developmentally regulated GTP binding protein 1 (AHRD V1 **-* A8WE95_PEA); contains	1	1	1	1	1	1	1	1	1	0	1	1	1	1	1	0	1	1	1	1	1	0	3.8	3.8	3.8	41.244	368	368	4.29		5								2	1	2	2	1	1
Solyc04g053120.2.1	Solyc04g053120.2.1	12	12	12	>Solyc04g053120.2.1 genomic_reference:SL2.40ch04 gene_region:50864174-50870628 transcript_region:SL2.40ch04:50864174..50870628- go_terms:GO:0005975 functional_description:4-alpha-glucanotransferase (AHRD V1 ***- Q9LV91_ARATH); contains Interpro domain(s)	1	12	12	12	1	0	4	12	10	4	1	0	4	12	10	4	1	0	4	12	10	4	31.1	31.1	31.1	64.601	572	572	5.28	1	5	6	6	8	32	5	3		1	2		5	34	16
Solyc04g054310.2.1	Solyc04g054310.2.1	1	1	1	>Solyc04g054310.2.1 genomic_reference:SL2.40ch04 gene_region:51438793-51444211 transcript_region:SL2.40ch04:51438793..51444211+ go_terms:GO:0008453 functional_description:Alanine-glyoxylate aminotransferase (AHRD V1 **** D2KZ10_WHEAT); contains Interpro d	1	1	1	1	0	0	1	0	0	0	0	0	1	0	0	0	0	0	1	0	0	0	5.1	5.1	5.1	51.708	473	473	10										1			1
Solyc04g054480.2.1	Solyc04g054480.2.1	15	15	15	>Solyc04g054480.2.1 genomic_reference:SL2.40ch04 gene_region:51734576-51744000 transcript_region:SL2.40ch04:51734576..51744000+ go_terms:GO:0005488 functional_description:C2 domain-containing protein-like (AHRD V1 *-*- Q67UI5_ORYSJ); contains Interpro dom	1	15	15	15	0	0	2	14	15	7	0	0	2	14	15	7	0	0	2	14	15	7	12.5	12.5	12.5	189.81	1774	1774	7.82		1	2	2	5	11	15	23	26	16			4	40	44
Solyc04g054710.2.1	Solyc04g054710.2.1	2	2	2	>Solyc04g054710.2.1 genomic_reference:SL2.40ch04 gene_region:52233788-52240192 transcript_region:SL2.40ch04:52233788..52240192+ go_terms:GO:0004069,GO:0042803 functional_description:Aspartate aminotransferase (AHRD V1 **** B6TK79_MAIZE); contains Interpro	1	2	2	2	0	1	2	0	1	2	0	1	2	0	1	2	0	1	2	0	1	2	4.8	4.8	4.8	51.32	480	480	2.38		6	1	1								1	2		1
Solyc04g054980.2.1	Solyc04g054980.2.1	6	6	6	>Solyc04g054980.2.1 genomic_reference:SL2.40ch04 gene_region:52664826-52665968 transcript_region:SL2.40ch04:52664826..52665968+ functional_description:Lipoxygenase homology domain-containing protein 1 (AHRD V1 *--- LOXH1_MOUSE); contains Interpro domain(s	1	6	6	6	6	2	4	6	6	2	6	2	4	6	6	2	6	2	4	6	6	2	45.2	45.2	45.2	20.905	188	188	2.61		26	22	1	1	1					9	3	9	12	12
Solyc04g054990.2.1	Solyc04g054990.2.1	3	3	3	>Solyc04g054990.2.1 genomic_reference:SL2.40ch04 gene_region:52670217-52672301 transcript_region:SL2.40ch04:52670217..52672301+ functional_description:Lipoxygenase homology domain-containing protein 1 (AHRD V1 *--- LOXH1_HUMAN); contains Interpro domain(s	1	3	3	3	2	0	1	2	2	0	2	0	1	2	2	0	2	0	1	2	2	0	24.3	24.3	24.3	23.735	214	214	2.45		6	5								2		2	4	3
Solyc04g055170.2.1	Solyc04g055170.2.1	30	30	30	>Solyc04g055170.2.1 genomic_reference:SL2.40ch04 gene_region:52933311-52937146 transcript_region:SL2.40ch04:52933311..52937146- go_terms:GO:0005544,GO:0019834 functional_description:Annexin 2 (AHRD V1 ***- A9X4R2_BRAJU); contains Interpro domain(s) IPR00	1	30	30	30	17	10	18	27	15	25	17	10	18	27	15	25	17	10	18	27	15	25	76.6	76.6	76.6	36.198	316	316	4.47		22	50	57	133	15	7	5	2	3	48	24	40	63	43
Solyc04g055200.2.1	Solyc04g055200.2.1	1	1	1	>Solyc04g055200.2.1 genomic_reference:SL2.40ch04 gene_region:52971208-52976884 transcript_region:SL2.40ch04:52971208..52976884- go_terms:GO:0004066,GO:0042803 functional_description:Asparagine synthase (Glutamine-hydrolyzing) (AHRD V1 **** D3RMB0_KLEVT);	1	1	1	1	0	0	0	0	1	0	0	0	0	0	1	0	0	0	0	0	1	0	6.5	6.5	6.5	45.057	399	399	6						1									1
Solyc04g055210.2.1	Solyc04g055210.2.1	1	1	1	>Solyc04g055210.2.1 genomic_reference:SL2.40ch04 gene_region:52981369-52990805 transcript_region:SL2.40ch04:52981369..52990805- go_terms:GO:0008152 functional_description:Asparagine synthetase (AHRD V1 ***- Q9ZST7_ARATH); contains Interpro domain(s) IPR0	1	1	1	1	1	0	1	0	0	0	1	0	1	0	0	0	1	0	1	0	0	0	9	9	9	22.38	199	199	9.67									1	2	1		2
Solyc04g056390.2.1	Solyc04g056390.2.1	3	3	2	>Solyc04g056390.2.1 genomic_reference:SL2.40ch04 gene_region:53311908-53315677 transcript_region:SL2.40ch04:53311908..53315677- go_terms:GO:0004452,GO:0042802 functional_description:Isopentenyl-diphosphate delta-isomerase (AHRD V1 **** Q84RZ8_9GENT); cont	1	3	3	2	1	0	1	1	1	1	1	0	1	1	1	1	1	0	1	1	1	0	10.9	10.9	7.8	33.774	294	294	5		3							1	1	1		1	1	1
Solyc04g058060.1.1	Solyc04g058060.1.1	1	1	1	>Solyc04g058060.1.1 genomic_reference:SL2.40ch04 gene_region:54322327-54325742 transcript_region:SL2.40ch04:54322327..54325742+ go_terms:GO:0005515 functional_description:30S ribosomal protein S8P (AHRD V1 *-*- RS8_KORCO); contains Interpro domain(s) IPR	1	1	1	1	1	1	1	1	1	1	1	1	1	1	1	1	1	1	1	1	1	1	1.8	1.8	1.8	49.553	436	436	2.33		6	3								2	1	1	2	1
Solyc04g063290.2.1;Solyc04g074300.2.1	Solyc04g063290.2.1;Solyc04g074300.2.1	12;12	12;12	12;12	>Solyc04g063290.2.1 genomic_reference:SL2.40ch04 gene_region:54541016-54543059 transcript_region:SL2.40ch04:54541016..54543059- go_terms:GO:0003735 functional_description:30S ribosomal protein S5 (AHRD V1 ***- C5K1T7_AJEDS); contains Interpro domain(s) I	2	12	12	12	6	6	9	12	9	2	6	6	9	12	9	2	6	6	9	12	9	2	42.9	42.9	42.9	30.576	280	280;280	3.5		36	23	36	18	2	1		1	1	14	12	27	32	27
Solyc04g064720.2.1	Solyc04g064720.2.1	1	1	1	>Solyc04g064720.2.1 genomic_reference:SL2.40ch04 gene_region:54980220-54985175 transcript_region:SL2.40ch04:54980220..54985175- go_terms:GO:0005363 functional_description:Maltose excess protein 1-like, chloroplastic (AHRD V1 **** MEX1_ORYSJ)	1	1	1	1	0	0	0	1	0	0	0	0	0	1	0	0	0	0	0	1	0	0	5.4	5.4	5.4	45.342	408	408	4				1										1
Solyc04g064790.2.1	Solyc04g064790.2.1	1	1	1	>Solyc04g064790.2.1 genomic_reference:SL2.40ch04 gene_region:55056558-55061258 transcript_region:SL2.40ch04:55056558..55061258- go_terms:GO:0016757 functional_description:Glycogenin-like protein (AHRD V1 ***- Q5NA53_ORYSJ); contains Interpro domain(s) IP	1	1	1	1	0	0	0	1	0	0	0	0	0	1	0	0	0	0	0	1	0	0	1.7	1.7	1.7	75.093	648	648	8								1						1
Solyc04g070980.2.1	Solyc04g070980.2.1	1	1	1	>Solyc04g070980.2.1 genomic_reference:SL2.40ch04 gene_region:55417859-55433814 transcript_region:SL2.40ch04:55417859..55433814+ go_terms:GO:0000250 functional_description:Lanosterol synthase (AHRD V1 **** Q1ERD3_LOTJA); contains Interpro domain(s) IPR018	1	1	1	1	0	0	0	1	0	0	0	0	0	1	0	0	0	0	0	1	0	0	1.6	1.6	1.6	86.189	760	760	7							1							1
Solyc04g071340.2.1;Solyc12g056530.1.1	Solyc04g071340.2.1;Solyc12g056530.1.1	4;4	4;4	4;4	>Solyc04g071340.2.1 genomic_reference:SL2.40ch04 gene_region:55860635-55865238 transcript_region:SL2.40ch04:55860635..55865238+ go_terms:GO:0042132 functional_description:Fructose-1 6-bisphosphatase class 1 (AHRD V1 **** D3PE46_DEFDS); contains Interpro d	2	4	4	4	1	0	2	4	4	2	1	0	2	4	4	2	1	0	2	4	4	2	19.4	19.4	19.4	37.098	340	340;340	3.77		10	8	1		2	2	3			1		3	11	8
Solyc04g071350.2.1	Solyc04g071350.2.1	2	2	2	>Solyc04g071350.2.1 genomic_reference:SL2.40ch04 gene_region:55866523-55892059 transcript_region:SL2.40ch04:55866523..55892059+ functional_description:Exocyst complex component 2 (AHRD V1 ***- Q6PGY8_DANRE)	1	2	2	2	1	0	0	1	1	1	1	0	0	1	1	1	1	0	0	1	1	1	3.2	3.2	3.2	124.68	1106	1106	8.2							1	3		1	1			1	2
Solyc04g071540.2.1	Solyc04g071540.2.1	3	3	3	>Solyc04g071540.2.1 genomic_reference:SL2.40ch04 gene_region:56116098-56126810 transcript_region:SL2.40ch04:56116098..56126810+ go_terms:GO:0016906 functional_description:Sterol 3-beta-glucosyltransferase (AHRD V1 **** B6SKE1_MAIZE); contains Interpro dom	1	3	3	3	1	0	1	1	2	1	1	0	1	1	2	1	1	0	1	1	2	1	4.8	4.8	4.8	71.257	643	643	7.33							4	2			1		1	1	2
Solyc04g071560.2.1	Solyc04g071560.2.1	1	1	1	>Solyc04g071560.2.1 genomic_reference:SL2.40ch04 gene_region:56133865-56137308 transcript_region:SL2.40ch04:56133865..56137308+ go_terms:GO:0045454 functional_description:Thioredoxin y (AHRD V1 ***- B9GTH5_POPTR); contains Interpro domain(s) IPR005746 T	1	1	1	1	1	1	1	0	1	0	1	1	1	0	1	0	1	1	1	0	1	0	6.3	6.3	6.3	19.053	174	174	2		4									1	1	1		1
Solyc04g071610.2.1	Solyc04g071610.2.1	13	13	13	>Solyc04g071610.2.1 genomic_reference:SL2.40ch04 gene_region:56171807-56173673 transcript_region:SL2.40ch04:56171807..56173673+ go_terms:GO:0006950 functional_description:Water-stress inducible protein 3 (Fragment) (AHRD V1 ---- Q5G112_PINTA); contains In	1	13	13	13	12	9	13	12	12	11	12	9	13	12	12	11	12	9	13	12	12	11	70	70	70	12.555	110	110	3.98	2	83	107	49	38	3	9	7	11	20	61	45	72	60	42
Solyc04g071650.2.1;Solyc11g005560.1.1;Solyc12g056580.1.1;Solyc04g072790.1.1	Solyc04g071650.2.1;Solyc11g005560.1.1;Solyc12g056580.1.1;Solyc04g072790.1.1	1;1;1;1	1;1;1;1	1;1;1;1	>Solyc04g071650.2.1 genomic_reference:SL2.40ch04 gene_region:56224073-56230776 transcript_region:SL2.40ch04:56224073..56230776+ go_terms:GO:0016759 functional_description:Cellulose synthase (AHRD V1 **** B9GTH4_POPTR); contains Interpro domain(s) IPR0051	4	1	1	1	0	0	0	0	1	0	0	0	0	0	1	0	0	0	0	0	1	0	1.7	1.7	1.7	122.68	1090	1090;1086;1083;1070	8								1							1
Solyc04g071890.2.1	Solyc04g071890.2.1	3	3	3	>Solyc04g071890.2.1 genomic_reference:SL2.40ch04 gene_region:56506704-56508808 transcript_region:SL2.40ch04:56506704..56508808+ go_terms:GO:0004601 functional_description:Peroxidase 4 (AHRD V1 **** B7UCP4_LITCN); contains Interpro domain(s) IPR002016 Ha	1	3	3	3	3	2	2	3	3	2	3	2	2	3	3	2	3	2	2	3	3	2	23	23	23	38.134	348	348	4.94				1	15						3	2	3	3	3
Solyc04g071900.2.1	Solyc04g071900.2.1	3	3	3	>Solyc04g071900.2.1 genomic_reference:SL2.40ch04 gene_region:56513280-56516291 transcript_region:SL2.40ch04:56513280..56516291+ go_terms:GO:0004601 functional_description:Peroxidase (AHRD V1 **** Q94IQ1_TOBAC); contains Interpro domain(s) IPR002016 Haem	1	3	3	3	0	2	2	3	2	3	0	2	2	3	2	3	0	2	2	3	2	3	12.8	12.8	12.8	38.892	351	351	5				1	12	1						2	2	3	2
Solyc04g071930.2.1;Solyc12g056620.1.1	Solyc04g071930.2.1;Solyc12g056620.1.1	1;1	1;1	1;1	>Solyc04g071930.2.1 genomic_reference:SL2.40ch04 gene_region:56538553-56540723 transcript_region:SL2.40ch04:56538553..56540723- functional_description:One helix protein 2 (AHRD V1 **-- B9H7V8_POPTR);>Solyc12g056620.1.1 genomic_reference:SL2.40ch12 gene_r	2	1	1	1	0	0	0	1	1	0	0	0	0	1	1	0	0	0	0	1	1	0	7.1	7.1	7.1	18.389	168	168;156	2		2												1	1
Solyc04g072030.1.1	Solyc04g072030.1.1	1	1	1	>Solyc04g072030.1.1 genomic_reference:SL2.40ch04 gene_region:56696025-56698052 transcript_region:SL2.40ch04:56696025..56698052+ go_terms:GO:0005525 functional_description:Interferon-induced GTP-binding protein Mx (Fragment) (AHRD V1 *--- MX_PERFL); contai	1	1	1	1	0	0	0	1	1	0	0	0	0	1	1	0	0	0	0	1	1	0	3.7	3.7	3.7	75.935	675	675	4.8			1	2		1	1							4	1
Solyc04g072060.2.1	Solyc04g072060.2.1	6	5	5	>Solyc04g072060.2.1 genomic_reference:SL2.40ch04 gene_region:56710003-56720195 transcript_region:SL2.40ch04:56710003..56720195- go_terms:GO:0007264,GO:0015031,GO:0005525,GO:0007165,GO:0005622 functional_description:Ras-related protein Rab-7a (AHRD V1 ***-	1	6	5	5	4	3	2	4	4	3	3	2	1	3	3	2	3	2	1	3	3	2	45.6	40.7	40.7	22.925	204	204	2.93		1	13								3	2	1	3	3
Solyc04g072240.2.1	Solyc04g072240.2.1	4	4	4	>Solyc04g072240.2.1 genomic_reference:SL2.40ch04 gene_region:56836369-56838665 transcript_region:SL2.40ch04:56836369..56838665+ go_terms:GO:0009055,GO:0008746 functional_description:Oxidoreductase family protein (AHRD V1 ***- D7LXC3_ARALY); contains Inter	1	4	4	4	2	0	0	2	1	1	2	0	0	2	1	1	2	0	0	2	1	1	21.3	21.3	21.3	39.575	361	361	2.86		1	6								2			3	1
Solyc04g072290.2.1	Solyc04g072290.2.1	5	5	5	>Solyc04g072290.2.1 genomic_reference:SL2.40ch04 gene_region:56911520-56930725 transcript_region:SL2.40ch04:56911520..56930725+ functional_description:Exocyst complex component sec6 (AHRD V1 ***- B0CUD6_LACBS); contains Interpro domain(s) IPR010326 Exoc	1	5	5	5	1	0	2	4	3	3	1	0	2	4	3	3	1	0	2	4	3	3	11.2	11.2	11.2	85.356	749	749	6.76				2	2	4	11	5		1	2		3	10	6
Solyc04g072390.2.1	Solyc04g072390.2.1	1	1	1	>Solyc04g072390.2.1 genomic_reference:SL2.40ch04 gene_region:57012675-57014952 transcript_region:SL2.40ch04:57012675..57014952+ go_terms:GO:0008152 functional_description:Alkylated DNA repair protein alkB 8 (AHRD V1 *--- D0MUQ0_PHYIN); contains Interpro d	1	1	1	1	0	0	1	0	0	1	0	0	1	0	0	1	0	0	1	0	0	1	5.9	5.9	5.9	38.617	353	353	2		2											1
Solyc04g072850.2.1	Solyc04g072850.2.1	3	3	3	>Solyc04g072850.2.1 genomic_reference:SL2.40ch04 gene_region:57401404-57407824 transcript_region:SL2.40ch04:57401404..57407824- go_terms:GO:0046556,GO:0009044 functional_description:Alpha-L-arabinofuranosidase/beta-D-xylosidase (AHRD V1 **** D9D7L0_MALDO)	1	3	3	3	1	0	1	0	1	2	1	0	1	0	1	2	1	0	1	0	1	2	5.8	5.8	5.8	85.199	775	775	6.33						4	2				1		1		2
Solyc04g073990.2.1	Solyc04g073990.2.1	17	17	17	>Solyc04g073990.2.1 genomic_reference:SL2.40ch04 gene_region:57610227-57612650 transcript_region:SL2.40ch04:57610227..57612650- go_terms:GO:0005544 functional_description:Annexin (AHRD V1 ***- Q42657_CAPAN); contains Interpro domain(s) IPR009118 Annexin	1	17	17	17	13	12	15	14	13	13	13	12	15	14	13	13	13	12	15	14	13	13	55.1	55.1	55.1	35.801	314	314	4.32		27	41	62	82	13	9	4	2	2	41	35	44	38	38
Solyc04g074230.2.1	Solyc04g074230.2.1	15	9	9	>Solyc04g074230.2.1 genomic_reference:SL2.40ch04 gene_region:57813201-57817028 transcript_region:SL2.40ch04:57813201..57817028- go_terms:GO:0050815 functional_description:14-3-3 protein sigma gamma zeta beta/alpha (AHRD V1 **-- Q16QZ7_AEDAE); contains Int	1	15	9	9	7	6	12	8	6	7	3	4	6	3	3	2	3	4	6	3	3	2	49.2	36.8	36.8	30.624	266	266	4.49		12	23	29	13	2	3	3	4	6	19	20	23	15	12
Solyc04g074510.2.1	Solyc04g074510.2.1	10	4	4	>Solyc04g074510.2.1 genomic_reference:SL2.40ch04 gene_region:58094139-58096300 transcript_region:SL2.40ch04:58094139..58096300+ go_terms:GO:0050815 functional_description:14-3-3 protein beta/alpha-B (AHRD V1 **-- 143BB_XENLA); contains Interpro domain(s)	1	10	4	4	6	6	9	10	6	10	1	2	3	4	2	4	1	2	3	4	2	4	35.1	19	19	30.44	268	268	5.11		5	4	14	3			1	2	6	2	5	4	9	6
Solyc04g074580.1.1;Solyc04g081150.2.1;Solyc05g051500.2.1;Solyc11g010230.1.1;Solyc01g095650.2.1;Solyc01g073970.2.1;Solyc01g074000.2.1;Solyc01g079110.2.1;Solyc01g080600.2.1;Solyc01g086820.2.1;Solyc02g077480.1.1;Solyc10g008910.1.1;Solyc12g056540.1.1	Solyc04g074580.1.1;Solyc04g081150.2.1;Solyc05g051500.2.1;Solyc11g010230.1.1;Solyc01g095650.2.1;Solyc01g073970.2.1;Solyc01g074000.2.1;Solyc01g079110.2.1;Solyc01g080600.2.1;Solyc01g086820.2.1;Solyc02g077480.1.1;Solyc10g008910.1.1;Solyc12g056540.1.1	2;2;2;2;1;1;1;1;1;1;1;1;1	2;2;2;2;1;1;1;1;1;1;1;1;1	2;2;2;2;1;1;1;1;1;1;1;1;1	>Solyc04g074580.1.1 genomic_reference:SL2.40ch04 gene_region:58137965-58138375 transcript_region:SL2.40ch04:58137965..58138375- go_terms:GO:0042802 functional_description:Histone H3 (AHRD V1 ***- A8MRL0_ARATH); contains Interpro domain(s) IPR000164 Hist	13	2	2	2	0	2	0	0	0	0	0	2	0	0	0	0	0	2	0	0	0	0	11.8	11.8	11.8	15.406	136	136;136;136;136;144;136;136;136;136;136;136;136;136	7							2					2
Solyc04g074630.2.1	Solyc04g074630.2.1	2	2	2	>Solyc04g074630.2.1 genomic_reference:SL2.40ch04 gene_region:58158075-58162646 transcript_region:SL2.40ch04:58158075..58162646+ go_terms:GO:0004828 functional_description:Seryl-tRNA synthetase (AHRD V1 **** B6TBG7_MAIZE); contains Interpro domain(s) IPR0	1	2	2	2	0	1	0	1	1	0	0	1	0	1	1	0	0	1	0	1	1	0	4.6	4.6	4.6	48.115	433	433	4.67		1				2						1		1	1
Solyc04g074640.2.1	Solyc04g074640.2.1	3	3	3	>Solyc04g074640.2.1 genomic_reference:SL2.40ch04 gene_region:58163011-58168188 transcript_region:SL2.40ch04:58163011..58168188- go_terms:GO:0005031 functional_description:L-ascorbate peroxidase (AHRD V1 ***- A8JG56_CHLRE); contains Interpro domain(s) IPR	1	3	3	3	0	0	0	2	2	1	0	0	0	2	2	1	0	0	0	2	2	1	15.9	15.9	15.9	37.678	345	345	2.8		7	4	4										7	7
Solyc04g076050.2.1	Solyc04g076050.2.1	2	2	2	>Solyc04g076050.2.1 genomic_reference:SL2.40ch04 gene_region:58617263-58620721 transcript_region:SL2.40ch04:58617263..58620721+ go_terms:GO:0005507,GO:0019899 functional_description:Divalent cation tolerance protein CutA (AHRD V1 *-*- Q3Z664_DEHE1); conta	1	2	2	2	0	0	0	0	1	1	0	0	0	0	1	1	0	0	0	0	1	1	21.8	21.8	21.8	19.767	179	179	2		2													1
Solyc04g076060.2.1	Solyc04g076060.2.1	16	16	9	>Solyc04g076060.2.1 genomic_reference:SL2.40ch04 gene_region:58620807-58625601 transcript_region:SL2.40ch04:58620807..58625601- go_terms:GO:0050815 functional_description:14-3-3 protein beta/alpha-B (AHRD V1 **-- 143BB_XENLA); contains Interpro domain(s)	1	16	16	9	14	9	16	13	11	11	14	9	16	13	11	11	8	7	9	7	7	6	71	71	47.2	28.624	252	252	5.35	3	33	36	70	18	10	16	17	25	30	37	38	65	38	35
Solyc04g076090.2.1	Solyc04g076090.2.1	20	20	20	>Solyc04g076090.2.1 genomic_reference:SL2.40ch04 gene_region:58635109-58645353 transcript_region:SL2.40ch04:58635109..58645353+ go_terms:GO:0004347 functional_description:Glucose-6-phosphate isomerase 2	1	20	20	20	11	14	11	10	10	13	11	14	11	10	10	13	11	14	11	10	10	13	42	42	42	67.706	617	617	6.35				1	7	100	20	19	1		14	34	22	27	21
Solyc04g076320.2.1	Solyc04g076320.2.1	2	2	2	>Solyc04g076320.2.1 genomic_reference:SL2.40ch04 gene_region:58832132-58836418 transcript_region:SL2.40ch04:58832132..58836418- go_terms:GO:0004056 functional_description:Argininosuccinate lyase (AHRD V1 **** O23637_ARATH); contains Interpro domain(s) IP	1	2	2	2	2	0	0	2	2	2	2	0	0	2	2	2	2	0	0	2	2	2	6.1	6.1	6.1	58.148	525	525	3.6		6	3	4	7						3			8	6
Solyc04g076620.2.1	Solyc04g076620.2.1	5	5	5	>Solyc04g076620.2.1 genomic_reference:SL2.40ch04 gene_region:59096573-59114374 transcript_region:SL2.40ch04:59096573..59114374- go_terms:GO:0004842 functional_description:Ubiquitin-protein ligase 1 (AHRD V1 *-** D7KN29_ARALY); contains Interpro domain(s)	1	5	5	5	1	0	1	4	4	0	1	0	1	4	4	0	1	0	1	4	4	0	2.2	2.2	2.2	397.25	3600	3600	5.12		1	2	3	6	1	1	3			1		2	10	4
Solyc04g076880.2.1;Solyc12g088160.1.1	Solyc04g076880.2.1	22;10	22;10	22;10	>Solyc04g076880.2.1 genomic_reference:SL2.40ch04 gene_region:59409918-59415730 transcript_region:SL2.40ch04:59409918..59415730+ go_terms:GO:0004612,GO:0042802 functional_description:Phosphoenolpyruvate carboxykinase (AHRD V1 **** Q8W505_SOLLC); contains I	2	22	22	22	17	11	22	9	4	13	17	11	22	9	4	13	17	11	22	9	4	13	48.2	48.2	48.2	73.464	662	662;651	5.46		2	16	39	40	53	17	9	6	5	43	36	69	11	4
Solyc04g077020.2.1;Solyc08g006890.2.1;Solyc12g088180.1.1	Solyc04g077020.2.1;Solyc08g006890.2.1	25;23;10	25;23;10	6;4;2	>Solyc04g077020.2.1 genomic_reference:SL2.40ch04 gene_region:59583881-59586708 transcript_region:SL2.40ch04:59583881..59586708+ go_terms:GO:0046982,GO:0005200 functional_description:Tubulin alpha-3 chain (AHRD V1 ***- B6SPX4_MAIZE); contains Interpro doma	3	25	25	6	9	12	16	24	23	18	9	12	16	24	23	18	1	2	3	6	6	3	80.4	80.4	26.4	49.772	450	450;451;227	5.17	8	81	80	84	92	49	37	37	43	41	30	39	83	158	146
Solyc04g077650.2.1;Solyc04g077630.2.1;Solyc04g077640.2.1;Solyc05g050780.2.1	Solyc04g077650.2.1	7;3;3;1	7;3;3;1	7;3;3;1	>Solyc04g077650.2.1 genomic_reference:SL2.40ch04 gene_region:60182048-60186491 transcript_region:SL2.40ch04:60182048..60186491+ go_terms:GO:0016754 functional_description:Serine carboxypeptidase 1 (AHRD V1 ***- B6TC80_MAIZE); contains Interpro domain(s)	4	7	7	7	6	2	6	1	1	2	6	2	6	1	1	2	6	2	6	1	1	2	20.2	20.2	20.2	51.685	456	456;483;386;454	3.42	1	1	11	9	2						7	2	7	3	3
Solyc04g077670.2.1	Solyc04g077670.2.1	8	8	8	>Solyc04g077670.2.1 genomic_reference:SL2.40ch04 gene_region:60196473-60203695 transcript_region:SL2.40ch04:60196473..60203695+ go_terms:GO:0016754 functional_description:Serine carboxypeptidase 1 (AHRD V1 ***- B6TC80_MAIZE); contains Interpro domain(s)	1	8	8	8	6	3	5	7	8	6	6	3	5	7	8	6	6	3	5	7	8	6	25.1	25.1	25.1	54.837	486	486	3.82		1	9	26	4						6	4	6	8	8
Solyc04g077970.2.1	Solyc04g077970.2.1	12	12	9	>Solyc04g077970.2.1 genomic_reference:SL2.40ch04 gene_region:60430505-60435397 transcript_region:SL2.40ch04:60430505..60435397- go_terms:GO:0016208,GO:0003999 functional_description:Adenine phosphoribosyltransferase-like (AHRD V1 **** Q2V997_SOLTU); conta	1	12	12	9	9	6	5	11	12	9	9	6	5	11	12	9	6	4	2	8	9	6	50.4	50.4	40.2	28.9	266	266	3.5	4	50	61	20	17	5	4	4	3	3	27	16	16	47	40
Solyc04g078540.2.1	Solyc04g078540.2.1	3	3	3	>Solyc04g078540.2.1 genomic_reference:SL2.40ch04 gene_region:60836302-60840029 transcript_region:SL2.40ch04:60836302..60840029- go_terms:GO:0004197 functional_description:Cathepsin B-like cysteine proteinase (AHRD V1 **-* CYSP_SCHMA); contains Interpro do	1	3	3	3	2	1	3	3	1	3	2	1	3	3	1	3	2	1	3	3	1	3	10.6	10.6	10.6	51.338	472	472	4.72				5	13						2	2	4	4	1
Solyc04g078820.2.1	Solyc04g078820.2.1	5	5	5	>Solyc04g078820.2.1 genomic_reference:SL2.40ch04 gene_region:61081296-61085434 transcript_region:SL2.40ch04:61081296..61085434+ go_terms:GO:0005544 functional_description:Annexin (AHRD V1 ***- B3TLL7_ELAGV); contains Interpro domain(s) IPR015472 Annexin	1	5	5	5	3	2	4	4	3	5	3	2	4	4	3	5	3	2	4	4	3	5	18.7	18.7	18.7	35.673	316	316	4.03		2	2	21	5	1					3	2	5	5	3
Solyc04g079200.2.1	Solyc04g079200.2.1	3	3	3	>Solyc04g079200.2.1 genomic_reference:SL2.40ch04 gene_region:61339502-61344701 transcript_region:SL2.40ch04:61339502..61344701- go_terms:GO:0070628 functional_description:26S proteasome regulatory subunit (AHRD V1 **** A8HPA0_CHLRE); contains Interpro dom	1	3	3	3	0	1	1	3	3	1	0	1	1	3	3	1	0	1	1	3	3	1	21.5	21.5	21.5	34.708	312	312	3.39		9	9	8					2			2	4	11	8
Solyc04g079430.2.1	Solyc04g079430.2.1	3	3	3	>Solyc04g079430.2.1 genomic_reference:SL2.40ch04 gene_region:61525781-61532952 transcript_region:SL2.40ch04:61525781..61532952- go_terms:GO:0015229 functional_description:Nucleobase ascorbate transporter (AHRD V1 **-* B9I1J7_POPTR); contains Interpro doma	1	3	3	3	2	0	1	3	2	0	2	0	1	3	2	0	2	0	1	3	2	0	10.6	10.6	10.6	60.025	549	549	5				1	10	1					3		1	5	3
Solyc04g079440.2.1	Solyc04g079440.2.1	4	4	4	>Solyc04g079440.2.1 genomic_reference:SL2.40ch04 gene_region:61536285-61539279 transcript_region:SL2.40ch04:61536285..61539279- go_terms:GO:0043027,GO:0004867 functional_description:Serpin (Serine protease inhibitor) (AHRD V1 **-* Q53P13_ORYSJ); contains	1	4	4	4	1	1	0	2	3	1	1	1	0	2	3	1	1	1	0	2	3	1	14.8	14.8	14.8	42.832	391	391	3.6		2	5	5	3						2	1		5	6
Solyc04g080160.2.1	Solyc04g080160.2.1	1	1	1	>Solyc04g080160.2.1 genomic_reference:SL2.40ch04 gene_region:62012763-62021439 transcript_region:SL2.40ch04:62012763..62021439+ go_terms:GO:0005515 functional_description:COP9 signalosome complex subunit 4 (AHRD V1 ***- B4FCA4_MAIZE); contains Interpro do	1	1	1	1	0	0	0	0	1	0	0	0	0	0	1	0	0	0	0	0	1	0	8.1	8.1	8.1	45.361	397	397	5					1										1
Solyc04g080260.2.1	Solyc04g080260.2.1	2	2	2	>Solyc04g080260.2.1 genomic_reference:SL2.40ch04 gene_region:62091008-62094221 transcript_region:SL2.40ch04:62091008..62094221- go_terms:GO:0005975 functional_description:Glucan endo-1 3-beta-glucosidase 7 (AHRD V1 ***- B6T289_MAIZE); contains Interpro do	1	2	2	2	1	2	0	1	0	0	1	2	0	1	0	0	1	2	0	1	0	0	12.9	12.9	12.9	47.196	441	441	4.6				2	3						1	2		2
Solyc12g089180.1.1;Solyc04g080460.2.1	Solyc12g089180.1.1;Solyc04g080460.2.1	1;1	1;1	1;1	>Solyc12g089180.1.1 genomic_reference:SL2.40ch12 gene_region:62736297-62742836 transcript_region:SL2.40ch12:62736297..62742836- go_terms:GO:0016020,GO:0031177,GO:0016021 functional_description:Glucose transporter 8 (AHRD V1 ***- Q2KKJ3_SOLIN); contains In	2	1	1	1	0	0	0	1	1	0	0	0	0	1	1	0	0	0	0	1	1	0	2	2	2	52.809	490	490;486	5					2									1	1
Solyc04g080570.2.1	Solyc04g080570.2.1	2	2	2	>Solyc04g080570.2.1 genomic_reference:SL2.40ch04 gene_region:62282687-62288606 transcript_region:SL2.40ch04:62282687..62288606+ go_terms:GO:0008415,GO:0004089 functional_description:2,3,4,5-tetrahydropyridine-2,6-dicarboxylate N-acetyltransferase (AHRD V1	1	2	2	2	0	0	1	2	2	0	0	0	1	2	2	0	0	0	1	2	2	0	13.6	13.6	13.6	29.451	273	273	3.2		2		3									1	2	2
Solyc04g080590.2.1	Solyc04g080590.2.1	6	6	6	>Solyc04g080590.2.1 genomic_reference:SL2.40ch04 gene_region:62295025-62299348 transcript_region:SL2.40ch04:62295025..62299348- go_terms:GO:0019773,GO:0005839 functional_description:Proteasome subunit alpha type (AHRD V1 ***- Q8H1Y2_NICBE); contains Inter	1	6	6	6	1	5	5	6	5	4	1	5	5	6	5	4	1	5	5	6	5	4	24.3	24.3	24.3	32.44	296	296	3.91		8	9	23	9	4	1				1	5	11	14	16
Solyc04g080670.2.1	Solyc04g080670.2.1	1	1	1	>Solyc04g080670.2.1 genomic_reference:SL2.40ch04 gene_region:62374139-62376875 transcript_region:SL2.40ch04:62374139..62376875+ go_terms:GO:0035299 functional_description:Inositol pentakisphosphate 2-kinase (AHRD V1 **** A7X641_SOYBN); contains Interpro d	1	1	1	1	1	0	1	1	0	0	1	0	1	1	0	0	1	0	1	1	0	0	5	5	5	42.843	381	381	9								1	1	1	1		1	1
Solyc04g080850.2.1	Solyc04g080850.2.1	6	6	6	>Solyc04g080850.2.1 genomic_reference:SL2.40ch04 gene_region:62514114-62516376 transcript_region:SL2.40ch04:62514114..62516376- go_terms:GO:0045454 functional_description:Thioredoxin (AHRD V1 ***- Q201Z4_9SOLN); contains Interpro domain(s) IPR015467 Thi	1	6	6	6	2	3	5	5	5	6	2	3	5	5	5	6	2	3	5	5	5	6	48.8	48.8	48.8	13.564	123	123	4.78	2	31	8	7	5	6	9	7	5	8	12	18	21	10	11
Solyc04g080880.2.1	Solyc04g080880.2.1	6	6	6	>Solyc04g080880.2.1 genomic_reference:SL2.40ch04 gene_region:62521368-62529607 transcript_region:SL2.40ch04:62521368..62529607- go_terms:GO:0006508,GO:0016020,GO:0008234,GO:0055114 functional_description:Cathepsin B-like cysteine proteinase (AHRD V1 *---	1	6	6	6	6	5	5	6	6	4	6	5	5	6	6	4	6	5	5	6	6	4	9.2	9.2	9.2	95.753	845	845	3.86		4	13	36	8	2					13	9	10	12	12
Solyc04g080960.2.1	Solyc04g080960.2.1	6	6	6	>Solyc04g080960.2.1 genomic_reference:SL2.40ch04 gene_region:62610006-62612431 transcript_region:SL2.40ch04:62610006..62612431+ go_terms:GO:0004197 functional_description:Cysteine proteinase cathepsin F (AHRD V1 **-* D3TN89_GLOMM); contains Interpro domai	1	6	6	6	4	2	6	4	4	4	4	2	6	4	4	4	4	2	6	4	4	4	21.2	21.2	21.2	40.228	363	363	4.19			1	28	6	1					6	3	8	7	5
Solyc04g080980.2.1	Solyc04g080980.2.1	28	28	13	>Solyc04g080980.2.1 genomic_reference:SL2.40ch04 gene_region:62635525-62641108 transcript_region:SL2.40ch04:62635525..62641108- go_terms:GO:0005515 functional_description:Coatomer alpha subunit-like protein (AHRD V1 **-- Q70I39_LOTJA); contains Interpro d	1	28	28	13	8	10	20	25	25	15	8	10	20	25	25	15	4	5	9	12	11	6	28.7	28.7	16.3	137.23	1218	1218	7.14		5	7	7	19	45	62	73	24	24	13	20	68	68	70
Solyc04g081050.1.1	Solyc04g081050.1.1	4	4	4	>Solyc04g081050.1.1 genomic_reference:SL2.40ch04 gene_region:62693140-62695548 transcript_region:SL2.40ch04:62693140..62695548- go_terms:GO:0005488 functional_description:TPR repeat-containing protein (AHRD V1 *-*- B2J9B9_NOSP7); contains Interpro domain(	1	4	4	4	0	0	2	4	2	0	0	0	2	4	2	0	0	0	2	4	2	0	5.1	5.1	5.1	89.593	802	802	7.55						1	3	7					3	6	2
Solyc04g081230.2.1	Solyc04g081230.2.1	2	2	2	>Solyc04g081230.2.1 genomic_reference:SL2.40ch04 gene_region:62812864-62818051 transcript_region:SL2.40ch04:62812864..62818051- functional_description:L(3)82Fd isoform G (AHRD V1 *--- Q8MSQ5_DROME); contains Interpro domain(s) IPR006571 TLDc	1	2	2	2	0	2	1	1	1	0	0	2	1	1	1	0	0	2	1	1	1	0	5.6	5.6	5.6	59.164	532	532	9.4								1	1	3		2	1	1	1
Solyc04g081300.2.1	Solyc04g081300.2.1	5	5	5	>Solyc04g081300.2.1 genomic_reference:SL2.40ch04 gene_region:62929694-62935196 transcript_region:SL2.40ch04:62929694..62935196- go_terms:GO:0004553 functional_description:Endoglucanase 1 (AHRD V1 ***- B6U0J0_MAIZE); contains Interpro domain(s) IPR001701	1	5	5	5	0	0	0	3	3	1	0	0	0	3	3	1	0	0	0	3	3	1	13.3	13.3	13.3	56.663	519	519	6.22						7	2							5	3
Solyc04g081400.2.1;Solyc12g008510.1.1	Solyc04g081400.2.1	8;1	8;1	8;1	>Solyc04g081400.2.1 genomic_reference:SL2.40ch04 gene_region:62985915-62990125 transcript_region:SL2.40ch04:62985915..62990125+ go_terms:GO:0004340 functional_description:Hexokinase 1 (AHRD V1 ***- B6V3C0_CUCME); contains Interpro domain(s) IPR001312 He	2	8	8	8	0	0	2	5	0	6	0	0	2	5	0	6	0	0	2	5	0	6	20.6	20.6	20.6	53.986	499	499;499	4.95		1	2	2	8	8							2	8
Solyc04g081440.2.1;Solyc06g065210.2.1;Solyc11g020610.1.1;Solyc01g111100.2.1	Solyc04g081440.2.1;Solyc06g065210.2.1;Solyc11g020610.1.1	4;2;2;1	4;2;2;1	4;2;2;1	>Solyc04g081440.2.1 genomic_reference:SL2.40ch04 gene_region:63008173-63012837 transcript_region:SL2.40ch04:63008173..63012837- go_terms:GO:0005515,GO:0004564 functional_description:Neutral invertase like protein (AHRD V1 ***- Q67XD9_ARATH); contains Inte	4	4	4	4	1	0	0	4	2	1	1	0	0	4	2	1	1	0	0	4	2	1	10.4	10.4	10.4	65.214	570	570;551;535;605	5.1				2	5	3					1			5	3
Solyc04g081490.2.1	Solyc04g081490.2.1	27	27	8	>Solyc04g081490.2.1 genomic_reference:SL2.40ch04 gene_region:63035466-63038329 transcript_region:SL2.40ch04:63035466..63038329- go_terms:GO:0005200 functional_description:Tubulin beta-1 chain (AHRD V1 ***- D7KT68_ARALY); contains Interpro domain(s) IPR00	1	27	27	8	11	9	14	24	22	21	11	9	14	24	22	21	2	2	5	7	7	7	69.6	69.6	19.7	50.576	451	451	5.55	7	78	69	79	101	83	63	50	48	55	32	36	87	178	162
Solyc04g081570.2.1	Solyc04g081570.2.1	30	30	30	>Solyc04g081570.2.1 genomic_reference:SL2.40ch04 gene_region:63110553-63116088 transcript_region:SL2.40ch04:63110553..63116088- go_terms:GO:0042623,GO:0050750 functional_description:Chaperone protein htpG (AHRD V1 **-- HTPG_MYCA1); contains Interpro domai	1	30	30	30	10	10	19	27	27	12	10	10	19	27	27	12	10	10	19	27	27	12	43.1	43.1	43.1	93.353	812	812	6.83		11	12	18	25	60	79	66	31	28	19	21	70	99	98
Solyc04g081880.2.1	Solyc04g081880.2.1	2	2	2	>Solyc04g081880.2.1 genomic_reference:SL2.40ch04 gene_region:63335224-63339615 transcript_region:SL2.40ch04:63335224..63339615- go_terms:GO:0003676 functional_description:Ribonuclease P protein subunit p25 (AHRD V1 *--- RPP25_RAT); contains Interpro domai	1	2	2	2	0	2	1	2	2	2	0	2	1	2	2	2	0	2	1	2	2	2	8.8	8.8	8.8	24.701	226	226	2.75		5	10	1								4	2	3	4
Solyc04g081910.2.1	Solyc04g081910.2.1	1	1	1	>Solyc04g081910.2.1 genomic_reference:SL2.40ch04 gene_region:63365446-63370378 transcript_region:SL2.40ch04:63365446..63370378+ go_terms:GO:0004683 functional_description:Calcium-dependent protein kinase (AHRD V1 **** Q8RW36_SOLLC); contains Interpro doma	1	1	1	1	0	0	0	1	0	0	0	0	0	1	0	0	0	0	0	1	0	0	1.9	1.9	1.9	58.923	521	521	6						1								1
Solyc04g081970.2.1	Solyc04g081970.2.1	1	1	1	>Solyc04g081970.2.1 genomic_reference:SL2.40ch04 gene_region:63392195-63394296 transcript_region:SL2.40ch04:63392195..63394296- go_terms:GO:0005515 functional_description:Thioredoxin (AHRD V1 ***- D8U146_VOLCA); contains Interpro domain(s) IPR013766 Thi	1	1	1	1	1	0	0	1	1	0	1	0	0	1	1	0	1	0	0	1	1	0	4.7	4.7	4.7	33.458	296	296	4				3							1			1	1
Solyc04g082010.1.1	Solyc04g082010.1.1	2	2	2	>Solyc04g082010.1.1 genomic_reference:SL2.40ch04 gene_region:63418757-63419269 transcript_region:SL2.40ch04:63418757..63419269- go_terms:GO:0009055 functional_description:Plastocyanin (AHRD V1 ***- Q0W9E5_SOLCO); contains Interpro domain(s) IPR000923 Bl	1	2	2	2	0	1	0	2	2	1	0	1	0	2	2	1	0	1	0	2	2	1	24.1	24.1	24.1	16.992	170	170	2		8										1		3	3
Solyc04g082140.2.1;Solyc01g111970.2.1	Solyc04g082140.2.1	3;1	3;1	3;1	>Solyc04g082140.2.1 genomic_reference:SL2.40ch04 gene_region:63511091-63515964 transcript_region:SL2.40ch04:63511091..63515964- go_terms:GO:0055114 functional_description:Laccase-22 (AHRD V1 **-- LAC22_ORYSJ); contains Interpro domain(s) IPR001117 Multi	2	3	3	3	1	1	3	0	3	0	1	1	3	0	3	0	1	1	3	0	3	0	7	7	7	60.052	540	540;536	6						8					1	1	3		3
Solyc04g082200.2.1	Solyc04g082200.2.1	2	2	2	>Solyc04g082200.2.1 genomic_reference:SL2.40ch04 gene_region:63550865-63552237 transcript_region:SL2.40ch04:63550865..63552237- go_terms:GO:0009415 functional_description:Dehydrin (AHRD V1 *-*- Q1A4H3_COFCA); contains Interpro domain(s) IPR000167 Dehydr	1	2	2	2	1	2	2	1	1	0	1	2	2	1	1	0	1	2	2	1	1	0	18.4	18.4	18.4	23.111	206	206	5		1	2	2	5				1	1	1	2	2	3	4
Solyc04g082260.2.1	Solyc04g082260.2.1	1	1	1	>Solyc04g082260.2.1 genomic_reference:SL2.40ch04 gene_region:63577253-63583094 transcript_region:SL2.40ch04:63577253..63583094- go_terms:GO:0005515,GO:0016301 functional_description:Receptor protein kinase-like protein (AHRD V1 *-** Q9LRY1_ARATH); contain	1	1	1	1	0	0	0	1	1	0	0	0	0	1	1	0	0	0	0	1	1	0	4.2	4.2	4.2	55.635	498	498	4.75				3	4	1								5	3
Solyc04g082400.2.1	Solyc04g082400.2.1	2	2	2	>Solyc04g082400.2.1 genomic_reference:SL2.40ch04 gene_region:63662213-63669892 transcript_region:SL2.40ch04:63662213..63669892- go_terms:GO:0003844 functional_description:1 4-alpha-glucan branching enzyme (AHRD V1 **** Q08131_MANES); contains Interpro dom	1	2	2	2	0	0	0	0	2	0	0	0	0	0	2	0	0	0	0	0	2	0	2	2	2	96.337	844	844	6.67						1	2								3
Solyc04g082630.2.1;Solyc12g094640.1.1	Solyc04g082630.2.1	5;2	4;1	4;1	>Solyc04g082630.2.1 genomic_reference:SL2.40ch04 gene_region:63844019-63847151 transcript_region:SL2.40ch04:63844019..63847151- go_terms:GO:0004365 functional_description:Glyceraldehyde-3-phosphate dehydrogenase B (AHRD V1 **** B4F8L7_MAIZE); contains Int	2	5	4	4	1	0	1	5	4	2	1	0	1	4	4	2	1	0	1	4	4	2	13.9	12.4	12.4	50.939	476	476;450	3.83		9	3	1	4	5	1				1		2	9	9
Solyc04g082640.2.1	Solyc04g082640.2.1	1	1	1	>Solyc04g082640.2.1 genomic_reference:SL2.40ch04 gene_region:63847522-63851069 transcript_region:SL2.40ch04:63847522..63851069- functional_description:Unknown Protein (AHRD V1)	1	1	1	1	0	0	0	1	0	0	0	0	0	1	0	0	0	0	0	1	0	0	7.1	7.1	7.1	17.753	169	169	10										1				1
Solyc04g082670.2.1	Solyc04g082670.2.1	5	5	5	>Solyc04g082670.2.1 genomic_reference:SL2.40ch04 gene_region:63864900-63870443 transcript_region:SL2.40ch04:63864900..63870443+ go_terms:GO:0042802,GO:0004579 functional_description:Dolichyl-diphosphooligosaccharide--protein glycosyltransferase subunit 1	1	5	5	5	0	2	2	4	4	3	0	2	2	4	4	3	0	2	2	4	4	3	10.6	10.6	10.6	68.996	612	612	6.45						13	5	2				2	6	4	4
Solyc04g082700.2.1	Solyc04g082700.2.1	4	4	4	>Solyc04g082700.2.1 genomic_reference:SL2.40ch04 gene_region:63881553-63887198 transcript_region:SL2.40ch04:63881553..63887198- go_terms:GO:0015519 functional_description:Solute carrier family 2, facilitated glucose transporter member 12 (AHRD V1 *-*- GTR	1	4	4	4	3	2	0	3	2	1	3	2	0	3	2	1	3	2	0	3	2	1	10.7	10.7	10.7	79.331	738	738	5.82			3	2	3	2	12				5	2		8	6
Solyc04g082770.2.1	Solyc04g082770.2.1	2	2	2	>Solyc04g082770.2.1 genomic_reference:SL2.40ch04 gene_region:63917694-63921381 transcript_region:SL2.40ch04:63917694..63921381- go_terms:GO:0008266 functional_description:RNA-binding protein 68390-68829 (AHRD V1 *--* Q9C805_ARATH); contains Interpro domai	1	2	2	2	0	2	0	0	0	0	0	2	0	0	0	0	0	2	0	0	0	0	20.7	20.7	20.7	26.375	241	241	2		2										2
Solyc04g082780.2.1	Solyc04g082780.2.1	2	2	2	>Solyc04g082780.2.1 genomic_reference:SL2.40ch04 gene_region:63922431-63926074 transcript_region:SL2.40ch04:63922431..63926074- go_terms:GO:0016621,GO:0004022 functional_description:Cinnamoyl CoA reductase-like 1 (AHRD V1 **** D2IX48_9POAL); contains Inte	1	2	2	2	2	2	2	1	1	1	2	2	2	1	1	1	2	2	2	1	1	1	10.9	10.9	10.9	35.578	321	321	5.7		3	4	5	4	3	3	2	2	4	6	4	5	5	7
Solyc10g085790.1.1;Solyc04g082790.2.1	Solyc10g085790.1.1;Solyc04g082790.2.1	4;4	4;4	4;4	>Solyc10g085790.1.1 genomic_reference:SL2.40ch10 gene_region:64195607-64200611 transcript_region:SL2.40ch10:64195607..64200611+ go_terms:GO:0008026,GO:0005524 functional_description:Atp-dependent RNA helicase (AHRD V1 ***- B8BXP3_THAPS); contains Interpro	2	4	4	4	1	2	4	2	2	3	1	2	4	2	2	3	1	2	4	2	2	3	11.4	11.4	11.4	56.254	508	508;499	4.83		11	6	7	4	2	2	2	2	5	4	5	10	8	7
Solyc04g082880.2.1	Solyc04g082880.2.1	13	13	8	>Solyc04g082880.2.1 genomic_reference:SL2.40ch04 gene_region:63978067-63983995 transcript_region:SL2.40ch04:63978067..63983995- go_terms:GO:0005515 functional_description:Diphosphate--fructose-6-phosphate 1-phosphotransferase (AHRD V1 ***- C8PT93_9SPIO);	1	13	13	8	6	2	8	12	12	4	6	2	8	12	12	4	6	2	5	8	8	4	28.9	28.9	18.8	67.3	616	616	4.58		6	28	13	9	18	6	3	3		13	2	15	24	23
Solyc05g005020.2.1	Solyc05g005020.2.1	1	1	1	>Solyc05g005020.2.1 genomic_reference:SL2.40ch05 gene_region:32534-50826 transcript_region:SL2.40ch05:32534..50826- go_terms:GO:0050521,GO:0005515 functional_description:R1 protein alpha-glucan water dikinase (AHRD V1 **** A8I6T5_CHLRE); contains Interpro	1	1	1	1	1	1	1	1	0	0	1	1	1	1	0	0	1	1	1	1	0	0	1	1	1	163.76	1465	1465	9.6									2	3	1	1	2	1
Solyc05g005080.2.1;Solyc01g102580.2.1	Solyc05g005080.2.1;Solyc01g102580.2.1	2;1	2;1	2;1	>Solyc05g005080.2.1 genomic_reference:SL2.40ch05 gene_region:81292-84268 transcript_region:SL2.40ch05:81292..84268+ go_terms:GO:0008810 functional_description:Endo-1 4-beta-glucanase (AHRD V1 ***- O04890_SOLLC); contains Interpro domain(s) IPR001701 Gly	2	2	2	2	0	0	0	2	0	0	0	0	0	2	0	0	0	0	0	2	0	0	6.8	6.8	6.8	68.339	616	616;617	7.33							2	1						3
Solyc05g005460.2.1	Solyc05g005460.2.1	8	8	8	>Solyc05g005460.2.1 genomic_reference:SL2.40ch05 gene_region:341827-347358 transcript_region:SL2.40ch05:341827..347358+ go_terms:GO:0004791 functional_description:Nucleoredoxin 2 (AHRD V1 *--- A8I9J4_CHLRE); contains Interpro domain(s) IPR000866 Alkyl h	1	8	8	8	3	6	6	5	1	4	3	6	6	5	1	4	3	6	6	5	1	4	16.9	16.9	16.9	66.443	581	581	7.44		2	1	2	3	6	11	7	7	11	6	11	13	9	5
Solyc05g005480.2.1	Solyc05g005480.2.1	4	4	4	>Solyc05g005480.2.1 genomic_reference:SL2.40ch05 gene_region:352211-355615 transcript_region:SL2.40ch05:352211..355615+ go_terms:GO:0004024 functional_description:Oxidoreductase zinc-binding dehydrogenase (AHRD V1 **** C2RQQ3_BACCE); contains Interpro dom	1	4	4	4	0	0	0	4	3	0	0	0	0	4	3	0	0	0	0	4	3	0	17.8	17.8	17.8	41.001	388	388	4.94		2	2	3	6			1	1	1				10	6
Solyc05g005490.2.1;Solyc02g086820.2.1	Solyc05g005490.2.1	14;1	14;1	14;1	>Solyc05g005490.2.1 genomic_reference:SL2.40ch05 gene_region:355897-361496 transcript_region:SL2.40ch05:355897..361496- go_terms:GO:0005515 functional_description:Carbonic anhydrase (AHRD V1 ***- Q5NE21_SOLLC); contains Interpro domain(s) IPR015892 Carb	2	14	14	14	7	10	13	1	3	0	7	10	13	1	3	0	7	10	13	1	3	0	55.6	55.6	55.6	29.523	268	268;321	6.95		7	6	9	5	7	14	12	13	20	14	22	50	1	6
Solyc05g005710.2.1;Solyc04g026030.2.1	Solyc05g005710.2.1	8;2	8;2	8;2	>Solyc05g005710.2.1 genomic_reference:SL2.40ch05 gene_region:526630-530399 transcript_region:SL2.40ch05:526630..530399+ go_terms:GO:0004766 functional_description:Spermidine synthase (AHRD V1 **** Q93X16_SOLTU); contains Interpro domain(s) IPR001045 Spe	2	8	8	8	6	2	4	8	4	3	6	2	4	8	4	3	6	2	4	8	4	3	45.9	45.9	45.9	37.678	342	342;309	4.22		1	8	29	9	1	2	1			9	2	6	11	9
Solyc05g005780.2.1	Solyc05g005780.2.1	5	5	5	>Solyc05g005780.2.1 genomic_reference:SL2.40ch05 gene_region:593461-608931 transcript_region:SL2.40ch05:593461..608931+ go_terms:GO:0042802,GO:0030276 functional_description:AP-1 complex subunit gamma-1 (AHRD V1 ***- B6SV75_MAIZE); contains Interpro domai	1	5	5	5	0	0	0	3	4	1	0	0	0	3	4	1	0	0	0	3	4	1	10.6	10.6	10.6	96.182	879	879	6.29						10	4							5	7
Solyc05g005800.2.1;Solyc08g074550.2.1	Solyc05g005800.2.1;Solyc08g074550.2.1	10;6	10;6	10;6	>Solyc05g005800.2.1 genomic_reference:SL2.40ch05 gene_region:614255-624929 transcript_region:SL2.40ch05:614255..624929+ go_terms:GO:0042803 functional_description:Threonyl-tRNA synthetase (AHRD V1 ***- Q17LW8_AEDAE); contains Interpro domain(s) IPR002320	2	10	10	10	2	6	7	8	4	1	2	6	7	8	4	1	2	6	7	8	4	1	16.1	16.1	16.1	83.445	725	725;676	7.08			1	4	4	11	24	7		11	2	10	19	18	12
Solyc05g006520.2.1	Solyc05g006520.2.1	1	1	1	>Solyc05g006520.2.1 genomic_reference:SL2.40ch05 gene_region:1134244-1140938 transcript_region:SL2.40ch05:1134244..1140938- go_terms:GO:0050897,GO:0008270 functional_description:Pyruvate dehydrogenase E1 component alpha subunit (AHRD V1 ***- B6TMS5_MAIZE)	1	1	1	1	0	0	0	1	1	0	0	0	0	1	1	0	0	0	0	1	1	0	6.6	6.6	6.6	43.203	391	391	4				2										1	1
Solyc05g006740.2.1	Solyc05g006740.2.1	1	1	1	>Solyc05g006740.2.1 genomic_reference:SL2.40ch05 gene_region:1379095-1381005 transcript_region:SL2.40ch05:1379095..1381005+ go_terms:GO:0004364 functional_description:Glutathione S-transferase (AHRD V1 **** A3FF38_9CARY); contains Interpro domain(s) IPR0	1	1	1	1	0	0	0	1	1	0	0	0	0	1	1	0	0	0	0	1	1	0	8.4	8.4	8.4	24.041	214	214	3			4											2	2
Solyc05g007060.2.1	Solyc05g007060.2.1	4	4	4	>Solyc05g007060.2.1 genomic_reference:SL2.40ch05 gene_region:1644471-1649129 transcript_region:SL2.40ch05:1644471..1649129- functional_description:Bifunctional N-succinyldiaminopimelate-aminotransferase/acetylornithine transaminase protein (AHRD V1 **-- A	1	4	4	4	3	3	3	1	1	2	3	3	3	1	1	2	3	3	3	1	1	2	13.8	13.8	13.8	36.646	327	327	3.09		5	10	7							4	3	7	2	3
Solyc05g007120.2.1	Solyc05g007120.2.1	2	2	2	>Solyc05g007120.2.1 genomic_reference:SL2.40ch05 gene_region:1682919-1686805 transcript_region:SL2.40ch05:1682919..1686805- go_terms:GO:0004672 functional_description:Receptor like kinase, RLK	1	2	2	2	0	0	0	2	1	0	0	0	0	2	1	0	0	0	0	2	1	0	4.3	4.3	4.3	81.81	742	742	6.33					1	1		1						2	1
Solyc05g007260.2.1	Solyc05g007260.2.1	1	1	1	>Solyc05g007260.2.1 genomic_reference:SL2.40ch05 gene_region:1925294-1928969 transcript_region:SL2.40ch05:1925294..1928969- go_terms:GO:0005515,GO:0004750 functional_description:Ribulose-phosphate 3-epimerase (AHRD V1 **** C1E4B2_9CHLO); contains Interpro	1	1	1	1	1	1	1	1	1	1	1	1	1	1	1	1	1	1	1	1	1	1	6.5	6.5	6.5	23.354	216	216	3.11		5	8	3	2						3	1	2	6	3
Solyc05g008290.2.1	Solyc05g008290.2.1	3	3	3	>Solyc05g008290.2.1 genomic_reference:SL2.40ch05 gene_region:2661278-2665082 transcript_region:SL2.40ch05:2661278..2665082- go_terms:GO:0055114 functional_description:Bilirubin oxidase (AHRD V1 ***- C6PN69_9CLOT); contains Interpro domain(s) IPR008972 C	1	3	3	3	3	0	0	0	0	0	3	0	0	0	0	0	3	0	0	0	0	0	8.5	8.5	8.5	66.542	579	579	6.75						1	3				4
Solyc05g008450.2.1	Solyc05g008450.2.1	3	3	3	>Solyc05g008450.2.1 genomic_reference:SL2.40ch05 gene_region:2800495-2805716 transcript_region:SL2.40ch05:2800495..2805716- go_terms:GO:0005507 functional_description:Oxidoreductase FAD/NAD(P)-binding domain protein (AHRD V1 **-* B8JDQ6_ANAD2); contains I	1	3	3	3	1	1	2	2	3	2	1	1	2	2	3	2	1	1	2	2	3	2	19.5	19.5	19.5	32.66	302	302	2.67		11	7	2	1						1	3	4	4	6
Solyc05g008460.2.1;Solyc02g091130.2.1	Solyc05g008460.2.1;Solyc02g091130.2.1	20;14	20;14	2;0	>Solyc05g008460.2.1 genomic_reference:SL2.40ch05 gene_region:2805741-2809779 transcript_region:SL2.40ch05:2805741..2809779- go_terms:GO:0005507 functional_description:ATP synthase subunit beta (AHRD V1 ***- O82722_NICSY); contains Interpro domain(s) IPR0	2	20	20	2	4	11	13	18	18	4	4	11	13	18	18	4	1	0	1	2	2	0	57.8	57.8	5.7	59.606	557	557;551	4.67		40	30	43	39	43	14	7	5	7	8	29	54	66	60
Solyc05g008600.2.1	Solyc05g008600.2.1	17	13	13	>Solyc05g008600.2.1 genomic_reference:SL2.40ch05 gene_region:2916906-2920232 transcript_region:SL2.40ch05:2916906..2920232- go_terms:GO:0005507 functional_description:Fructose-bisphosphate aldolase (AHRD V1 ***- B9SJY9_RICCO); contains Interpro domain(s)	1	17	13	13	13	12	14	14	9	15	11	10	10	11	7	11	11	10	10	11	7	11	51.1	44.6	44.6	43.066	395	395	5.1		3	11	42	66	16	11	7	4	3	22	19	38	28	13
Solyc05g009030.2.1	Solyc05g009030.2.1	3	3	3	>Solyc05g009030.2.1 genomic_reference:SL2.40ch05 gene_region:3194068-3201893 transcript_region:SL2.40ch05:3194068..3201893- go_terms:GO:0003862 functional_description:3-isopropylmalate dehydrogenase (AHRD V1 **** B5LAV1_CAPAN); contains Interpro domain(s)	1	3	3	3	1	0	1	2	1	2	1	0	1	2	1	2	1	0	1	2	1	2	13.5	13.5	13.5	43.423	406	406	4.21		2	1	4	6	1					2		2	5	3
Solyc05g009190.2.1	Solyc05g009190.2.1	1	1	1	>Solyc05g009190.2.1 genomic_reference:SL2.40ch05 gene_region:3328877-3333922 transcript_region:SL2.40ch05:3328877..3333922- go_terms:GO:0004817 functional_description:Cysteinyl tRNA synthetase (AHRD V1 **** D0FY60_BETVU); contains Interpro domain(s) IPR0	1	1	1	1	1	0	0	1	1	0	1	0	0	1	1	0	1	0	0	1	1	0	3.9	3.9	3.9	63.682	564	564	3.5		1	3	3	1						3			3	2
Solyc05g009220.2.1	Solyc05g009220.2.1	9	9	9	>Solyc05g009220.2.1 genomic_reference:SL2.40ch05 gene_region:3360296-3369634 transcript_region:SL2.40ch05:3360296..3369634+ go_terms:GO:0032183,GO:0042802 functional_description:Glutaminyl-tRNA synthetase (AHRD V1 ***- B6UC34_MAIZE); contains Interpro dom	1	9	9	9	0	1	6	8	8	6	0	1	6	8	8	6	0	1	6	8	8	6	13	13	13	90.244	790	790	7.42						12	23	24	3	3		2	15	20	16
[truncated: 1,076 more rows]
[truncated: 39 more columns]

## Sheet: MaxQuant result PEPTIDES
Sequence	First amino acid	Last amino acid	A Count	R Count	N Count	D Count	C Count	Q Count	E Count	G Count	H Count	I Count	L Count	K Count	M Count	F Count	P Count	S Count	T Count	W Count	Y Count	V Count	U Count	Length	Missed cleavages	Mass	Proteins	Leading razor protein	Unique (Groups)	Unique (Proteins)	Charges	PEP	Score	Slice Average	Slice Std. Dev.	Slice 1	Slice 2	Slice 3	Slice 4	Slice 5	Slice 6	Slice 7	Slice 8	Slice 9	Slice 10	Unique Slice Average	Unique Slice Std. Dev.	Unique Slice 1	Unique Slice 2
[truncated: 10,607 more rows]
[truncated: 36 more columns]

[truncated: 1 more sheets: MaxQuant result MSMS]
